# Supplementary material for: Transcriptomics of liver and muscle in Holstein cows genetically divergent for fertility highlight differences in nutrient partitioning and inflammation processes
Source: BMC Genomics. 2016 Aug 11;17:603. doi: 10.1186/s12864-016-2938-1 (PMC4982134; doi:10.1186/s12864-016-2938-1)
Supplement: Additional file 1: Table S1. — Liver Differentially Expressed Gene Data; XLSX workbooks with 6 sheets: (i) “1N_vs_1P.sig”, (ii) “2N_vs_2P.sig”, (iii) “3N_vs_3P.sig” contain differentially expressed genes between FertN and FertP cows at time-points 1,2,3 respectively, (iv) “in_all_TP” are genes found DE in all time-points, (v) fpkms_X are the full FPKMs for each gene in the tissue, (vi) “DAVID_annotation_LP_EL_ML_X” are annotations from DAVID per time-point, specifying each term found significantly enriched for genes, and the DE genes with an arrow to indicate direction of dysregulation, down being lower expression in FertP. (XLSX 15 mb) [file 12864_2016_2938_MOESM1_ESM.xlsx]

## Sheet: 1N_vs_1P.sig
bos_ID	hum_ID	gene_name	logFC	FDR	FPKM_N	FPKM_P	DAVID_annotation	Description
ENSBTAG00000043250	ENSG00000202198	7SK	0.804768	0.0174726	6.20367	11.5642	#N/A	7SK RNA [Source:RFAM;Acc:RF00100]
ENSBTAG00000043639	ENSG00000222874	7SK	5.29814	1.77357e-08	0	0.771263	#N/A	7SK RNA [Source:RFAM;Acc:RF00100]
ENSBTAG00000043482	ENSG00000260682	7SK	7.66942	1.21567e-35	0	4.48814	#N/A	7SK RNA [Source:RFAM;Acc:RF00100]
ENSBTAG00000008039	ENSG00000153086	ACMSD	-0.727375	0.0164718	61.8616	39.0542	#N/A	aminocarboxymuconate semialdehyde decarboxylase (ACMSD), mRNA. [Source:RefSeq mRNA;Acc:NM_001075694]
ENSBTAG00000015441	ENSG00000163017	ACTB	-1.03892	0.00112822	2.00611	0.967517	microtubule/cytoskeleton	Uncharacterized protein [Source:UniProtKB/TrEMBL;Acc:F1MKC4]
ENSBTAG00000000648	ENSG00000154736	ADAMTS5	0.823604	0.00757103	1.13446	2.02646	extracellular region, peptidase	ADAM metallopeptidase with thrombospondin type 1 motif, 5 (ADAMTS5), mRNA. [Source:RefSeq mRNA;Acc:NM_001166515]
ENSBTAG00000002144	ENSG00000169252	ADRB2	-1.27714	5.49115e-07	5.90648	2.57052	#N/A	adrenergic, beta-2-, receptor, surface (ADRB2), mRNA. [Source:RefSeq mRNA;Acc:NM_174231]
ENSBTAG00000046484	ENSG00000126878	AIF1L	0.80628	0.00516253	20.562	35.1637	#N/A	allograft inflammatory factor 1-like (AIF1L), mRNA. [Source:RefSeq mRNA;Acc:NM_001078079]
ENSBTAG00000030674	ENSG00000162433	AK4	0.750072	0.0136027	5.73615	9.43551	GTP binding	adenylate kinase 4 (AK4), mRNA. [Source:RefSeq mRNA;Acc:NM_001077933]
ENSBTAG00000021368	ENSG00000187134	AKR1C1	1.89269	1.43411e-13	1.4597	5.08463	#N/A	Uncharacterized protein [Source:UniProtKB/TrEMBL;Acc:E1BP71]
ENSBTAG00000039722	ENSG00000187134	AKR1C1	1.08953	0.00162605	0.692024	1.42405	#N/A	Uncharacterized protein [Source:UniProtKB/TrEMBL;Acc:M0QW14]
ENSBTAG00000004793	ENSG00000178522	AMBN	-1.85789	0.00080828	0.274346	0.0818093	extracellular region, signal peptide	ameloblastin (enamel matrix protein) (AMBN), mRNA. [Source:RefSeq mRNA;Acc:NM_173988]
ENSBTAG00000003275	ENSG00000029534	ANK1	1.09446	0.00111663	0.240485	0.535573	#N/A	ankyrin 1, erythrocytic [Source:HGNC Symbol;Acc:492]
ENSBTAG00000009218	ENSG00000011426	ANLN	-0.911155	0.00487217	0.883219	0.461609	#N/A	anillin, actin binding protein [Source:HGNC Symbol;Acc:14082]
ENSBTAG00000012403	ENSG00000118520	ARG1	-0.681022	0.0331427	188.85	120.32	#N/A	arginase, liver (ARG1), mRNA. [Source:RefSeq mRNA;Acc:NM_001046154]
ENSBTAG00000020100	ENSG00000198826	ARHGAP11A	-1.53997	6.52229e-08	0.910461	0.303501	#N/A	Rho GTPase activating protein 11B [Source:HGNC Symbol;Acc:15782]
ENSBTAG00000034077	ENSG00000101440	ASIP	3.56542	7.37255e-22	0.271399	3.03519	extracellular region, signal peptide	agouti signaling protein (ASIP), mRNA. [Source:RefSeq mRNA;Acc:NM_206843]
ENSBTAG00000013009	ENSG00000087586	AURKA	-0.909069	0.00708632	1.36124	0.706337	microtubule/cytoskeleton, cell cycle	aurora kinase A (AURKA), mRNA. [Source:RefSeq mRNA;Acc:NM_001038028]
ENSBTAG00000001717	ENSG00000178999	AURKB	-1.12282	0.00557618	0.511213	0.230345	microtubule/cytoskeleton, chromosome, cell cycle	aurora kinase B (AURKB), mRNA. [Source:RefSeq mRNA;Acc:NM_183084]
ENSBTAG00000046010	ENSG00000180535	BHLHA15	-1.09933	0.000244295	4.65318	2.27512	#N/A	basic helix-loop-helix family, member a15 [Source:HGNC Symbol;Acc:22265]
ENSBTAG00000016683	ENSG00000100906	BIKBA	-0.692102	0.0308822	28.1798	17.5806	chemokine, antimicrobial	nuclear factor of kappa light polypeptide gene enhancer in B-cells inhibitor, alpha (NFKBIA), mRNA. [Source:RefSeq mRNA;Acc:NM_001045868]
ENSBTAG00000013573	ENSG00000089685	BIRC5	-1.82438	5.44241e-13	3.53004	0.959174	microtubule/cytoskeleton, chromosome, cell cycle, apoptosis	baculoviral IAP repeat containing 5 (BIRC5), mRNA. [Source:RefSeq mRNA;Acc:NM_001001855]
ENSBTAG00000022590	0	BOLA	-1.10966	6.75798e-06	27.8031	13.5132	#N/A	Uncharacterized protein [Source:UniProtKB/TrEMBL;Acc:F1MWX3]
ENSBTAG00000037605	ENSG00000237541	BOLA-DQA1	1.167	1.57354e-06	41.2373	87.4112	#N/A	Uncharacterized protein [Source:UniProtKB/TrEMBL;Acc:F6Q9J4]
ENSBTAG00000009656	ENSG00000237541	BOLA-DQA2	-1.19517	1.65963e-06	14.1171	6.39869	signal peptide, MHC/immunoglobulin	major histocompatibility complex, class II, DQ alpha, type 1 (BOLA-DQA1), mRNA. [Source:RefSeq mRNA;Acc:NM_001013601]
ENSBTAG00000038128	ENSG00000237541	BOLA-DQA5	-0.965818	0.000719316	4.94655	2.6048	signal peptide, MHC/immunoglobulin	major histocompatibility complex, class II, DQ alpha 5 (BOLA-DQA5), mRNA. [Source:RefSeq mRNA;Acc:NM_001012675]
ENSBTAG00000045588	ENSG00000130303	BST2	-0.741167	0.0138591	17.8838	10.9433	#N/A	Uncharacterized protein [Source:UniProtKB/TrEMBL;Acc:G3N1J6]
ENSBTAG00000024272	ENSG00000213512	BT.37579	2.31414	6.18271e-13	0.253937	1.12533	#N/A	Uncharacterized protein [Source:UniProtKB/TrEMBL;Acc:F6PPP4]
ENSBTAG00000047157	0	bta-mir-2887-2	5.22517	4.95591e-08	0	4.27721	#N/A	bta-mir-2887-1 [Source:miRBase;Acc:MI0013060]
ENSBTAG00000047852	0	bta-mir-2904-1	6.81666	1.12456e-22	0	10.7464	#N/A	bta-mir-2904-1 [Source:miRBase;Acc:MI0013080]
ENSBTAG00000047042	0	bta-mir-2904-2	2.95306	9.32702e-08	0.794522	6.6091	#N/A	bta-mir-2904-1 [Source:miRBase;Acc:MI0013080]
ENSBTAG00000046537	0	bta-mir-2904-2	3.87862	4.04862e-05	0.0888002	2.68053	#N/A	bta-mir-2904-1 [Source:miRBase;Acc:MI0013080]
ENSBTAG00000045494	0	bta-mir-2904-3	3.02086	2.28507e-08	0.823075	6.85815	#N/A	bta-mir-2904-1 [Source:miRBase;Acc:MI0013080]
ENSBTAG00000045632	0	bta-mir-2904-3	5.97448	2.001e-13	0	5.92522	#N/A	bta-mir-2904-1 [Source:miRBase;Acc:MI0013080]
ENSBTAG00000048000	0	bta-mir-2904-3	6.14502	4.79635e-15	0	6.7759	#N/A	bta-mir-2904-1 [Source:miRBase;Acc:MI0013080]
ENSBTAG00000045657	0	bta-mir-2904-3	6.63108	1.87235e-20	0	9.50611	#N/A	bta-mir-2904-1 [Source:miRBase;Acc:MI0013080]
ENSBTAG00000015711	ENSG00000159388	BTG2	-0.683146	0.0381056	25.4075	16.1688	#N/A	BTG family, member 2 [Source:HGNC Symbol;Acc:1131]
ENSBTAG00000021181	ENSG00000169679	BUB1	-1.28287	8.11585e-06	0.816342	0.327331	cyclin, chromosome	budding uninhibited by benzimidazoles 1 homolog (yeast) (BUB1), mRNA. [Source:RefSeq mRNA;Acc:NM_001102011]
ENSBTAG00000007237	ENSG00000156970	BUB1B	-1.51166	1.34526e-07	0.700139	0.2385	#N/A	BUB1 mitotic checkpoint serine/threonine kinase B [Source:HGNC Symbol;Acc:1149]
ENSBTAG00000014234	0	C10H14orf53	1.17263	5.71054e-05	0.896165	2.04366	#N/A	chromosome 10 open reading frame, human C14orf53 (C10H14orf53), transcript variant 1, mRNA. [Source:RefSeq mRNA;Acc:NM_001075604]
ENSBTAG00000037743	ENSG00000159403	C1R	-2.51017	2.9729e-23	5.37239	0.966292	MHC/immunoglobulin	Uncharacterized protein [Source:UniProtKB/TrEMBL;Acc:F1N0N3]
ENSBTAG00000026994	ENSG00000187699	C2H2orf88	1.49904	5.77348e-06	0.876689	2.57278	#N/A	small membrane A-kinase anchor protein (C2H2orf88), mRNA. [Source:RefSeq mRNA;Acc:NM_001076991]
ENSBTAG00000046519	ENSG00000047621	C5H12ORF4	4.76671	1.80435e-10	0.00395604	0.178076	#N/A	Chromosome 12 open reading frame 4 ortholog; Uncharacterized protein [Source:UniProtKB/TrEMBL;Acc:Q0P5L9]
ENSBTAG00000048162	ENSG00000047621	C5H12ORF4	6.29134	1.29108e-16	0	0.261851	#N/A	chromosome 5 open reading frame, human C12orf4 (C5H12orf4), mRNA. [Source:RefSeq mRNA;Acc:NM_001075704]
ENSBTAG00000021407	ENSG00000228146	CASP16	-1.15019	1.03958e-05	5.50961	2.74084	#N/A	caspase 16, apoptosis-related cysteine peptidase (putative) [Source:HGNC Symbol;Acc:27290]
ENSBTAG00000036101	ENSG00000171097	CCBL1	0.942854	0.000331612	7.02284	12.8933	#N/A	cysteine conjugate-beta lyase, cytoplasmic (CCBL1), mRNA. [Source:RefSeq mRNA;Acc:NM_001077978]
ENSBTAG00000036099	ENSG00000171097	CCBL1	5.56565	6.10084e-55	0.0978435	4.49406	#N/A	Uncharacterized protein [Source:UniProtKB/TrEMBL;Acc:G5E6F9]
ENSBTAG00000010793	ENSG00000091986	CCDC80	3.1219	6.66214e-39	0.5899	4.77607	carbohydrate binding, extracellular region, polysaccharide binding	coiled-coil domain containing 80 (CCDC80), mRNA. [Source:RefSeq mRNA;Acc:NM_001098982]
ENSBTAG00000001191	ENSG00000102970	CCL17	2.28405	0.0275318	0.0535825	0.31294	chemokine, extracellular region	chemokine (C-C motif) ligand 17 [Source:HGNC Symbol;Acc:10615]
ENSBTAG00000003289	ENSG00000167236	CCL23	1.73576	6.88144e-11	2.2222	6.71411	chemokine, extracellular region	Uncharacterized protein [Source:UniProtKB/TrEMBL;Acc:E1BGB8]
ENSBTAG00000026275	ENSG00000106178	CCL24	1.66824	5.44238e-10	0.807191	2.56365	chemokine, extracellular region	chemokine (C-C motif) ligand 24 [Source:HGNC Symbol;Acc:10623]
ENSBTAG00000004943	ENSG00000145386	CCNA2	-1.38824	8.07571e-06	1.07449	0.406817	cyclin, cell cycle	cyclin A2 (CCNA2), mRNA. [Source:RefSeq mRNA;Acc:NM_001075123]
ENSBTAG00000014239	ENSG00000134057	CCNB1	-1.50699	8.93824e-06	0.884438	0.300196	microtubule/cytoskeleton, cyclin, cell cycle	cyclin B1 (CCNB1), mRNA. [Source:RefSeq mRNA;Acc:NM_001045872]
ENSBTAG00000005269	ENSG00000157456	CCNB2	-2.00193	1.35771e-09	0.738286	0.182288	microtubule/cytoskeleton, cyclin, cell cycle	cyclin B2 (CCNB2), mRNA. [Source:RefSeq mRNA;Acc:NM_174264]
ENSBTAG00000006591	ENSG00000162063	CCNF	-1.76551	1.24596e-05	0.337037	0.0986912	cyclin, cell cycle	cyclin F (CCNF), mRNA. [Source:RefSeq mRNA;Acc:NM_001098870]
ENSBTAG00000001338	ENSG00000183625	CCR3	1.13726	0.014206	0.282567	0.626855	chemokine	chemokine (C-C motif) receptor 3 [Source:HGNC Symbol;Acc:1604]
ENSBTAG00000005998	ENSG00000151014	CCRN4L	-1.62319	9.63276e-12	6.94273	2.43836	#N/A	CCR4 carbon catabolite repression 4-like (S. cerevisiae) (CCRN4L), mRNA. [Source:RefSeq mRNA;Acc:NM_001082454]
ENSBTAG00000019808	ENSG00000184305	CCSER1	0.845754	0.0063597	0.872086	1.55775	#N/A	coiled-coil serine-rich protein 1 [Source:HGNC Symbol;Acc:29349]
ENSBTAG00000009819	ENSG00000117399	CDC20	-1.80289	8.05254e-10	1.25353	0.350442	#N/A	cell division cycle 20 [Source:HGNC Symbol;Acc:1723]
ENSBTAG00000009586	ENSG00000164045	CDC25A	-0.864664	0.0495541	0.605911	0.321283	cyclin, cell cycle	cell division cycle 25 homolog A (S. pombe) (CDC25A), mRNA. [Source:RefSeq mRNA;Acc:NM_001101100]
ENSBTAG00000045989	ENSG00000167617	CDC42EP5	-1.0076	0.00167767	3.54069	1.706	#N/A	CDC42 effector protein (Rho GTPase binding) 5 [Source:HGNC Symbol;Acc:17408]
ENSBTAG00000010384	ENSG00000094804	CDC6	-1.62084	1.11558e-05	0.431385	0.138735	#N/A	cell division cycle 6 [Source:HGNC Symbol;Acc:1744]
ENSBTAG00000019777	ENSG00000111665	CDCA3	-1.28778	1.97302e-05	2.09686	0.843191	cell cycle	cell division cycle associated 3 (CDCA3), mRNA. [Source:RefSeq mRNA;Acc:NM_001035449]
ENSBTAG00000026971	ENSG00000146670	CDCA5	-1.56945	0.00053939	0.380449	0.128848	cell cycle	cell division cycle associated 5 [Source:HGNC Symbol;Acc:14626]
ENSBTAG00000014326	ENSG00000134690	CDCA8	-1.48708	1.75977e-05	0.569057	0.190534	#N/A	cell division cycle associated 8 (CDCA8), mRNA. [Source:RefSeq mRNA;Acc:NM_001083652]
ENSBTAG00000010109	ENSG00000170312	CDK1	-1.37619	1.45947e-06	2.33818	0.876625	microtubule/cytoskeleton, cyclin, cell cycle, apoptosis	cyclin-dependent kinase 1 (CDK1), mRNA. [Source:RefSeq mRNA;Acc:NM_174016]
ENSBTAG00000011059	ENSG00000123080	CDKN2C	-1.13078	0.00047145	2.13958	0.962459	#N/A	cyclin-dependent kinase inhibitor 2C (p18, inhibits CDK4) (CDKN2C), mRNA. [Source:RefSeq mRNA;Acc:NM_001101054]
ENSBTAG00000019496	ENSG00000100526	CDKN3	-1.43877	0.000474522	1.21487	0.45043	cell cycle	cyclin-dependent kinase inhibitor 3 (CDKN3), mRNA. [Source:RefSeq mRNA;Acc:NM_001040582]
ENSBTAG00000000638	ENSG00000167513	CDT1	-1.56108	3.45456e-07	0.895095	0.29083	cell cycle	chromatin licensing and DNA replication factor 1 [Source:HGNC Symbol;Acc:24576]
ENSBTAG00000023938	ENSG00000115163	CENPA	-0.975506	0.0122377	0.837486	0.429578	chromosome	centromere protein A (CENPA), mRNA. [Source:RefSeq mRNA;Acc:NM_001205380]
ENSBTAG00000024449	ENSG00000117724	CENPF	-1.63483	3.46761e-10	0.520606	0.16442	microtubule/cytoskeleton, chromosome, cell cycle, apoptosis	centromere protein F, 350/400kDa [Source:HGNC Symbol;Acc:1857]
ENSBTAG00000006404	ENSG00000102901	CENPT	-1.21406	0.00105402	0.733526	0.314001	#N/A	centromere protein T (CENPT), mRNA. [Source:RefSeq mRNA;Acc:NM_001101969]
ENSBTAG00000046245	ENSG00000197766	CFD	1.15004	0.000562374	1.94876	4.29275	#N/A	Uncharacterized protein [Source:UniProtKB/TrEMBL;Acc:G3N1I8]
ENSBTAG00000024647	ENSG00000000971	CFH	0.655906	0.048343	97.4585	150.077	#N/A	Uncharacterized protein [Source:UniProtKB/TrEMBL;Acc:G3X7F3]
ENSBTAG00000040409	ENSG00000134365	CFHR4	1.07384	1.38038e-05	818.644	1661.38	#N/A	uncharacterized LOC790886 (LOC790886), mRNA. [Source:RefSeq mRNA;Acc:NM_001105027]
ENSBTAG00000006536	ENSG00000133661	CGN1	0.655405	0.048343	267.127	412.903	collagen, carbohydrate binding, extracellular region, signal peptide	conglutinin (CGN1), mRNA. [Source:RefSeq mRNA;Acc:NM_175699]
ENSBTAG00000010371	ENSG00000128965	CHAC1	-1.44096	1.84098e-05	0.922753	0.326486	#N/A	ChaC, cation transport regulator homolog 1 (E. coli) (CHAC1), mRNA. [Source:RefSeq mRNA;Acc:NM_001098882]
ENSBTAG00000011880	ENSG00000159259	CHAF1B	-1.12152	0.000866071	0.803697	0.362242	#N/A	chromatin assembly factor 1, subunit B (p60) (CHAF1B), mRNA. [Source:RefSeq mRNA;Acc:NM_001098014]
ENSBTAG00000013578	ENSG00000064886	CHI3L2	1.42559	7.37214e-07	0.85937	2.21511	#N/A	chitinase 3-like 2 [Source:HGNC Symbol;Acc:1933]
ENSBTAG00000021162	ENSG00000136108	CKAP2	-1.55606	5.49062e-10	2.98663	0.982842	microtubule/cytoskeleton, cell cycle	cytoskeleton associated protein 2 [Source:HGNC Symbol;Acc:1990]
ENSBTAG00000002298	ENSG00000169607	CKAP2L	-1.51467	2.14095e-07	0.751562	0.258413	#N/A	cytoskeleton associated protein 2-like (CKAP2L), mRNA. [Source:RefSeq mRNA;Acc:NM_001098901]
ENSBTAG00000001938	ENSG00000123975	CKS2	-0.966338	0.00108656	7.34425	3.64594	#N/A	CDC28 protein kinase regulatory subunit 2 (CKS2), mRNA. [Source:RefSeq mRNA;Acc:NM_001113319]
ENSBTAG00000048082	ENSG00000133661	CL46	2.28588	1.39595e-14	0.377003	1.7924	#N/A	collectin -46 (CL46), mRNA. [Source:RefSeq mRNA;Acc:NM_001001856]
ENSBTAG00000002826	ENSG00000092853	CLSPN	-0.922731	0.0224615	0.370825	0.19543	#N/A	claspin [Source:HGNC Symbol;Acc:19715]
ENSBTAG00000008129	ENSG00000139182	CLSTN3	0.771422	0.0280207	0.475401	0.783542	cell adhesion, signal peptide	calsyntenin 3 (CLSTN3), mRNA. [Source:RefSeq mRNA;Acc:NM_001075425]
ENSBTAG00000011207	ENSG00000130176	CNN1	-1.97645	1.86434e-13	2.45978	0.615052	#N/A	calponin 1, basic, smooth muscle (CNN1), mRNA. [Source:RefSeq mRNA;Acc:NM_001046379]
ENSBTAG00000013425	ENSG00000166200	COPS2	1.4605	2.30881e-07	0.555211	1.49636	#N/A	COP9 signalosome subunit 2 [Source:HGNC Symbol;Acc:30747]
ENSBTAG00000037415	ENSG00000170516	COX7B	0.870407	0.00298979	11.021	20.0042	#N/A	cytochrome c oxidase subunit VIIb (COX7B), mRNA. [Source:RefSeq mRNA;Acc:NM_175795]
ENSBTAG00000030735	ENSG00000131174	COX7B	4.0401	3.79075e-46	0.885425	14.1522	#N/A	Cytochrome c oxidase subunit 7B, mitochondrial [Source:UniProtKB/Swiss-Prot;Acc:P13183]
ENSBTAG00000039555	ENSG00000127184	COX7C	-0.989811	0.000148439	71.3274	36.455	#N/A	Cytochrome c oxidase subunit 7C, mitochondrial [Source:UniProtKB/Swiss-Prot;Acc:P00430]
ENSBTAG00000016048	ENSG00000205560	CPT1B	-0.962177	0.000347763	4.61959	2.48298	lipid synthesis	carnitine palmitoyltransferase 1B (muscle) (CPT1B), mRNA. [Source:RefSeq mRNA;Acc:NM_001034349]
ENSBTAG00000018941	ENSG00000121898	CPXM2	0.81565	0.0102713	1.01583	1.75182	cell adhesion, peptidase	carboxypeptidase X (M14 family), member 2 (CPXM2), mRNA. [Source:RefSeq mRNA;Acc:NM_001206057]
ENSBTAG00000037489	ENSG00000241258	CRCP	-0.845846	0.00230517	23.9155	13.9877	MHC/immunoglobulin	CGRP receptor component (CRCP), mRNA. [Source:RefSeq mRNA;Acc:NM_001077870]
ENSBTAG00000037778	ENSG00000081041	CXCL3	-1.48735	1.86611e-10	45.0592	16.0337	chemokine, extracellular region	chemokine (C-X-C motif) ligand 3 (CXCL3), mRNA. [Source:RefSeq mRNA;Acc:NM_001046513]
ENSBTAG00000016142	ENSG00000166394	CYB5R2	-1.23962	0.000266369	1.55724	0.661823	#N/A	cytochrome b5 reductase 2 [Source:HGNC Symbol;Acc:24376]
ENSBTAG00000006934	ENSG00000140459	CYP11A1	-1.01868	5.71054e-05	42.8627	22.0931	lipid synthesis	cytochrome P450, family 11, subfamily A, polypeptide 1 (CYP11A1), mRNA. [Source:RefSeq mRNA;Acc:NM_176644]
ENSBTAG00000000163	ENSG00000168209	DDIT4	-1.50519	1.03262e-10	29.0147	10.347	#N/A	DNA-damage-inducible transcript 4 (DDIT4), mRNA. [Source:RefSeq mRNA;Acc:NM_001075922]
ENSBTAG00000033367	ENSBTAG00000033367	DDO	-1.17008	1.97076e-06	13.299	5.9609	chemokine, reproductive process	D-aspartate oxidase (DDO), mRNA. [Source:RefSeq mRNA;Acc:NM_173908]
ENSBTAG00000045649	0	DEFB	1.44815	4.30177e-05	0.807675	2.2826	#N/A	defensin, beta (DEFB), mRNA. [Source:RefSeq mRNA;Acc:NM_001078133]
ENSBTAG00000001343	ENSG00000024526	DEPDC1	-2.18303	1.36666e-08	0.369443	0.0802151	#N/A	DEP domain containing 1 [Source:HGNC Symbol;Acc:22949]
ENSBTAG00000012182	ENSG00000162595	DIRAS3	-0.802026	0.00717617	7.27044	4.11986	GTP binding	DIRAS family, GTP-binding RAS-like 3 (DIRAS3), mRNA. [Source:RefSeq mRNA;Acc:NM_001034215]
ENSBTAG00000002331	ENSG00000126787	DLGAP5	-1.82117	3.37693e-10	0.764438	0.210235	microtubule/cytoskeleton, cell cycle	discs, large (Drosophila) homolog-associated protein 5 (DLGAP5), mRNA. [Source:RefSeq mRNA;Acc:NM_001076822]
ENSBTAG00000002620	ENSG00000138346	DNA2	-1.07739	0.0118769	0.27198	0.127783	#N/A	DNA replication helicase 2 homolog (yeast) (DNA2), mRNA. [Source:RefSeq mRNA;Acc:NM_001192802]
ENSBTAG00000014306	ENSG00000142197	DOPEY2	-0.704032	0.0411447	1.17128	0.72393	#N/A	dopey family member 2 [Source:HGNC Symbol;Acc:1291]
ENSBTAG00000032034	0	DYNLL1	0.964787	0.00273949	5.18289	9.92492	#N/A	Dynein light chain 1, cytoplasmic [Source:UniProtKB/Swiss-Prot;Acc:P61285]
ENSBTAG00000034170	0	DYNLL1	0.938231	0.0300981	2.15495	4.12933	#N/A	Dynein light chain 1, cytoplasmic [Source:UniProtKB/Swiss-Prot;Acc:P61285]
ENSBTAG00000013294	ENSG00000143479	DYRK3	-2.01885	5.79214e-16	2.68344	0.738938	#N/A	dual-specificity tyrosine-(Y)-phosphorylation regulated kinase 3 [Source:HGNC Symbol;Acc:3094]
ENSBTAG00000003971	ENSG00000101412	E2F1	-1.58194	8.71844e-07	1.15555	0.374054	#N/A	E2F transcription factor 1 (E2F1), mRNA. [Source:RefSeq mRNA;Acc:NM_001206079]
ENSBTAG00000021050	ENSG00000171551	ECEL1	1.41464	1.69063e-09	5.9414	16.2104	#N/A	endothelin converting enzyme-like 1 [Source:HGNC Symbol;Acc:3147]
ENSBTAG00000023814	ENSG00000114346	ECT2	-1.21925	1.51583e-05	0.952771	0.401823	#N/A	epithelial cell transforming sequence 2 oncogene [Source:HGNC Symbol;Acc:3155]
ENSBTAG00000034185	0	EEF1A1	0.758788	0.00926732	83.336	139.248	GTP binding	eukaryotic translation elongation factor 1 alpha 1 (EEF1A1), mRNA. [Source:RefSeq mRNA;Acc:NM_174535]
ENSBTAG00000035926	ENSG00000156508	EEF1A1	6.12476	5.53946e-118	1.18824	78.6401	GTP binding	0
ENSBTAG00000046586	ENSG00000255302	EID1	2.00186	0.000797216	0.113606	0.453726	#N/A	Uncharacterized protein [Source:UniProtKB/TrEMBL;Acc:G3MX05]
ENSBTAG00000007704	ENSG00000164181	ELOVL7	1.7002	0.00441044	0.156097	0.491907	lipid synthesis	ELOVL fatty acid elongase 7 (ELOVL7), mRNA. [Source:RefSeq mRNA;Acc:NM_001078042]
ENSBTAG00000014365	ENSG00000127507	EMR2	1.70311	0.00047381	0.168336	0.568864	#N/A	Uncharacterized protein [Source:UniProtKB/TrEMBL;Acc:G5E669]
ENSBTAG00000005607	ENSG00000186871	ERCC6L	-1.42078	2.87001e-05	0.324275	0.119424	chromosome, cell cycle	excision repair cross-complementing rodent repair deficiency, complementation group 6-like (ERCC6L), mRNA. [Source:RefSeq mRNA;Acc:NM_001102530]
ENSBTAG00000032846	ENSG00000204334	ERICH2	-1.09471	0.000675675	3.59355	1.70706	#N/A	glutamate-rich 2 (ERICH2), mRNA. [Source:RefSeq mRNA;Acc:NM_001102286]
ENSBTAG00000006551	ENSG00000171320	ESCO2	-1.00101	0.00407885	0.657949	0.322936	#N/A	establishment of cohesion 1 homolog 2 (S. cerevisiae) (ESCO2), mRNA. [Source:RefSeq mRNA;Acc:NM_001101182]
ENSBTAG00000002981	ENSG00000129195	FAM64A	-1.82642	9.86456e-05	0.383973	0.106446	#N/A	family with sequence similarity 64, member A [Source:HGNC Symbol;Acc:25483]
ENSBTAG00000000660	ENSG00000101447	FAM83D	-2.05968	2.69779e-07	0.345527	0.0806613	microtubule/cytoskeleton, cell cycle	family with sequence similarity 83, member D (FAM83D), mRNA. [Source:RefSeq mRNA;Acc:NM_001083393]
ENSBTAG00000010077	ENSG00000144554	FANCD2	-0.76773	0.0263942	0.943605	0.539689	#N/A	Fanconi anemia, complementation group D2 (FANCD2), mRNA. [Source:RefSeq mRNA;Acc:NM_001192429]
ENSBTAG00000009097	ENSG00000140525	FANCI	-1.06532	0.00115024	0.444018	0.205728	#N/A	Fanconi anemia, complementation group I [Source:HGNC Symbol;Acc:25568]
ENSBTAG00000019554	ENSG00000130957	FBP2	-0.773661	0.0156652	5.38236	3.05864	carbohydrate binding	fructose-1,6-bisphosphatase 2 (FBP2), mRNA. [Source:RefSeq mRNA;Acc:NM_001046164]
ENSBTAG00000014418	ENSG00000189283	FHIT	-1.05331	0.00103654	5.86999	2.80694	#N/A	fragile histidine triad gene (FHIT), mRNA. [Source:RefSeq mRNA;Acc:NM_001040646]
ENSBTAG00000047502	ENSG00000096060	FKBP5	-0.871097	0.00140349	9.90631	5.8089	#N/A	FK506 binding protein 5 [Source:HGNC Symbol;Acc:3721]
ENSBTAG00000021393	ENSG00000185070	FLRT2	0.842002	0.0162474	0.645909	1.19082	#N/A	fibronectin leucine rich transmembrane protein 2 [Source:HGNC Symbol;Acc:3761]
ENSBTAG00000011985	ENSG00000119686	FLVCR2	3.22083	4.29853e-26	0.236644	1.97628	#N/A	0
ENSBTAG00000015875	ENSG00000111206	FOXM1	-1.24423	0.00357169	0.384082	0.164812	#N/A	forkhead box M1 [Source:HGNC Symbol;Acc:3818]
ENSBTAG00000018435	ENSG00000111886	GABRR2	3.48745	1.09486e-17	0.0569567	0.668408	signal peptide	gamma-aminobutyric acid (GABA) receptor, rho 2 (GABRR2), mRNA. [Source:RefSeq mRNA;Acc:NM_001077946]
ENSBTAG00000025462	ENSG00000099860	GADD45B	-0.698904	0.0448649	5.1586	3.19536	cell cycle	growth arrest and DNA-damage-inducible, beta (GADD45B), mRNA. [Source:RefSeq mRNA;Acc:NM_001040604]
ENSBTAG00000003033	ENSG00000130222	GADD45G	-0.716529	0.0247881	17.3346	10.4612	cell cycle	growth arrest and DNA-damage-inducible, gamma (GADD45G), mRNA. [Source:RefSeq mRNA;Acc:NM_001045901]
ENSBTAG00000005586	ENSG00000171766	GATM	0.939762	0.000291988	629.757	1188.17	AA transport	glycine amidinotransferase (L-arginine:glycine amidinotransferase) (GATM), mRNA. [Source:RefSeq mRNA;Acc:NM_001045878]
ENSBTAG00000006795	ENSG00000140905	GCSH	0.753394	0.0145645	7.6698	12.703	#N/A	glycine cleavage system protein H (aminomethyl carrier) (GCSH), mRNA. [Source:RefSeq mRNA;Acc:NM_174844]
ENSBTAG00000045987	ENSG00000140905	GCSH	1.26792	0.000865014	0.75231	1.71072	#N/A	Uncharacterized protein [Source:UniProtKB/TrEMBL;Acc:F1MUV3]
ENSBTAG00000044006	ENSG00000131153	GINS2	-1.54631	1.40471e-06	1.87735	0.615566	#N/A	GINS complex subunit 2 (Psf2 homolog) [Source:HGNC Symbol;Acc:24575]
ENSBTAG00000019256	ENSG00000102393	GLA	0.927071	0.00101113	2.34076	4.36856	#N/A	galactosidase, alpha [Source:HGNC Symbol;Acc:4296]
ENSBTAG00000003794	ENSG00000087258	GNAO1	0.904666	0.0448649	0.234798	0.443352	GTP binding	guanine nucleotide binding protein (G protein), alpha activating activity polypeptide O (GNAO1), mRNA. [Source:RefSeq mRNA;Acc:NM_174325]
ENSBTAG00000047664	ENSG00000128266	GNAZ	0.824139	0.00482677	8.23216	14.57	#N/A	guanine nucleotide binding protein (G protein), alpha z polypeptide [Source:HGNC Symbol;Acc:4395]
ENSBTAG00000047816	ENSG00000115523	GNLY	0.764684	0.0414192	6.19385	10.3154	#N/A	Uncharacterized protein [Source:UniProtKB/TrEMBL;Acc:F1MB18]
ENSBTAG00000005530	ENSG00000124713	GNMT	-1.04526	7.78131e-05	8.84456	4.63382	#N/A	glycine N-methyltransferase (GNMT), mRNA. [Source:RefSeq mRNA;Acc:NM_001206116]
ENSBTAG00000003923	ENSG00000179921	GPBAR1	0.845881	0.00595404	2.08964	3.67653	#N/A	G protein-coupled bile acid receptor 1 (GPBAR1), mRNA. [Source:RefSeq mRNA;Acc:NM_175049]
ENSBTAG00000043553	ENSG00000211445	GPX3	-0.887837	0.000852205	470.176	279.292	extracellular region, signal peptide	glutathione peroxidase 3 precursor [Source:RefSeq peptide;Acc:NP_776502]
ENSBTAG00000019623	ENSG00000182771	GRID1	-0.919259	0.0496783	0.384002	0.197754	#N/A	glutamate receptor, ionotropic, delta 1 [Source:HGNC Symbol;Acc:4575]
ENSBTAG00000040298	ENSG00000184674	GSTT1	-0.766022	0.00839037	152.342	91.0571	#N/A	glutathione S-transferase theta 1 (GSTT1), mRNA. [Source:RefSeq mRNA;Acc:NM_001046232]
ENSBTAG00000007102	ENSG00000075218	GTSE1	-1.25826	0.000110446	0.550242	0.230514	#N/A	G-2 and S-phase expressed 1 [Source:HGNC Symbol;Acc:13698]
ENSBTAG00000018085	ENSG00000170627	GTSF1	2.55475	0.0448649	0.020325	0.177924	#N/A	gametocyte specific factor 1 (GTSF1), mRNA. [Source:RefSeq mRNA;Acc:NM_001034273]
ENSBTAG00000021958	ENSG00000145649	GZMA	0.911368	0.0090138	0.799223	1.45835	peptidase	granzyme A (granzyme 1, cytotoxic T-lymphocyte-associated serine esterase 3) (GZMA), mRNA. [Source:RefSeq mRNA;Acc:NM_001099095]
ENSBTAG00000017042	ENSG00000105697	HAMP	-1.14044	3.0362e-06	193.423	89.4643	#N/A	hepcidin antimicrobial peptide (HAMP), mRNA. [Source:RefSeq mRNA;Acc:NM_001114508]
ENSBTAG00000026418	ENSG00000206172	HBA	5.96359	6.08222e-22	0.0133058	1.41336	#N/A	hemoglobin, alpha 2 (HBA), mRNA. [Source:RefSeq mRNA;Acc:NM_001077422]
ENSBTAG00000026417	ENSG00000206172	HBA	6.94464	2.65823e-24	0	1.40678	#N/A	hemoglobin, alpha 2 (HBA), mRNA. [Source:RefSeq mRNA;Acc:NM_001077422]
ENSBTAG00000038748	ENSG00000244734	HBB	1.52449	8.89557e-08	1.47494	4.33528	#N/A	hemoglobin, beta (HBB), mRNA. [Source:RefSeq mRNA;Acc:NM_173917]
ENSBTAG00000021582	ENSG00000109805	HCAP-G	-1.27217	6.76149e-06	1.0801	0.4297	#N/A	non-SMC condensin I complex, subunit G (NCAPG), mRNA. [Source:RefSeq mRNA;Acc:NM_001102376]
ENSBTAG00000009911	ENSG00000140287	HDC	-1.03371	0.000280449	1.90834	0.972135	AA transport	histidine decarboxylase (HDC), mRNA. [Source:RefSeq mRNA;Acc:NM_001024551]
ENSBTAG00000005979	ENSG00000119969	HELLS	-0.856293	0.0129976	1.02842	0.553156	#N/A	helicase, lymphoid-specific [Source:HGNC Symbol;Acc:4861]
ENSBTAG00000020536	ENSG00000138642	HERC6	-1.34247	2.95346e-08	4.95517	2.07077	#N/A	hect domain and RLD 6 (HERC6), mRNA. [Source:RefSeq mRNA;Acc:NM_001192644]
ENSBTAG00000039950	ENSG00000181061	HIGD1A	2.06062	8.69408e-08	0.306409	1.21423	#N/A	Uncharacterized protein [Source:UniProtKB/TrEMBL;Acc:E1BBB1]
ENSBTAG00000045592	ENSG00000181061	HIGD1A	2.54633	6.53985e-11	0.211419	1.17473	#N/A	Uncharacterized protein [Source:UniProtKB/TrEMBL;Acc:E1BL48]
ENSBTAG00000031731	ENSG00000181061	HIGD1D	0.927356	0.00592347	1.67021	3.08836	#N/A	HIG1 domain family, member 1D; Uncharacterized protein [Source:UniProtKB/TrEMBL;Acc:Q1LZ70]
ENSBTAG00000034676	ENSG00000181061	HIGD1D	4.48387	3.66135e-15	0.023174	0.586258	#N/A	HIG1 domain family, member 1D; Uncharacterized protein [Source:UniProtKB/TrEMBL;Acc:Q1LZ70]
ENSBTAG00000046003	ENSG00000183558	HIST2H2AC	3.92445	3.62558e-19	0.113043	1.73924	#N/A	histone H2A type 2-C [Source:RefSeq peptide;Acc:NP_001075189]
ENSBTAG00000024726	ENSG00000123485	HJURP	-1.9737	5.7505e-12	1.27286	0.316159	#N/A	Holliday junction recognition protein [Source:HGNC Symbol;Acc:25444]
ENSBTAG00000005725	ENSG00000188676	IDO2	-0.660628	0.0460428	77.2956	48.4007	#N/A	indoleamine 2,3-dioxygenase 2 [Source:HGNC Symbol;Acc:27269]
ENSBTAG00000003152	ENSG00000165949	IFI27	-2.34708	1.95703e-25	99.6427	20.8546	#N/A	putative ISG12(a) protein (IFI27), mRNA. [Source:RefSeq mRNA;Acc:NM_001038050]
ENSBTAG00000007554	ENSG00000126709	IFI6	-1.68597	2.92314e-13	53.5866	17.472	signal peptide, apoptosis	interferon, alpha-inducible protein 6 (IFI6), mRNA. [Source:RefSeq mRNA;Acc:NM_001075588]
ENSBTAG00000019406	ENSG00000136231	IGF2BP3	0.925994	0.00846823	0.231089	0.435787	#N/A	insulin-like growth factor 2 mRNA binding protein 3 [Source:HGNC Symbol;Acc:28868]
ENSBTAG00000046768	ENSG00000146678	IGFBP1	-1.98625	1.02601e-18	522.122	145.934	#N/A	insulin-like growth factor binding protein 1 (IGFBP1), mRNA. [Source:RefSeq mRNA;Acc:NM_174554]
ENSBTAG00000047632	ENSG00000211891	IGHE	1.28541	0.000559519	0.362702	0.845991	#N/A	immunoglobulin heavy constant epsilon [Source:HGNC Symbol;Acc:5522]
ENSBTAG00000048049	ENSG00000211899	IGHM	-0.803498	0.00469874	61.2112	34.0079	#N/A	Uncharacterized protein [Source:UniProtKB/TrEMBL;Acc:G5E5T5]
ENSBTAG00000001219	ENSG00000211899	IGHM	-0.812493	0.00415226	38.0116	21.2007	#N/A	Uncharacterized protein [Source:UniProtKB/TrEMBL;Acc:G5E513]
ENSBTAG00000047529	ENSG00000211653	IGLV1-40	-0.728608	0.0335976	13.7678	8.12558	#N/A	Uncharacterized protein [Source:UniProtKB/TrEMBL;Acc:G5E5V1]
ENSBTAG00000001321	ENSG00000125538	IL1B	0.988613	0.000288194	2.52806	4.85709	chemokine, extracellular region, antimicrobial, cell cycle, apoptosis, defense response, MHC/immunoglobulin	interleukin 1, beta (IL1B), mRNA. [Source:RefSeq mRNA;Acc:NM_174093]
ENSBTAG00000015638	ENSG00000016402	IL20RA	-0.974879	0.00057189	3.7668	1.9563	chemokine	interleukin 20 receptor, alpha [Source:HGNC Symbol;Acc:6003]
ENSBTAG00000001448	ENSG00000241644	INMT	-0.78661	0.0073602	25.6427	15.4665	#N/A	indolethylamine N-methyltransferase (INMT), mRNA. [Source:RefSeq mRNA;Acc:NM_001192648]
ENSBTAG00000004272	ENSG00000119632	ISG12(B)	-4.99263	2.2199e-56	6.13153	0.22	#N/A	TLH29 protein precursor-like (ISG12(B)), mRNA. [Source:RefSeq mRNA;Acc:NM_001076457]
ENSBTAG00000014707	ENSG00000187608	ISG15	-2.00291	2.81717e-18	38.5891	10.2233	extracellular region	ISG15 ubiquitin-like modifier (ISG15), mRNA. [Source:RefSeq mRNA;Acc:NM_174366]
ENSBTAG00000020116	0	JSP.1	0.693431	0.0288783	32.4742	50.186	signal peptide, MHC/immunoglobulin	MHC Class I JSP.1 (JSP.1), mRNA. [Source:RefSeq mRNA;Acc:NM_001040498]
ENSBTAG00000010986	ENSG00000053918	KCNQ1	0.984902	0.00326378	1.00181	1.90058	#N/A	potassium voltage-gated channel, KQT-like subfamily, member 1 (KCNQ1), mRNA. [Source:RefSeq mRNA;Acc:NM_001205441]
ENSBTAG00000001414	ENSG00000178695	KCTD12	0.995542	0.000297806	3.78418	7.42396	#N/A	potassium channel tetramerization domain containing 12 [Source:HGNC Symbol;Acc:14678]
ENSBTAG00000014533	ENSG00000197993	KEL	0.814918	0.00699823	1.97422	3.32642	peptidase	Kell blood group, metallo-endopeptidase [Source:HGNC Symbol;Acc:6308]
ENSBTAG00000001136	ENSG00000116299	KIAA1324	0.939461	0.00509478	0.427757	0.813794	#N/A	KIAA1324 [Source:HGNC Symbol;Acc:29618]
ENSBTAG00000009383	ENSG00000138160	KIF11	-1.22297	2.14542e-05	0.884864	0.367503	#N/A	kinesin family member 11 (KIF11), mRNA. [Source:RefSeq mRNA;Acc:NM_001192185]
ENSBTAG00000008758	ENSG00000112984	KIF20A	-1.83143	2.06478e-12	1.50787	0.411152	microtubule/cytoskeleton	kinesin family member 20A (KIF20A), mRNA. [Source:RefSeq mRNA;Acc:NM_001046288]
ENSBTAG00000013669	ENSG00000079616	KIF22	-1.31878	1.04565e-05	1.12461	0.443676	microtubule/cytoskeleton, chromosome	kinesin family member 22 (KIF22), mRNA. [Source:RefSeq mRNA;Acc:NM_001101868]
ENSBTAG00000015280	ENSG00000142945	KIF2C	-1.78668	9.22882e-08	0.453746	0.124183	microtubule/cytoskeleton	kinesin family member 2C (KIF2C), mRNA. [Source:RefSeq mRNA;Acc:NM_001101147]
ENSBTAG00000012861	ENSG00000226650	KIF4B	-1.80366	1.5933e-09	0.56185	0.154201	microtubule/cytoskeleton	kinesin family member 4A (KIF4A), mRNA. [Source:RefSeq mRNA;Acc:NM_001206105]
ENSBTAG00000001631	ENSG00000237649	KIFC1	-1.82726	1.02212e-11	1.65642	0.455336	microtubule/cytoskeleton	kinesin family member C1 (KIFC1), mRNA. [Source:RefSeq mRNA;Acc:NM_001101936]
ENSBTAG00000047570	ENSG00000221957	KIR2DS4	0.788915	0.038348	1.57717	2.65087	#N/A	Uncharacterized protein [Source:UniProtKB/TrEMBL;Acc:G3MX77]
ENSBTAG00000045854	ENSG00000167633	KIR3DL1	0.934377	0.00574572	1.35514	2.54936	#N/A	Uncharacterized protein [Source:UniProtKB/TrEMBL;Acc:G5E6Q9]
ENSBTAG00000003915	ENSG00000166173	LARP6	-1.33659	0.00530862	0.363043	0.144712	#N/A	la-related protein 6 [Source:RefSeq peptide;Acc:NP_001092675]
ENSBTAG00000005841	ENSG00000239961	LILRA4	1.04877	0.00663178	0.316745	0.656805	#N/A	Uncharacterized protein [Source:UniProtKB/TrEMBL;Acc:G3X7F7]
ENSBTAG00000007689	ENSG00000134324	LPIN1	-0.802131	0.00486259	16.4072	10.0696	#N/A	lipin 1 [Source:HGNC Symbol;Acc:13345]
ENSBTAG00000001292	ENSG00000012223	LTF	-0.813626	0.00480157	8.53023	4.70477	extracellular region, peptidase, signal peptide, antimicrobial, defense response	lactotransferrin (LTF), mRNA. [Source:RefSeq mRNA;Acc:NM_180998]
ENSBTAG00000018473	ENSG00000019169	MARCO	1.19301	7.37214e-07	29.3928	65.4495	#N/A	macrophage receptor with collagenous structure [Source:HGNC Symbol;Acc:6895]
ENSBTAG00000017271	ENSG00000120539	MASTL	-1.32514	0.000167378	0.481737	0.18949	#N/A	microtubule associated serine/threonine kinase-like (MASTL), mRNA. [Source:RefSeq mRNA;Acc:NM_001113765]
ENSBTAG00000014380	ENSG00000073111	MCM2	-0.827334	0.00536346	3.38122	1.8532	#N/A	minichromosome maintenance complex component 2 [Source:HGNC Symbol;Acc:6944]
ENSBTAG00000010721	ENSG00000112118	MCM3	-0.863993	0.00269142	3.72855	1.98139	microtubule/cytoskeleton, cell cycle	minichromosome maintenance complex component 3 (MCM3), mRNA. [Source:RefSeq mRNA;Acc:NM_001013586]
ENSBTAG00000015595	ENSG00000100297	MCM5	-0.784669	0.00959613	5.14654	2.88283	#N/A	minichromosome maintenance complex component 5 (MCM5), mRNA. [Source:RefSeq mRNA;Acc:NM_001075290]
ENSBTAG00000045661	ENSG00000239373	Metazoa_SRP	1.03773	0.00232662	2.50163	5.74608	#N/A	Metazoan signal recognition particle RNA [Source:RFAM;Acc:RF00017]
ENSBTAG00000047908	ENSG00000241652	Metazoa_SRP	1.62137	9.5227e-05	0.640953	2.38679	#N/A	Metazoan signal recognition particle RNA [Source:RFAM;Acc:RF00017]
ENSBTAG00000048185	ENSG00000265078	Metazoa_SRP	5.69547	8.3856e-20	0.0188327	2.35548	#N/A	Metazoan signal recognition particle RNA [Source:RFAM;Acc:RF00017]
ENSBTAG00000045818	ENSG00000243510	Metazoa_SRP	5.97554	1.28574e-13	0	1.39903	#N/A	Metazoan signal recognition particle RNA [Source:RFAM;Acc:RF00017]
ENSBTAG00000047242	ENSG00000263595	Metazoa_SRP	7.89484	1.1049e-39	0	5.43735	#N/A	Metazoan signal recognition particle RNA [Source:RFAM;Acc:RF00017]
ENSBTAG00000046912	ENSG00000240189	Metazoa_SRP	8.27746	3.62147e-47	0	7.11128	#N/A	Metazoan signal recognition particle RNA [Source:RFAM;Acc:RF00017]
ENSBTAG00000047947	ENSG00000244609	Metazoa_SRP	8.67468	9.18688e-54	0	9.34534	#N/A	Metazoan signal recognition particle RNA [Source:RFAM;Acc:RF00017]
ENSBTAG00000030629	ENSG00000159228	MGC127133	-1.43909	4.80717e-09	8.71081	3.12607	#N/A	20-beta-hydroxysteroid dehydrogenase-like (MGC127133), mRNA. [Source:RefSeq mRNA;Acc:NM_001035086]
ENSBTAG00000010166	ENSG00000204516	MICB	-0.826757	0.0384797	2.02855	1.15272	#N/A	major histocompatibility class I related protein (MIC1), mRNA. [Source:RefSeq mRNA;Acc:NM_001127317]
ENSBTAG00000002559	0	MIOX	-0.852203	0.00370965	15.1614	8.83486	#N/A	myo-inositol oxygenase (MIOX), mRNA. [Source:RefSeq mRNA;Acc:NM_001101065]
ENSBTAG00000002613	ENSG00000129534	MIS18BP1	-1.12414	0.00102029	0.547463	0.2459	#N/A	MIS18 binding protein 1 [Source:HGNC Symbol;Acc:20190]
ENSBTAG00000002444	ENSG00000148773	MKI67	-1.35293	4.58016e-08	0.734535	0.280842	#N/A	marker of proliferation Ki-67 [Source:HGNC Symbol;Acc:7107]
ENSBTAG00000020095	ENSG00000149516	MS4A3	6.02354	1.64731e-46	0.0508086	3.60705	#N/A	membrane-spanning 4-domains, subfamily A, member 3 (hematopoietic cell-specific) [Source:HGNC Symbol;Acc:7317]
ENSBTAG00000030913	ENSG00000157601	MX1	-0.827743	0.00305979	27.466	15.657	GTP binding	myxovirus (influenza virus) resistance 1, interferon-inducible protein p78 (mouse) (MX1), mRNA. [Source:RefSeq mRNA;Acc:NM_173940]
ENSBTAG00000008409	ENSG00000136997	MYC	-1.15845	3.21793e-06	9.69576	4.40962	microtubule/cytoskeleton, cell cycle, apoptosis	v-myc myelocytomatosis viral oncogene homolog (avian) (MYC), mRNA. [Source:RefSeq mRNA;Acc:NM_001046074]
ENSBTAG00000039803	ENSG00000169994	MYO7B	-1.13219	2.90378e-05	0.72772	0.371594	#N/A	myosin VIIB [Source:HGNC Symbol;Acc:7607]
ENSBTAG00000019585	ENSG00000101605	MYOM1	-1.34817	1.9666e-08	3.78001	1.49567	#N/A	myomesin 1 [Source:HGNC Symbol;Acc:7613]
ENSBTAG00000007531	ENSG00000100365	NCF4	0.873438	0.00813302	1.31518	2.30908	lipid binding	neutrophil cytosolic factor 4, 40kDa (NCF4), mRNA. [Source:RefSeq mRNA;Acc:NM_001045983]
ENSBTAG00000021673	ENSG00000080986	NDC80	-1.44541	4.24011e-05	0.545939	0.201851	#N/A	NDC80 kinetochore complex component [Source:HGNC Symbol;Acc:16909]
ENSBTAG00000009618	ENSG00000117650	NEK2	-1.88949	2.2654e-08	0.890567	0.23513	microtubule/cytoskeleton, chromosome, cell cycle	NIMA (never in mitosis gene a)-related kinase 2 (NEK2), mRNA. [Source:RefSeq mRNA;Acc:NM_001046270]
ENSBTAG00000003212	ENSG00000053438	NNAT	-0.862058	0.0025368	5.26945	2.90493	#N/A	neuronatin (NNAT), transcript variant 1, mRNA. [Source:RefSeq mRNA;Acc:NM_001201324]
ENSBTAG00000000609	0	none	0.704022	0.0247904	76.0916	121.988	#N/A	0
ENSBTAG00000039196	0	none	0.657717	0.0494722	43.4397	66.9232	EGF-like region, complement control, peptidase	C4b-binding protein alpha-like (LOC510860), mRNA. [Source:RefSeq mRNA;Acc:NM_001075473]
ENSBTAG00000019994	0	none	1.0351	4.37036e-05	29.0104	58.0744	#N/A	0
ENSBTAG00000024700	0	none	1.049	2.94405e-05	28.9181	59.0829	#N/A	Uncharacterized protein [Source:UniProtKB/TrEMBL;Acc:F1MP67]
ENSBTAG00000040367	0	none	1.46758	5.27926e-10	11.8508	31.2749	#N/A	Ribosomal protein L15 [Source:UniProtKB/TrEMBL;Acc:E1BK63]
ENSBTAG00000039664	0	none	0.926536	0.000575222	11.2635	21.4304	#N/A	0
ENSBTAG00000038913	0	none	1.93495	4.69703e-17	8.82243	33.4796	#N/A	0
ENSBTAG00000027263	0	none	0.819485	0.00867325	6.71188	11.5733	#N/A	0
ENSBTAG00000040414	0	none	1.38676	1.11295e-08	6.17166	15.4554	#N/A	0
ENSBTAG00000027426	0	none	0.687097	0.0451807	5.72352	9.10634	#N/A	0
ENSBTAG00000046351	0	none	4.58071	5.95237e-64	5.5777	140.012	#N/A	0
ENSBTAG00000015551	0	none	1.99133	5.3386e-17	5.00147	19.526	#N/A	0
ENSBTAG00000023037	0	none	1.14067	3.13859e-05	4.11443	9.10117	#N/A	0
ENSBTAG00000026809	0	none	2.74522	1.16994e-30	3.49456	22.7001	#N/A	0
ENSBTAG00000046688	0	none	3.76976	1.63195e-56	3.11537	40.6507	#N/A	Elongation factor 1-alpha [Source:UniProtKB/TrEMBL;Acc:G3N0P6]
ENSBTAG00000035959	0	none	3.93037	3.21939e-60	2.72193	40.2677	#N/A	0
ENSBTAG00000047064	0	none	3.5252	3.01803e-45	2.27319	25.5735	#N/A	0
ENSBTAG00000036258	0	none	1.3883	0.00019053	2.23902	5.53834	#N/A	Uncharacterized protein [Source:UniProtKB/TrEMBL;Acc:G3MYY3]
ENSBTAG00000037925	0	none	1.5176	9.20829e-08	2.06806	5.61746	#N/A	0
ENSBTAG00000037537	0	none	0.973247	0.000956635	1.7758	3.43763	#N/A	Uncharacterized protein [Source:UniProtKB/TrEMBL;Acc:F1MST2]
ENSBTAG00000047046	0	none	9.50904	5.7198e-184	1.67114	1377.86	#N/A	0
ENSBTAG00000031354	0	none	2.08925	1.24396e-18	1.62044	6.79042	#N/A	Uncharacterized protein [Source:UniProtKB/TrEMBL;Acc:E1BI89]
ENSBTAG00000047442	0	none	1.11424	4.07846e-05	1.54847	3.39133	#N/A	Uncharacterized protein [Source:UniProtKB/TrEMBL;Acc:G3MXS1]
ENSBTAG00000021755	0	none	1.46794	4.99249e-08	1.54526	4.09892	#N/A	0
ENSBTAG00000032432	0	none	1.0512	0.00482677	1.47282	3.00759	#N/A	Uncharacterized protein [Source:UniProtKB/TrEMBL;Acc:E1BII3]
ENSBTAG00000032642	0	none	1.19541	7.93437e-05	1.33878	2.83098	#N/A	glutathione S-transferase, alpha 3 (GSTA3), mRNA. [Source:RefSeq mRNA;Acc:NM_001077112]
ENSBTAG00000005099	0	none	0.939702	0.00907658	1.25552	2.36328	#N/A	0
ENSBTAG00000027715	0	none	-0.957708	0.0293259	1.06245	0.530383	#N/A	0
ENSBTAG00000046633	0	none	4.92602	4.39747e-73	0.997439	28.5285	#N/A	0
ENSBTAG00000022796	0	none	4.94843	2.10197e-81	0.825651	23.9509	#N/A	0
ENSBTAG00000006813	0	none	3.5295	1.24796e-34	0.758203	8.35897	#N/A	0
ENSBTAG00000020774	0	none	1.39895	0.000120388	0.637966	1.66146	#N/A	0
ENSBTAG00000016712	0	none	-0.945709	0.00759526	0.511014	0.254613	#N/A	chloride channel regulator 3 (CLCA3), mRNA. [Source:RefSeq mRNA;Acc:NM_181018]
ENSBTAG00000046034	0	none	6.59064	3.45362e-123	0.496147	45.6901	#N/A	Elongation factor 1-alpha [Source:UniProtKB/TrEMBL;Acc:G3N2F0]
ENSBTAG00000047787	0	none	5.39283	1.45576e-67	0.490383	19.5582	#N/A	40S ribosomal protein S15a [Source:UniProtKB/TrEMBL;Acc:H9KUV3]
ENSBTAG00000011240	0	none	-1.62583	0.00197272	0.487533	0.14024	#N/A	0
ENSBTAG00000025968	0	none	1.73237	1.81656e-06	0.485545	1.4892	#N/A	0
ENSBTAG00000021831	0	none	1.51736	0.000382503	0.48291	1.31157	#N/A	0
ENSBTAG00000040406	0	none	0.855848	0.0324697	0.451957	0.804905	#N/A	0
ENSBTAG00000038111	0	none	1.27142	0.0090138	0.380685	0.918329	#N/A	Ferritin [Source:UniProtKB/TrEMBL;Acc:F1MMT9]
ENSBTAG00000026505	ENSG00000117632	none	-2.80287	0.0286279	0.277792	0.0291543	#N/A	Stathmin [Source:UniProtKB/TrEMBL;Acc:F1N1C2]
ENSBTAG00000026796	ENSG00000167311	none	-3.6977	1.122e-07	0.271855	0.0160202	#N/A	Uncharacterized protein [Source:UniProtKB/TrEMBL;Acc:E1BI74]
ENSBTAG00000039456	0	none	1.55746	0.00907658	0.247976	0.721765	#N/A	Uncharacterized protein [Source:UniProtKB/TrEMBL;Acc:E1BB71]
ENSBTAG00000035855	0	none	3.35099	1.34628e-29	0.236834	2.25351	#N/A	0
ENSBTAG00000033897	0	none	1.80299	0.000193062	0.217999	0.75371	#N/A	0
ENSBTAG00000007692	0	none	1.58871	0.0016099	0.2147	0.623651	#N/A	0
ENSBTAG00000048169	0	none	5.99483	1.40077e-64	0.209612	13.186	#N/A	Uncharacterized protein [Source:UniProtKB/TrEMBL;Acc:G3N3S3]
ENSBTAG00000046952	0	none	2.89945	6.78546e-11	0.19963	1.40857	#N/A	Uncharacterized protein [Source:UniProtKB/TrEMBL;Acc:G3N206]
ENSBTAG00000034182	0	none	3.2783	7.30285e-27	0.198799	1.87852	microtubule/cytoskeleton, GTP binding	0
ENSBTAG00000038878	0	none	1.23254	2.78367e-05	0.196335	0.471523	#N/A	Aldehyde oxidase 4; Uncharacterized protein [Source:UniProtKB/TrEMBL;Acc:E1BL62]
ENSBTAG00000045979	0	none	1.44197	0.00786779	0.195795	0.537631	#N/A	0
ENSBTAG00000011370	0	none	1.87778	0.0016099	0.184164	0.682044	#N/A	0
ENSBTAG00000034433	0	none	3.76017	3.16324e-23	0.17358	2.30236	#N/A	Uncharacterized protein [Source:UniProtKB/TrEMBL;Acc:G3MZG7]
ENSBTAG00000027899	0	none	1.046	0.00487217	0.155289	0.330054	#N/A	Uncharacterized protein [Source:UniProtKB/TrEMBL;Acc:F1MRZ1]
ENSBTAG00000025764	0	none	1.56963	0.0324967	0.137839	0.402573	#N/A	0
ENSBTAG00000004817	0	none	3.03329	2.63687e-11	0.137616	1.07847	#N/A	0
ENSBTAG00000032979	0	none	2.58785	7.37214e-07	0.113136	0.662348	#N/A	Uncharacterized protein [Source:UniProtKB/TrEMBL;Acc:F1ME41]
ENSBTAG00000034656	0	none	3.34723	3.85088e-09	0.10858	1.10649	cell cycle	Uncharacterized protein [Source:UniProtKB/TrEMBL;Acc:E1BLY1]
ENSBTAG00000032775	0	none	4.43483	3.17949e-21	0.0793272	1.74341	#N/A	Uncharacterized protein [Source:UniProtKB/TrEMBL;Acc:E1B983]
ENSBTAG00000031076	0	none	4.88886	3.53825e-23	0.0498719	1.76688	#N/A	0
ENSBTAG00000012161	0	none	5.68458	1.82735e-19	0.0111303	1.24139	#N/A	0
ENSBTAG00000047744	0	none	9.46231	4.46794e-97	0.0100725	15.8496	#N/A	0
ENSBTAG00000040536	0	none	4.87131	2.8094e-11	0.0100712	0.641169	chromosome	0
ENSBTAG00000033308	0	none	5.32597	1.05393e-08	0	0.44278	#N/A	0
ENSBTAG00000047154	0	none	14.6011	6.93034e-220	0	1780.93	#N/A	0
ENSBTAG00000045756	0	none	5.80183	5.75791e-12	0	1.25456	#N/A	Uncharacterized protein [Source:UniProtKB/TrEMBL;Acc:G3MX54]
ENSBTAG00000047936	0	none	7.47935	2.11386e-32	0	1.72065	#N/A	0
ENSBTAG00000015316	ENSG00000181163	NPM1	0.840318	0.00649708	2.8574	4.97813	#N/A	nucleophosmin (nucleolar phosphoprotein B23, numatrin) (NPM1), mRNA. [Source:RefSeq mRNA;Acc:NM_001035441]
ENSBTAG00000007247	ENSG00000143228	NUF2	-1.18537	8.3536e-05	1.43888	0.616967	chromosome, cell cycle	NUF2, NDC80 kinetochore complex component, homolog (S. cerevisiae) (NUF2), mRNA. [Source:RefSeq mRNA;Acc:NM_001099011]
ENSBTAG00000010774	ENSG00000137804	NUSAP1	-0.850911	0.0328349	0.801719	0.443004	microtubule/cytoskeleton, chromosome, cell cycle	nucleolar and spindle associated protein 1 (NUSAP1), mRNA. [Source:RefSeq mRNA;Acc:NM_001046571]
ENSBTAG00000039861	ENSG00000089127	OAS1Y	-0.800179	0.00482725	59.012	34.6265	#N/A	2',5'-oligoadenylate synthetase 1, 40/46kDa (OAS1Y), mRNA. [Source:RefSeq mRNA;Acc:NM_001040606]
ENSBTAG00000045667	ENSG00000127780	OR1E2	-1.01499	0.0176807	0.950892	0.448307	#N/A	olfactory receptor, family 1, subfamily E, member 2-like (LOC618124), mRNA. [Source:RefSeq mRNA;Acc:NM_001206664]
ENSBTAG00000009840	ENSG00000244623	OR2AE1	-2.82476	1.19524e-10	0.726514	0.105121	#N/A	olfactory receptor, family 2, subfamily AE, member 1 [Source:HGNC Symbol;Acc:15087]
ENSBTAG00000039462	ENSG00000166803	PAF	-1.41383	1.3557e-06	1.90692	0.68937	#N/A	KIAA0101 ortholog (KIAA0101), mRNA. [Source:RefSeq mRNA;Acc:NM_001015678]
ENSBTAG00000012630	ENSG00000149090	PAMR1	1.49273	4.44778e-08	0.414701	1.15506	EGF-like region, complement control, extracellular region, peptidase, signal peptide	peptidase domain containing associated with muscle regeneration 1 (PAMR1), mRNA. [Source:RefSeq mRNA;Acc:NM_001015591]
ENSBTAG00000039709	ENSG00000185480	PARPBP	-1.09429	0.00296421	0.75906	0.350627	#N/A	PCNA-interacting partner [Source:UniProtKB/Swiss-Prot;Acc:F1MF21]
ENSBTAG00000021069	ENSG00000168078	PBK	-1.99773	9.10325e-13	1.44285	0.351737	#N/A	PDZ binding kinase (PBK), mRNA. [Source:RefSeq mRNA;Acc:NM_001102178]
ENSBTAG00000019700	ENSG00000173599	PC	-0.792271	0.00517512	178.947	109.315	carbohydrate binding, lipid synthesis	pyruvate carboxylase (PC), mRNA. [Source:RefSeq mRNA;Acc:NM_177946]
ENSBTAG00000014069	ENSG00000004799	PDK4	-1.15663	1.79257e-06	59.0712	29.116	#N/A	pyruvate dehydrogenase kinase, isozyme 4 (PDK4), mRNA. [Source:RefSeq mRNA;Acc:NM_001101883]
ENSBTAG00000002555	ENSG00000162366	PDZK1IP1	-0.993051	0.000167378	17.8688	9.78074	#N/A	PDZK1 interacting protein 1 (PDZK1IP1), mRNA. [Source:RefSeq mRNA;Acc:NM_001046521]
ENSBTAG00000007785	ENSG00000078795	PKD2L2	0.883995	0.0371272	0.355851	0.657388	#N/A	polycystic kidney disease 2-like 2 (PKD2L2), mRNA. [Source:RefSeq mRNA;Acc:NM_001038552]
ENSBTAG00000020499	ENSG00000117215	PLA2G2D3	1.27112	2.84397e-07	3.30694	7.54994	#N/A	calcium-dependent phospholipase A2 PLA2G2D1 (PLA2G2D1), mRNA. [Source:RefSeq mRNA;Acc:NM_001009572]
ENSBTAG00000037452	ENSG00000198805	PNP	0.747807	0.0436612	2.02257	3.41612	#N/A	Uncharacterized protein [Source:UniProtKB/TrEMBL;Acc:G3X8C8]
ENSBTAG00000000590	ENSG00000177084	POLE	-0.708315	0.0328335	1.63452	0.988721	#N/A	polymerase (DNA directed), epsilon, catalytic subunit [Source:HGNC Symbol;Acc:9177]
ENSBTAG00000022539	ENSG00000147669	POLR2K	1.12131	2.29042e-05	2.36214	4.97897	#N/A	polymerase (RNA) II (DNA directed) polypeptide K, 7.0kDa (POLR2K), mRNA. [Source:RefSeq mRNA;Acc:NM_001037623]
ENSBTAG00000018643	ENSG00000198901	PRC1	-1.64981	3.96236e-08	1.0757	0.335106	#N/A	protein regulator of cytokinesis 1 [Source:RefSeq peptide;Acc:NP_001070011]
ENSBTAG00000003957	ENSG00000164256	PRDM9	1.43731	0.00101205	0.280174	0.809444	#N/A	PR domain containing 7 [Source:HGNC Symbol;Acc:9351]
ENSBTAG00000021681	ENSG00000068489	PRR11	-1.27552	0.0224615	0.398175	0.165247	#N/A	proline rich 11 [Source:HGNC Symbol;Acc:25619]
ENSBTAG00000018806	ENSG00000134222	PSRC1	-0.975887	0.0132703	0.753849	0.381516	microtubule/cytoskeleton, cell cycle	proline/serine-rich coiled-coil 1 (PSRC1), mRNA. [Source:RefSeq mRNA;Acc:NM_001046501]
ENSBTAG00000010178	ENSG00000153707	PTPRD	-0.757002	0.0263087	0.810685	0.476162	#N/A	protein tyrosine phosphatase, receptor type, D [Source:HGNC Symbol;Acc:9668]
ENSBTAG00000012184	ENSG00000164611	PTTG1	-1.81159	3.85088e-09	2.23753	0.620385	chromosome, cell cycle	pituitary tumor-transforming 1 (PTTG1), mRNA. [Source:RefSeq mRNA;Acc:NM_001034310]
ENSBTAG00000009012	ENSG00000163661	PTX3	-1.46064	0.000312342	0.404924	0.13146	carbohydrate binding, extracellular region, signal peptide, polysaccharide binding, cell cycle	pentraxin 3, long (PTX3), mRNA. [Source:RefSeq mRNA;Acc:NM_001076259]
ENSBTAG00000012784	ENSG00000161800	RACGAP1	-0.907962	0.00509711	1.63139	0.85709	#N/A	Rac GTPase activating protein 1 [Source:HGNC Symbol;Acc:9804]
ENSBTAG00000002918	ENSG00000051180	RAD51	-0.858352	0.00667448	1.63472	0.896537	chromosome, cell cycle	RAD51 homolog (S. cerevisiae) (RAD51), mRNA. [Source:RefSeq mRNA;Acc:NM_001046179]
ENSBTAG00000048114	ENSG00000164520	RAET1E	4.76113	2.56893e-48	0.141593	3.69589	#N/A	Uncharacterized protein [Source:UniProtKB/TrEMBL;Acc:G3MXJ6]
ENSBTAG00000014223	ENSG00000132341	RAN	1.00751	0.0275318	0.76318	1.49433	chromosome, GTP binding, cell cycle	Uncharacterized protein [Source:UniProtKB/TrEMBL;Acc:G5E619]
ENSBTAG00000020647	ENSG00000128045	RASL11B	-1.52319	2.38549e-08	1.59856	0.581613	GTP binding	RAS-like, family 11, member B (RASL11B), mRNA. [Source:RefSeq mRNA;Acc:NM_001015635]
ENSBTAG00000008127	ENSG00000139194	RBP5	0.742255	0.0132723	44.5076	72.5537	lipid binding	retinol binding protein 5, cellular (RBP5), mRNA. [Source:RefSeq mRNA;Acc:NM_001101192]
ENSBTAG00000000030	ENSG00000187456	RDM1	-1.61763	0.000787098	0.457583	0.142901	#N/A	RAD52 motif 1 [Source:HGNC Symbol;Acc:19950]
ENSBTAG00000019359	ENSG00000084093	REST	0.749023	0.0440036	0.752515	1.25804	#N/A	Uncharacterized protein [Source:UniProtKB/TrEMBL;Acc:E1BCT1]
ENSBTAG00000021672	ENSG00000090104	RGS1	-1.16829	0.000255054	1.52371	0.683805	#N/A	regulator of G-protein signaling 1 (RGS1), mRNA. [Source:RefSeq mRNA;Acc:NM_001199063]
ENSBTAG00000026375	ENSG00000175643	RMI2	-1.10684	0.0013755	1.14786	0.526985	#N/A	RMI2, RecQ mediated genome instability 2, homolog (S. cerevisiae) (RMI2), mRNA. [Source:RefSeq mRNA;Acc:NM_001099720]
ENSBTAG00000009661	ENSG00000104889	RNASEH2A	-0.771772	0.0236314	2.91906	1.65259	#N/A	ribonuclease H2, subunit A (RNASEH2A), mRNA. [Source:RefSeq mRNA;Acc:NM_001038534]
ENSBTAG00000022275	ENSG00000147403	RPL10	5.08592	6.51734e-77	0.809765	26.595	reproductive process	Uncharacterized protein [Source:UniProtKB/TrEMBL;Acc:G8JKX9]
ENSBTAG00000038783	ENSG00000174748	RPL15	6.29681	1.02899e-74	0.0959183	8.33707	#N/A	0
ENSBTAG00000022902	0	RPL17	1.07196	0.00015964	3.54697	7.20097	#N/A	ribosomal protein L17 (RPL17), mRNA. [Source:RefSeq mRNA;Acc:NM_001034459]
ENSBTAG00000024839	ENSG00000265681	RPL17	4.22492	1.40033e-28	0.14587	2.65904	#N/A	ribosomal protein L17 [Source:HGNC Symbol;Acc:10307]
ENSBTAG00000025595	ENSG00000122026	RPL21	1.01601	0.000383394	4.83016	9.54653	#N/A	0
ENSBTAG00000046394	0	RPL23A	1.82785	2.93951e-12	2.18772	7.33788	#N/A	ribosomal protein L23a (RPL23A), mRNA. [Source:RefSeq mRNA;Acc:NM_001045958]
ENSBTAG00000022278	ENSG00000198242	RPL23A	9.68249	5.99325e-137	0.0523969	49.5565	#N/A	60S ribosomal protein L23a [Source:UniProtKB/Swiss-Prot;Acc:Q24JY1]
ENSBTAG00000032022	0	RPL23A	10.255	9.20867e-135	0.0275266	43.7638	#N/A	60S ribosomal protein L23a [Source:UniProtKB/Swiss-Prot;Acc:Q24JY1]
ENSBTAG00000012344	ENSG00000161970	RPL26	0.673905	0.0405905	56.2798	88.3314	#N/A	ribosomal protein L26 (RPL26), mRNA. [Source:RefSeq mRNA;Acc:NM_001015512]
ENSBTAG00000021649	ENSG00000166441	RPL27A	1.06183	9.86456e-05	6.67515	13.6194	#N/A	Uncharacterized protein [Source:UniProtKB/TrEMBL;Acc:E1BE42]
ENSBTAG00000037931	0	RPL39	5.17596	1.21334e-47	0.237833	8.27273	#N/A	ribosomal protein L39 (RPL39), mRNA. [Source:RefSeq mRNA;Acc:NM_001105455]
ENSBTAG00000047425	ENSG00000089009	RPL6	0.764012	0.0104352	14.3785	23.8299	#N/A	60S ribosomal protein L6 [Source:UniProtKB/TrEMBL;Acc:G3N2R1]
ENSBTAG00000047946	ENSG00000163682	RPL9	0.713051	0.0263087	15.8257	24.9044	#N/A	Uncharacterized protein [Source:UniProtKB/TrEMBL;Acc:F6PWD5]
ENSBTAG00000048225	ENSG00000163682	RPL9	2.11208	8.31609e-11	0.494953	2.05577	#N/A	Uncharacterized protein [Source:UniProtKB/TrEMBL;Acc:G3N2H8]
ENSBTAG00000045566	ENSG00000163682	RPL9	4.47935	1.04855e-36	0.155647	3.33396	#N/A	Uncharacterized protein [Source:UniProtKB/TrEMBL;Acc:G3MXR3]
ENSBTAG00000045678	ENSG00000163682	RPL9	3.84125	9.76737e-14	0.063168	0.914339	#N/A	Uncharacterized protein [Source:UniProtKB/TrEMBL;Acc:G3N0T8]
ENSBTAG00000013358	ENSG00000186468	RPS23	0.713194	0.0224463	38.8279	62.3706	#N/A	ribosomal protein S23 (RPS23), mRNA. [Source:RefSeq mRNA;Acc:NM_001034690]
ENSBTAG00000047207	ENSG00000155876	RRAGA	7.11799	5.51083e-41	0.0092357	2.15391	#N/A	Ras-related GTP-binding protein A [Source:UniProtKB/TrEMBL;Acc:G5E6C1]
ENSBTAG00000008216	ENSG00000171848	RRM2	-1.4681	3.7043e-09	2.82669	0.97533	#N/A	ribonucleotide reductase M2 [Source:HGNC Symbol;Acc:10452]
ENSBTAG00000032821	ENSG00000136155	SCEL	0.849366	0.048343	0.31007	0.562038	#N/A	sciellin (SCEL), mRNA. [Source:RefSeq mRNA;Acc:NM_001102332]
ENSBTAG00000032918	ENSG00000149021	SCGB1A1	1.2476	0.0480723	0.327393	0.796375	extracellular region, signal peptide	secretoglobin, family 1A, member 1 (uteroglobin) (SCGB1A1), mRNA. [Source:RefSeq mRNA;Acc:NM_001076976]
ENSBTAG00000031814	ENSG00000135094	SDS	-1.42264	1.59772e-09	19.7069	8.0157	carbohydrate binding, AA transport, lipid synthesis	serine dehydratase [Source:HGNC Symbol;Acc:10691]
ENSBTAG00000020755	ENSG00000174175	SELP	0.693787	0.0331427	3.60059	5.65383	carbohydrate binding, EGF-like region, complement control, peptidase, cell adhesion, signal peptide, defense response, MHC/immunoglobulin	selectin P (granule membrane protein 140kDa, antigen CD62) (SELP), mRNA. [Source:RefSeq mRNA;Acc:NM_174183]
ENSBTAG00000048094	ENSG00000196136	SERPINA3	1.77414	4.41807e-15	546.222	1749.01	#N/A	0
ENSBTAG00000001207	ENSG00000166401	SERPINB8	-0.801732	0.0379523	1.6576	0.928407	#N/A	serpin peptidase inhibitor, clade B (ovalbumin), member 8 (SERPINB8), mRNA. [Source:RefSeq mRNA;Acc:NM_001035287]
ENSBTAG00000018563	ENSG00000145423	SFRP2	-2.68924	1.84464e-18	1.03255	0.157064	#N/A	secreted frizzled-related protein 2 (SFRP2), mRNA. [Source:RefSeq mRNA;Acc:NM_001034393]
ENSBTAG00000033441	ENSG00000171241	SHCBP1	-1.61015	3.0806e-07	0.667939	0.208441	#N/A	SHC SH2-domain binding protein 1 (SHCBP1), mRNA. [Source:RefSeq mRNA;Acc:NM_001192579]
ENSBTAG00000003314	ENSG00000165480	SKA3	-0.980265	0.0160009	0.541009	0.273421	microtubule/cytoskeleton, chromosome, cell cycle	spindle and kinetochore associated complex subunit 3 (SKA3), mRNA. [Source:RefSeq mRNA;Acc:NM_001110067]
ENSBTAG00000037917	ENSG00000124568	SLC17A1	-0.916902	0.000505061	62.5581	33.3646	#N/A	solute carrier family 17 (organic anion transporter), member 1 [Source:HGNC Symbol;Acc:10929]
ENSBTAG00000037738	ENSG00000146039	SLC17A4	0.665484	0.0440193	32.8994	52.0006	#N/A	solute carrier family 17, member 4 [Source:HGNC Symbol;Acc:10932]
ENSBTAG00000010507	ENSG00000004809	SLC22A16	-1.62836	1.89989e-11	5.13492	1.65947	reproductive process	solute carrier family 22 (organic cation/carnitine transporter), member 16 (SLC22A16), mRNA. [Source:RefSeq mRNA;Acc:NM_001076324]
ENSBTAG00000011912	ENSG00000148339	SLC25A25	-0.709247	0.0227883	19.1132	11.9839	calcium binding/EF hand	solute carrier family 25 (mitochondrial carrier; phosphate carrier), member 25 (SLC25A25), mRNA. [Source:RefSeq mRNA;Acc:NM_001038145]
ENSBTAG00000011105	ENSG00000134294	SLC38A2	-0.812092	0.0039673	19.3371	11.8082	#N/A	solute carrier family 38, member 2 (SLC38A2), mRNA. [Source:RefSeq mRNA;Acc:NM_001082424]
ENSBTAG00000007693	ENSG00000158715	SLC45A3	-1.27581	0.000542233	0.69522	0.310841	#N/A	solute carrier family 45, member 3 [Source:HGNC Symbol;Acc:8642]
ENSBTAG00000038548	ENSG00000180638	SLC47A2	1.31859	0.00380469	0.128388	0.306952	#N/A	solute carrier family 47 (multidrug and toxin extrusion), member 2 [Source:HGNC Symbol;Acc:26439]
ENSBTAG00000011780	ENSG00000179542	SLITRK4	-2.62845	9.86989e-10	0.27054	0.0388009	#N/A	SLIT and NTRK-like family, member 4 [Source:HGNC Symbol;Acc:23502]
ENSBTAG00000003897	ENSG00000250317	SMIM20	1.48471	3.96954e-09	2.69299	7.30388	#N/A	small integral membrane protein 20 (SMIM20), mRNA. [Source:RefSeq mRNA;Acc:NM_001145428]
ENSBTAG00000012007	ENSG00000120833	SOCS2	-0.815768	0.00397718	21.6959	12.0163	#N/A	suppressor of cytokine signaling 2 (SOCS2), mRNA. [Source:RefSeq mRNA;Acc:NM_177523]
ENSBTAG00000018955	ENSG00000120669	SOHLH2	1.05616	0.00578082	0.428815	0.84327	#N/A	Uncharacterized protein [Source:UniProtKB/TrEMBL;Acc:F1MTG6]
ENSBTAG00000003207	ENSG00000204335	SP5	-0.936679	0.00167767	3.76355	2.0047	#N/A	Sp5 transcription factor [Source:HGNC Symbol;Acc:14529]
ENSBTAG00000013100	ENSG00000258472	SPAG5	-1.58895	6.72902e-08	0.606646	0.197392	#N/A	sperm associated antigen 5 (SPAG5), mRNA. [Source:RefSeq mRNA;Acc:NM_001205549]
ENSBTAG00000006185	ENSG00000161888	SPC24	-1.04359	0.00020614	7.26717	3.33259	chromosome, cell cycle	SPC24, NDC80 kinetochore complex component, homolog (S. cerevisiae) (SPC24), mRNA. [Source:RefSeq mRNA;Acc:NM_001075391]
ENSBTAG00000010048	ENSG00000152253	SPC25	-0.963627	0.0263087	1.14841	0.592911	microtubule/cytoskeleton, chromosome, cell cycle	SPC25, NDC80 kinetochore complex component, homolog (S. cerevisiae) (SPC25), mRNA. [Source:RefSeq mRNA;Acc:NM_001034230]
ENSBTAG00000008180	ENSG00000040275	SPDL1	-1.09152	0.0310333	0.284908	0.135464	microtubule/cytoskeleton, chromosome, cell cycle	spindle apparatus coiled-coil protein 1 [Source:HGNC Symbol;Acc:26010]
ENSBTAG00000003020	ENSG00000146700	SRCRB4D	1.03527	0.000505264	0.905036	1.89405	#N/A	scavenger receptor cysteine rich domain containing, group B (4 domains) [Source:HGNC Symbol;Acc:14461]
ENSBTAG00000013761	ENSG00000117632	STMN1	-1.17964	4.10258e-06	10.439	4.42635	microtubule/cytoskeleton	stathmin 1 (STMN1), mRNA. [Source:RefSeq mRNA;Acc:NM_001034790]
ENSBTAG00000015356	ENSG00000006128	TAC1	-2.76428	1.37102e-07	0.232355	0.0343444	extracellular region, signal peptide, defense response	tachykinin, precursor 1 (TAC1), mRNA. [Source:RefSeq mRNA;Acc:NM_174193]
ENSBTAG00000004599	ENSG00000144834	TAGLN3	2.15974	1.87657e-06	0.126123	0.555511	#N/A	transgelin 3 (TAGLN3), mRNA. [Source:RefSeq mRNA;Acc:NM_001034499]
ENSBTAG00000021180	ENSG00000166220	TBATA	1.29012	2.40342e-07	4.34989	10.7979	reproductive process	thymus, brain and testes associated [Source:HGNC Symbol;Acc:23511]
ENSBTAG00000014435	ENSG00000137310	TCF19	-1.59386	3.60188e-09	1.84921	0.592183	#N/A	transcription factor 19 (TCF19), mRNA. [Source:RefSeq mRNA;Acc:NM_001083684]
ENSBTAG00000016891	ENSG00000124678	TCP11	-1.55524	0.000158272	0.315459	0.108568	#N/A	t-complex 11, testis-specific [Source:HGNC Symbol;Acc:11658]
ENSBTAG00000016548	ENSG00000150783	TEX12	0.918246	0.0108832	1.02197	1.91314	chromosome	testis expressed 12 (TEX12), mRNA. [Source:RefSeq mRNA;Acc:NM_001034263]
ENSBTAG00000016208	ENSG00000198959	TGM2	1.23585	2.64411e-07	6.25385	14.5037	MHC/immunoglobulin	transglutaminase 2 (C polypeptide, protein-glutamine-gamma-glutamyltransferase) (TGM2), mRNA. [Source:RefSeq mRNA;Acc:NM_177507]
ENSBTAG00000012078	ribosom	TMEM176A	0.82064	0.00415226	8.95651	15.5644	#N/A	transmembrane protein 176A (TMEM176A), mRNA. [Source:RefSeq mRNA;Acc:NM_205779]
ENSBTAG00000016766	ENSG00000106565	TMEM176B	0.807496	0.00511438	10.8283	18.3865	#N/A	transmembrane protein 176B (TMEM176B), mRNA. [Source:RefSeq mRNA;Acc:NM_001099145]
ENSBTAG00000045579	ENSG00000135211	TMEM60	2.73922	1.91268e-05	0.0961271	0.693922	#N/A	Transmembrane protein 60; Uncharacterized protein [Source:UniProtKB/TrEMBL;Acc:Q3T023]
ENSBTAG00000031795	ENSG00000158164	TMSB15A	2.95281	2.16268e-21	0.478486	3.37657	microtubule/cytoskeleton, cell cycle	Uncharacterized protein [Source:UniProtKB/TrEMBL;Acc:E1B9F3]
ENSBTAG00000000575	ENSG00000041982	TNC	1.06367	2.28501e-05	2.52632	5.01956	EGF-like region, fibrinogen	tenascin C [Source:HGNC Symbol;Acc:5318]
ENSBTAG00000019262	ENSG00000131747	TOP2A	-1.46603	2.22492e-09	2.28657	0.799159	#N/A	topoisomerase (DNA) II alpha 170kDa [Source:HGNC Symbol;Acc:11989]
ENSBTAG00000004526	ENSG00000133112	TPT1	5.18007	8.46282e-89	1.54467	52.0126	microtubule/cytoskeleton, extracellular region, apoptosis	Uncharacterized protein [Source:UniProtKB/TrEMBL;Acc:E1BBP8]
ENSBTAG00000018775	ENSG00000088325	TPX2	-0.838823	0.00426716	3.79267	2.0803	#N/A	TPX2, microtubule-associated [Source:HGNC Symbol;Acc:1249]
ENSBTAG00000008600	ENSG00000056972	TRAF3IP2	-0.780279	0.0102713	5.10004	3.12607	#N/A	TRAF3 interacting protein 2 (TRAF3IP2), mRNA. [Source:RefSeq mRNA;Acc:NM_001035483]
ENSBTAG00000034609	ENSG00000211772	TRBC2	1.14049	0.000453224	0.366335	0.792628	#N/A	uncharacterized LOC509513 (LOC509513), mRNA. [Source:RefSeq mRNA;Acc:NM_001080904]
ENSBTAG00000008499	ENSG00000135451	TROAP	-1.98463	1.62621e-10	0.692767	0.175564	#N/A	TROAP protein; Uncharacterized protein [Source:UniProtKB/TrEMBL;Acc:Q08DB3]
ENSBTAG00000001489	ENSG00000167552	TUBA1A	0.881892	0.00209488	3.01947	5.4136	microtubule/cytoskeleton, GTP binding	tubulin, alpha 1a [Source:HGNC Symbol;Acc:20766]
ENSBTAG00000016746	ENSG00000175063	UBE2C	-1.54845	1.06874e-07	3.00769	0.999955	cell cycle	ubiquitin-conjugating enzyme E2C (UBE2C), mRNA. [Source:RefSeq mRNA;Acc:NM_001037449]
ENSBTAG00000005078	ENSG00000154277	UCHL1	1.41313	3.97076e-07	1.05256	2.64797	chemokine, microtubule/cytoskeleton, peptidase	ubiquitin carboxyl-terminal esterase L1 (ubiquitin thiolesterase) (UCHL1), mRNA. [Source:RefSeq mRNA;Acc:NM_001046172]
ENSBTAG00000048212	ENSG00000243135	UGT1A3	0.999459	0.0443568	0.592824	1.13246	#N/A	Uncharacterized protein [Source:UniProtKB/TrEMBL;Acc:G3N3E7]
ENSBTAG00000022205	ENSG00000156096	UGT2B4	-0.66183	0.0448649	96.5151	60.6782	#N/A	Uncharacterized protein [Source:UniProtKB/TrEMBL;Acc:M0QW22]
ENSBTAG00000039991	ENSG00000156096	UGT2B4	-0.756006	0.0101836	50.828	30.4516	#N/A	UDP glucuronosyltransferase 2 family, polypeptide B10 (UGT2B10), mRNA. [Source:RefSeq mRNA;Acc:NM_001046354]
ENSBTAG00000000986	ENSG00000006611	USH1C	-1.1746	1.22433e-05	1.74343	0.759999	#N/A	Usher syndrome 1C (autosomal recessive, severe) (USH1C), mRNA. [Source:RefSeq mRNA;Acc:NM_001035382]
ENSBTAG00000039160	ENSG00000141968	VAV1	0.756496	0.0162474	1.76728	2.91688	lipid binding, chemokine	vav 1 guanine nucleotide exchange factor [Source:HGNC Symbol;Acc:12657]
ENSBTAG00000007773	ENSG00000162692	VCAM1	0.749111	0.0117036	14.7584	24.4628	cell adhesion, signal peptide, MHC/immunoglobulin	vascular cell adhesion molecule 1 (VCAM1), mRNA. [Source:RefSeq mRNA;Acc:NM_174484]
ENSBTAG00000018517	ENSG00000147852	VLDLR	0.782913	0.0381056	0.51248	0.902726	EGF-like region, extracellular region	very low density lipoprotein receptor (VLDLR), mRNA. [Source:RefSeq mRNA;Acc:NM_174489]
ENSBTAG00000013686	ENSG00000075035	WSCD2	0.825891	0.0182807	0.964712	1.70669	#N/A	WSC domain containing 2 [Source:HGNC Symbol;Acc:29117]
ENSBTAG00000012718	ENSG00000047597	XK	1.17697	0.000290576	0.688877	1.55822	#N/A	X-linked Kx blood group (McLeod syndrome) [Source:HGNC Symbol;Acc:12811]
ENSBTAG00000007296	ENSG00000164924	YWHAZ	2.80529	4.33874e-17	0.617852	4.19662	#N/A	Uncharacterized protein [Source:UniProtKB/TrEMBL;Acc:E1BDS9]
ENSBTAG00000001068	ENSG00000078487	ZCWPW1	-1.0028	0.0039673	0.85323	0.428869	#N/A	zinc finger, CW type with PWWP domain 1 (ZCWPW1), mRNA. [Source:RefSeq mRNA;Acc:NM_001076853]
ENSBTAG00000005776	ENSG00000147394	ZNF185	0.920999	0.0379523	0.232887	0.450792	#N/A	zinc finger protein 185 (LIM domain) [Source:HGNC Symbol;Acc:12976]
ENSBTAG00000046047	ENSG00000186376	ZNF75D	3.43299	5.71054e-05	0.0280116	0.458684	#N/A	Uncharacterized protein [Source:UniProtKB/TrEMBL;Acc:G3N002]
ENSBTAG00000031523	ENSG00000198455	ZXDB	1.3857	1.04565e-05	0.270816	0.694251	#N/A	Uncharacterized protein [Source:UniProtKB/TrEMBL;Acc:G3X7S5]

## Sheet: 2N_vs_2P.sig
bos_ID	hum_ID	gene_name	logFC	FDR	FPKM_N	FPKM_P	DAVID_annotation	Description
ENSBTAG00000043250	ENSG00000202198	7SK	-1.30758	0.00205357	7.28905	3.34567	#N/A	ENSG00000202198	7SK RNA [Source:RFAM;Acc:RF00100]
ENSBTAG00000034077	ENSG00000101440	ASIP	3.78664	3.45778e-15	0.192494	3.17702	extracellular region, signal peptide	ENSG00000101440	agouti signaling protein (ASIP), mRNA. [Source:RefSeq mRNA;Acc:NM_206843]
ENSBTAG00000046010	ENSG00000180535	BHLHA15	1.41732	0.000201694	5.98105	18.3611	#N/A	ENSG00000180535	basic helix-loop-helix family, member a15 [Source:HGNC Symbol;Acc:22265]
ENSBTAG00000009656	ENSG00000237541	BOLA-DQA2	-1.51346	3.98942e-05	13.3096	5.19127	signal peptide, MHC/immunoglobulin	ENSG00000237541	major histocompatibility complex, class II, DQ alpha, type 1 (BOLA-DQA1), mRNA. [Source:RefSeq mRNA;Acc:NM_001013601]
ENSBTAG00000038128	ENSG00000237541	BOLA-DQA5	-1.47698	0.000115069	5.05698	2.01941	signal peptide, MHC/immunoglobulin	ENSG00000237541	major histocompatibility complex, class II, DQ alpha 5 (BOLA-DQA5), mRNA. [Source:RefSeq mRNA;Acc:NM_001012675]
ENSBTAG00000024272	ENSG00000213512	BT.37579	1.7121	1.96009e-05	0.329402	1.16407	#N/A	ENSG00000213512	Uncharacterized protein [Source:UniProtKB/TrEMBL;Acc:F6PPP4]
ENSBTAG00000037743	ENSG00000159403	C1R	-1.09917	0.0120532	7.56912	3.73579	MHC/immunoglobulin	ENSG00000159403	Uncharacterized protein [Source:UniProtKB/TrEMBL;Acc:F1N0N3]
ENSBTAG00000026994	ENSG00000187699	C2H2orf88	1.16505	0.0236361	0.999321	2.51834	#N/A	ENSG00000187699	small membrane A-kinase anchor protein (C2H2orf88), mRNA. [Source:RefSeq mRNA;Acc:NM_001076991]
ENSBTAG00000048162	ENSG00000047621	C5H12ORF4	1.7645	2.71272e-05	0.157872	0.630678	#N/A	ENSG00000047621	chromosome 5 open reading frame, human C12orf4 (C5H12orf4), mRNA. [Source:RefSeq mRNA;Acc:NM_001075704]
ENSBTAG00000046519	ENSG00000047621	C5H12ORF4	2.54186	3.32214e-08	0.0621496	0.449572	#N/A	ENSG00000047621	Chromosome 12 open reading frame 4 ortholog; Uncharacterized protein [Source:UniProtKB/TrEMBL;Acc:Q0P5L9]
ENSBTAG00000021407	ENSG00000228146	CASP16	-2.09271	1.78676e-09	5.61928	1.45522	#N/A	ENSG00000228146	caspase 16, apoptosis-related cysteine peptidase (putative) [Source:HGNC Symbol;Acc:27290]
ENSBTAG00000036099	ENSG00000171097	CCBL1	0.986772	0.0349406	1.48473	3.4108	#N/A	ENSG00000171097	Uncharacterized protein [Source:UniProtKB/TrEMBL;Acc:G5E6F9]
ENSBTAG00000045989	ENSG00000167617	CDC42EP5	-1.75427	1.49911e-06	8.78811	2.97093	#N/A	ENSG00000167617	CDC42 effector protein (Rho GTPase binding) 5 [Source:HGNC Symbol;Acc:17408]
ENSBTAG00000010371	ENSG00000128965	CHAC1	1.46242	0.00015621	1.27025	4.23563	#N/A	ENSG00000128965	ChaC, cation transport regulator homolog 1 (E. coli) (CHAC1), mRNA. [Source:RefSeq mRNA;Acc:NM_001098882]
ENSBTAG00000013578	ENSG00000064886	CHI3L2	-2.61279	2.78346e-15	28.0506	5.36984	#N/A	ENSG00000064886	chitinase 3-like 2 [Source:HGNC Symbol;Acc:1933]
ENSBTAG00000039555	ENSG00000127184	COX7C	-0.985937	0.0275897	87.9746	50.1156	#N/A	ENSG00000127184	Cytochrome c oxidase subunit 7C, mitochondrial [Source:UniProtKB/Swiss-Prot;Acc:P00430]
ENSBTAG00000016048	ENSG00000205560	CPT1B	-1.77982	3.10674e-07	8.53043	2.71718	lipid synthesis	ENSG00000205560	carnitine palmitoyltransferase 1B (muscle) (CPT1B), mRNA. [Source:RefSeq mRNA;Acc:NM_001034349]
ENSBTAG00000016142	ENSG00000166394	CYB5R2	-1.31771	0.0119443	1.03754	0.461256	#N/A	ENSG00000166394	cytochrome b5 reductase 2 [Source:HGNC Symbol;Acc:24376]
ENSBTAG00000000163	ENSG00000168209	DDIT4	1.39292	0.000186549	7.56979	21.8089	#N/A	ENSG00000168209	DNA-damage-inducible transcript 4 (DDIT4), mRNA. [Source:RefSeq mRNA;Acc:NM_001075922]
ENSBTAG00000033367	ENSG00000203797	DDO	-1.40254	0.000169808	14.1543	5.87063	chemokine, reproductive process	ENSBTAG00000033367	D-aspartate oxidase (DDO), mRNA. [Source:RefSeq mRNA;Acc:NM_173908]
ENSBTAG00000032034	0	DYNLL1	1.00143	0.0300399	11.046	24.4355	#N/A	0	Dynein light chain 1, cytoplasmic [Source:UniProtKB/Swiss-Prot;Acc:P61285]
ENSBTAG00000034170	0	DYNLL1	1.09632	0.0231248	3.76769	8.97827	#N/A	0	Dynein light chain 1, cytoplasmic [Source:UniProtKB/Swiss-Prot;Acc:P61285]
ENSBTAG00000035926	ENSG00000156508	EEF1A1	1.1693	0.00324033	31.9924	77.6132	GTP binding	ENSG00000156508	0
ENSBTAG00000007704	ENSG00000164181	ELOVL7	1.81879	0.00129692	0.189387	0.791785	lipid synthesis	ENSG00000164181	ELOVL fatty acid elongase 7 (ELOVL7), mRNA. [Source:RefSeq mRNA;Acc:NM_001078042]
ENSBTAG00000032846	ENSG00000204334	ERICH2	-1.34334	0.00211573	4.02333	1.78488	#N/A	ENSG00000204334	glutamate-rich 2 (ERICH2), mRNA. [Source:RefSeq mRNA;Acc:NM_001102286]
ENSBTAG00000019554	ENSG00000130957	FBP2	-1.74338	1.9759e-06	5.14175	1.59465	carbohydrate binding	ENSG00000130957	fructose-1,6-bisphosphatase 2 (FBP2), mRNA. [Source:RefSeq mRNA;Acc:NM_001046164]
ENSBTAG00000014418	ENSG00000189283	FHIT	-2.12411	8.5665e-09	7.7103	2.11308	#N/A	ENSG00000189283	fragile histidine triad gene (FHIT), mRNA. [Source:RefSeq mRNA;Acc:NM_001040646]
ENSBTAG00000011985	ENSG00000119686	FLVCR2	3.11708	8.64113e-16	0.243078	2.20508	#N/A	ENSG00000119686	0
ENSBTAG00000047664	ENSG00000128266	GNAZ	1.12899	0.00638745	8.52382	21.6493	#N/A	ENSG00000128266	guanine nucleotide binding protein (G protein), alpha z polypeptide [Source:HGNC Symbol;Acc:4395]
ENSBTAG00000040298	ENSG00000184674	GSTT1	-0.95967	0.0333504	124.365	68.5802	#N/A	ENSG00000184674	glutathione S-transferase theta 1 (GSTT1), mRNA. [Source:RefSeq mRNA;Acc:NM_001046232]
ENSBTAG00000026418	ENSG00000206172	HBA	1.32581	0.00195411	0.968155	2.81998	#N/A	ENSG00000206172	hemoglobin, alpha 2 (HBA), mRNA. [Source:RefSeq mRNA;Acc:NM_001077422]
ENSBTAG00000026417	ENSG00000206172	HBA	1.33671	0.00220991	0.840024	2.48558	#N/A	ENSG00000206172	hemoglobin, alpha 2 (HBA), mRNA. [Source:RefSeq mRNA;Acc:NM_001077422]
ENSBTAG00000009911	ENSG00000140287	HDC	-1.25677	0.00255893	2.02207	0.924693	AA transport	ENSG00000140287	histidine decarboxylase (HDC), mRNA. [Source:RefSeq mRNA;Acc:NM_001024551]
ENSBTAG00000039950	ENSG00000181061	HIGD1A	1.23731	0.00698393	0.863025	2.31021	#N/A	ENSG00000181061	Uncharacterized protein [Source:UniProtKB/TrEMBL;Acc:E1BBB1]
ENSBTAG00000045592	ENSG00000181061	HIGD1A	1.8094	1.0286e-05	0.544341	2.19774	#N/A	ENSG00000181061	Uncharacterized protein [Source:UniProtKB/TrEMBL;Acc:E1BL48]
ENSBTAG00000031731	ENSG00000181061	HIGD1D	1.14198	0.0107518	2.02332	4.96273	#N/A	ENSG00000181061	HIG1 domain family, member 1D; Uncharacterized protein [Source:UniProtKB/TrEMBL;Acc:Q1LZ70]
ENSBTAG00000034676	ENSG00000181061	HIGD1D	1.13997	0.0248643	0.394007	1.02833	#N/A	ENSG00000181061	HIG1 domain family, member 1D; Uncharacterized protein [Source:UniProtKB/TrEMBL;Acc:Q1LZ70]
ENSBTAG00000001219	ENSG00000211899	IGHM	-0.923008	0.0485269	32.4805	19.9421	#N/A	ENSG00000211899	Uncharacterized protein [Source:UniProtKB/TrEMBL;Acc:G5E513]
ENSBTAG00000047529	ENSG00000211653	IGLV1-40	-1.03612	0.0227468	11.7193	6.75309	#N/A	ENSG00000211653	Uncharacterized protein [Source:UniProtKB/TrEMBL;Acc:G5E5V1]
ENSBTAG00000015638	ENSG00000016402	IL20RA	-1.34401	0.000680582	3.3787	1.54217	chemokine	ENSG00000016402	interleukin 20 receptor, alpha [Source:HGNC Symbol;Acc:6003]
ENSBTAG00000001448	ENSG00000241644	INMT	-1.53959	1.96009e-05	28.24	10.1176	#N/A	ENSG00000241644	indolethylamine N-methyltransferase (INMT), mRNA. [Source:RefSeq mRNA;Acc:NM_001192648]
ENSBTAG00000004272	ENSG00000119632	ISG12(B)	1.04266	0.0455234	1.27293	3.15096	#N/A	ENSG00000119632	TLH29 protein precursor-like (ISG12(B)), mRNA. [Source:RefSeq mRNA;Acc:NM_001076457]
ENSBTAG00000001292	ENSG00000012223	LTF	-1.58118	9.10341e-06	18.0085	6.81681	extracellular region, peptidase, signal peptide, antimicrobial, defense response	ENSG00000012223	lactotransferrin (LTF), mRNA. [Source:RefSeq mRNA;Acc:NM_180998]
ENSBTAG00000020095	ENSG00000149516	MS4A3	-2.69026	6.68734e-14	6.10044	1.1577	#N/A	ENSG00000149516	membrane-spanning 4-domains, subfamily A, member 3 (hematopoietic cell-specific) [Source:HGNC Symbol;Acc:7317]
ENSBTAG00000039803	ENSG00000169994	MYO7B	-1.6842	5.75662e-06	0.822193	0.285221	#N/A	ENSG00000169994	myosin VIIB [Source:HGNC Symbol;Acc:7607]
ENSBTAG00000019585	ENSG00000101605	MYOM1	-1.33727	0.000416148	6.95319	2.93232	#N/A	ENSG00000101605	myomesin 1 [Source:HGNC Symbol;Acc:7613]
ENSBTAG00000003212	ENSG00000053438	NNAT	-1.64649	3.20466e-06	13.9289	5.32522	#N/A	ENSG00000053438	neuronatin (NNAT), transcript variant 1, mRNA. [Source:RefSeq mRNA;Acc:NM_001201324]
ENSBTAG00000046034	none	none	1.20424	0.00211573	18.9737	47.1835	#N/A	0	Elongation factor 1-alpha [Source:UniProtKB/TrEMBL;Acc:G3N2F0]
ENSBTAG00000035959	none	none	1.11653	0.00635943	15.5036	36.4826	#N/A	0	0
ENSBTAG00000047744	none	none	1.07053	0.0116626	9.4051	21.552	#N/A	0	0
ENSBTAG00000023037	none	none	1.04266	0.020841	5.11046	11.5082	#N/A	0	0
ENSBTAG00000035855	none	none	1.09519	0.0120532	1.3676	3.19078	#N/A	0	0
ENSBTAG00000034182	none	none	3.35812	1.863e-23	1.14845	12.6828	microtubule/cytoskeleton, GTP binding	0	0
ENSBTAG00000034433	none	none	1.35046	0.00159781	1.09856	3.1918	#N/A	0	Uncharacterized protein [Source:UniProtKB/TrEMBL;Acc:G3MZG7]
ENSBTAG00000045756	none	none	2.15453	1.5639e-07	0.941791	4.8993	#N/A	0	Uncharacterized protein [Source:UniProtKB/TrEMBL;Acc:G3MX54]
ENSBTAG00000047936	none	none	1.33662	0.00209325	0.774271	2.27717	#N/A	0	0
ENSBTAG00000032979	none	none	1.81492	7.67226e-06	0.626242	2.48391	#N/A	0	Uncharacterized protein [Source:UniProtKB/TrEMBL;Acc:F1ME41]
ENSBTAG00000038878	none	none	-1.41276	0.000799549	0.386591	0.173376	#N/A	0	Aldehyde oxidase 4; Uncharacterized protein [Source:UniProtKB/TrEMBL;Acc:E1BL62]
ENSBTAG00000007296	none	none	1.46774	0.00027608	1.87216	5.80577	#N/A	ENSG00000164924	Uncharacterized protein [Source:UniProtKB/TrEMBL;Acc:E1BDS9]
ENSBTAG00000015316	ENSG00000181163	NPM1	1.05746	0.0164608	3.7696	8.59778	#N/A	ENSG00000181163	nucleophosmin (nucleolar phosphoprotein B23, numatrin) (NPM1), mRNA. [Source:RefSeq mRNA;Acc:NM_001035441]
ENSBTAG00000009840	ENSG00000244623	OR2AE1	-3.97335	3.16479e-12	0.664911	0.0415468	#N/A	ENSG00000244623	olfactory receptor, family 2, subfamily AE, member 1 [Source:HGNC Symbol;Acc:15087]
ENSBTAG00000002555	ENSG00000162366	PDZK1IP1	-1.38765	0.000230433	18.5286	8.59273	#N/A	ENSG00000162366	PDZK1 interacting protein 1 (PDZK1IP1), mRNA. [Source:RefSeq mRNA;Acc:NM_001046521]
ENSBTAG00000048114	ENSG00000164520	RAET1E	1.21397	0.00322469	1.35247	3.48292	#N/A	ENSG00000164520	Uncharacterized protein [Source:UniProtKB/TrEMBL;Acc:G3MXJ6]
ENSBTAG00000020647	ENSG00000128045	RASL11B	-1.42762	0.000210833	3.52821	1.4771	GTP binding	ENSG00000128045	RAS-like, family 11, member B (RASL11B), mRNA. [Source:RefSeq mRNA;Acc:NM_001015635]
ENSBTAG00000019359	ENSG00000084093	REST	1.11841	0.0112952	0.695123	1.64586	#N/A	ENSG00000084093	Uncharacterized protein [Source:UniProtKB/TrEMBL;Acc:E1BCT1]
ENSBTAG00000038783	ENSG00000174748	RPL15	1.10653	0.00845831	3.75119	8.87968	#N/A	ENSG00000174748	0
ENSBTAG00000047207	ENSG00000155876	RRAGA	1.44768	0.000506933	0.665237	2.09063	#N/A	ENSG00000155876	Ras-related GTP-binding protein A [Source:UniProtKB/TrEMBL;Acc:G5E6C1]
ENSBTAG00000018563	ENSG00000145423	SFRP2	-2.09759	1.02322e-05	0.451692	0.117614	#N/A	ENSG00000145423	secreted frizzled-related protein 2 (SFRP2), mRNA. [Source:RefSeq mRNA;Acc:NM_001034393]
ENSBTAG00000010507	ENSG00000004809	SLC22A16	-1.04728	0.0175717	5.43855	2.89691	reproductive process	ENSG00000004809	solute carrier family 22 (organic cation/carnitine transporter), member 16 (SLC22A16), mRNA. [Source:RefSeq mRNA;Acc:NM_001076324]
ENSBTAG00000007693	ENSG00000158715	SLC45A3	-2.02648	8.99214e-08	1.66176	0.442394	#N/A	ENSG00000158715	solute carrier family 45, member 3 [Source:HGNC Symbol;Acc:8642]
ENSBTAG00000011780	ENSG00000179542	SLITRK4	-3.20982	2.57431e-14	0.612701	0.0713466	#N/A	ENSG00000179542	SLIT and NTRK-like family, member 4 [Source:HGNC Symbol;Acc:23502]
ENSBTAG00000006185	ENSG00000161888	SPC24	-1.00905	0.0343546	5.07775	2.85666	chromosome, cell cycle	ENSG00000161888	SPC24, NDC80 kinetochore complex component, homolog (S. cerevisiae) (SPC24), mRNA. [Source:RefSeq mRNA;Acc:NM_001075391]
ENSBTAG00000021180	ENSG00000166220	TBATA	1.28489	0.000933012	7.34209	20.817	reproductive process	ENSG00000166220	thymus, brain and testes associated [Source:HGNC Symbol;Acc:23511]
ENSBTAG00000016891	ENSG00000124678	TCP11	-2.07106	5.66163e-06	0.477497	0.122232	#N/A	ENSG00000124678	t-complex 11, testis-specific [Source:HGNC Symbol;Acc:11658]
ENSBTAG00000000575	ENSG00000041982	TNC	1.92333	1.31681e-08	5.14315	22.5535	EGF-like region, fibrinogen	ENSG00000041982	tenascin C [Source:HGNC Symbol;Acc:5318]
ENSBTAG00000001489	ENSG00000167552	TUBA1A	1.30583	0.000680582	4.18654	11.0626	microtubule/cytoskeleton, GTP binding	ENSG00000167552	tubulin, alpha 1a [Source:HGNC Symbol;Acc:20766]
ENSBTAG00000039991	ENSG00000156096	UGT2B4	-1.54786	1.44021e-05	55.3514	20.7762	#N/A	ENSG00000156096	UDP glucuronosyltransferase 2 family, polypeptide B10 (UGT2B10), mRNA. [Source:RefSeq mRNA;Acc:NM_001046354]
ENSBTAG00000000986	ENSG00000006611	USH1C	-1.02096	0.0232642	2.82192	1.55598	#N/A	ENSG00000006611	Usher syndrome 1C (autosomal recessive, severe) (USH1C), mRNA. [Source:RefSeq mRNA;Acc:NM_001035382]
ENSBTAG00000018517	ENSG00000147852	VLDLR	1.08173	0.0235032	0.46695	1.15146	EGF-like region, extracellular region	ENSG00000147852	very low density lipoprotein receptor (VLDLR), mRNA. [Source:RefSeq mRNA;Acc:NM_174489]
ENSBTAG00000005776	ENSG00000147394	ZNF185	1.46829	0.0094142	0.114693	0.368433	#N/A	ENSG00000147394	zinc finger protein 185 (LIM domain) [Source:HGNC Symbol;Acc:12976]
ENSBTAG00000005678	ENSG00000081760	AACS	1.07574	0.02619	0.372548	0.845411	#N/A	#N/A	acetoacetyl-CoA synthetase (AACS), mRNA. [Source:RefSeq mRNA;Acc:NM_001163929]
ENSBTAG00000018010	ENSG00000198691	ABCA4	-1.20474	0.00327851	0.930695	0.45114	#N/A	#N/A	ATP-binding cassette, sub-family A (ABC1), member 4 [Source:HGNC Symbol;Acc:34]
ENSBTAG00000047764	ENSG00000125257	ABCC4	-3.46147	2.19811e-13	0.408145	0.0419573	#N/A	#N/A	Uncharacterized protein [Source:UniProtKB/TrEMBL;Acc:G5E593]
ENSBTAG00000025310	ENSG00000269383	AC012493.2	2.11379	0.0179212	0.065342	0.375862	MHC/immunoglobulin	#N/A	Uncharacterized protein [Source:UniProtKB/TrEMBL;Acc:E1BA13]
ENSBTAG00000008295	ENSG00000077080	ACTL6B	-1.51384	0.0156019	0.317892	0.120437	#N/A	#N/A	actin-like 6B (ACTL6B), mRNA. [Source:RefSeq mRNA;Acc:NM_001083370]
ENSBTAG00000013210	ENSG00000158859	ADAMTS4	-1.98495	4.3945e-07	0.803215	0.248929	extracellular region, peptidase, signal peptide	#N/A	ADAM metallopeptidase with thrombospondin type 1 motif, 4 (ADAMTS4), mRNA. [Source:RefSeq mRNA;Acc:NM_181667]
ENSBTAG00000001052	ENSG00000143199	ADCY10	-1.81328	7.67226e-06	0.475317	0.143468	#N/A	#N/A	adenylate cyclase 10 (soluble) [Source:HGNC Symbol;Acc:21285]
ENSBTAG00000017062	ENSG00000128165	ADM2	1.94845	9.97594e-07	1.21067	5.97926	#N/A	#N/A	adrenomedullin 2 [Source:HGNC Symbol;Acc:28898]
ENSBTAG00000017632	ENSG00000181026	AEN	1.44239	0.000581581	0.919968	2.76838	#N/A	#N/A	apoptosis enhancing nuclease [Source:HGNC Symbol;Acc:25722]
ENSBTAG00000017294	ENSG00000228278	AGP	-1.22488	0.00167863	21637.6	10889.8	lipid binding, extracellular region, signal peptide, defense response	#N/A	orosomucoid 1 (ORM1), mRNA. [Source:RefSeq mRNA;Acc:NM_001040502]
ENSBTAG00000027419	ENSG00000187134	AKR1C1	-1.18061	0.00487454	9.04729	4.38356	#N/A	#N/A	Uncharacterized protein [Source:UniProtKB/TrEMBL;Acc:E1BBH6]
ENSBTAG00000045547	ENSG00000176020	AMIGO3	1.67188	1.9759e-06	9.13341	32.1039	#N/A	#N/A	adhesion molecule with Ig-like domain 3 [Source:HGNC Symbol;Acc:24075]
ENSBTAG00000011734	ENSG00000148677	ANKRD1	3.84838	4.70513e-28	0.529558	8.04815	#N/A	#N/A	ankyrin repeat domain 1 (cardiac muscle) (ANKRD1), mRNA. [Source:RefSeq mRNA;Acc:NM_001034378]
ENSBTAG00000023600	ENSG00000189058	APOD	-1.15502	0.0319301	1.06369	0.537871	lipid binding, extracellular region, signal peptide	#N/A	apolipoprotein D [Source:HGNC Symbol;Acc:612]
ENSBTAG00000008797	ENSG00000236699	ARHGEF38	1.11573	0.0156332	0.516681	1.25539	#N/A	#N/A	Uncharacterized protein [Source:UniProtKB/TrEMBL;Acc:F1N0Q1]
ENSBTAG00000002151	ENSG00000146809	ASB15	-1.28425	0.00472116	0.510788	0.233581	#N/A	#N/A	ankyrin repeat and SOCS box containing 15 (ASB15), mRNA. [Source:RefSeq mRNA;Acc:NM_174687]
ENSBTAG00000003222	ENSG00000070669	ASNS	1.45565	6.691e-05	11.7305	38.2387	lipid synthesis, cell cycle, apoptosis	#N/A	asparagine synthetase (glutamine-hydrolyzing) (ASNS), mRNA. [Source:RefSeq mRNA;Acc:NM_001075653]
ENSBTAG00000001927	ENSG00000143882	ATP6V1C2	1.87687	9.13846e-08	2.01184	8.61631	#N/A	#N/A	ATPase, H+ transporting, lysosomal 42kDa, V1 subunit C2 (ATP6V1C2), mRNA. [Source:RefSeq mRNA;Acc:NM_001083653]
ENSBTAG00000045829	ENSG00000172232	AZU1	-6.14087	1.36548e-11	0.45907	0	#N/A	#N/A	azurocidin 1 [Source:HGNC Symbol;Acc:913]
ENSBTAG00000012419	ENSG00000188761	BCL2L15	-1.43127	0.0166203	0.619223	0.261031	#N/A	#N/A	BCL2-like 15 (BCL2L15), mRNA. [Source:RefSeq mRNA;Acc:NM_001075417]
ENSBTAG00000002255	ENSG00000145692	BHMT	-1.15392	0.00388749	944.32	479.722	lipid synthesis	#N/A	betaine--homocysteine S-methyltransferase (BHMT), mRNA. [Source:RefSeq mRNA;Acc:NM_001011679]
ENSBTAG00000014262	ENSG00000136261	BZW2	0.951556	0.037505	9.72621	20.413	#N/A	#N/A	basic leucine zipper and W2 domains 2 (BZW2), mRNA. [Source:RefSeq mRNA;Acc:NM_001104961]
ENSBTAG00000004224	ENSG00000214212	C19orf38	-1.98421	0.0278943	0.310204	0.0849484	#N/A	#N/A	chromosome 19 open reading frame 38 [Source:HGNC Symbol;Acc:34073]
ENSBTAG00000045776	ENSG00000197982	C1orf122	1.03603	0.0208502	5.15589	11.7703	#N/A	#N/A	chromosome 1 open reading frame 122 [Source:HGNC Symbol;Acc:24789]
ENSBTAG00000017188	ENSG00000101230	C20ORF82	-1.02737	0.0235074	2.39761	1.34597	#N/A	#N/A	isthmin 1 homolog (zebrafish) (ISM1), mRNA. [Source:RefSeq mRNA;Acc:NM_001163935]
ENSBTAG00000002670	ENSG00000165507	C28H10ORF10	-0.979263	0.0368588	7.49287	4.28894	#N/A	#N/A	chromosome 28 open reading frame, human C10orf10 (C28H10orf10), mRNA. [Source:RefSeq mRNA;Acc:NM_001046515]
ENSBTAG00000010634	ENSG00000173376	C6H4ORF31	-1.39489	0.00341706	0.825256	0.3387	#N/A	#N/A	neuron-derived neurotrophic factor (NDNF), mRNA. [Source:RefSeq mRNA;Acc:NM_001205858]
ENSBTAG00000017969	ENSG00000167434	CA4	-0.966755	0.0455234	4.78749	2.70304	signal peptide	#N/A	carbonic anhydrase IV (CA4), mRNA. [Source:RefSeq mRNA;Acc:NM_173897]
ENSBTAG00000021066	ENSG00000137225	CAPN11	-1.41233	0.000153016	7.70232	3.13574	peptidase	#N/A	calpain 11 [Source:HGNC Symbol;Acc:1478]
ENSBTAG00000010777	ENSG00000110619	CARS	1.22982	0.00170936	6.37456	17.2447	#N/A	#N/A	cysteinyl-tRNA synthetase (CARS), mRNA. [Source:RefSeq mRNA;Acc:NM_001103249]
ENSBTAG00000013356	ENSG00000164047	CATHL1	-6.06251	4.80489e-29	2.83366	0.0371375	extracellular region, signal peptide, antimicrobial, defense response	#N/A	Cathelicidin-1 [Source:UniProtKB/Swiss-Prot;Acc:P22226]
ENSBTAG00000024852	ENSG00000164047	CATHL2	-4.92761	1.77773e-14	0.958149	0.0260491	extracellular region, signal peptide, antimicrobial, defense response	#N/A	cathelicidin 2 (CATHL2), mRNA. [Source:RefSeq mRNA;Acc:NM_174826]
ENSBTAG00000031599	ENSG00000164047	CATHL3	-5.60168	1.77773e-14	0.6367	0.00589285	extracellular region, signal peptide, antimicrobial, defense response	#N/A	cathelicidin antimicrobial peptide (CATHL3), mRNA. [Source:RefSeq mRNA;Acc:NM_174001]
ENSBTAG00000020076	ENSG00000164047	CATHL5	-2.18663	0.0430346	0.292638	0.0578146	extracellular region, signal peptide, antimicrobial, defense response	#N/A	cathelicidin 5 (CATHL5), mRNA. [Source:RefSeq mRNA;Acc:NM_174510]
ENSBTAG00000020077	ENSG00000164047	CATHL6	-4.55256	0.000418999	0.242713	0	extracellular region, signal peptide, antimicrobial, defense response	#N/A	cathelicidin 6 (CATHL6), mRNA. [Source:RefSeq mRNA;Acc:NM_174832]
ENSBTAG00000003022	ENSG00000164047	CATHL7	-4.23761	3.15258e-06	0.355966	0.00938791	extracellular region, signal peptide, antimicrobial, defense response	#N/A	cathelicidin antimicrobial peptide (CAMP), mRNA. [Source:RefSeq mRNA;Acc:NM_174831]
ENSBTAG00000021173	ENSG00000100147	CCDC134	1.09455	0.0126451	3.83574	9.23204	#N/A	#N/A	coiled-coil domain containing 134 [Source:HGNC Symbol;Acc:26185]
ENSBTAG00000019402	ENSG00000163885	CCDC37	-1.24105	0.0156332	0.587414	0.275942	#N/A	#N/A	coiled-coil domain containing 37 [Source:HGNC Symbol;Acc:26842]
ENSBTAG00000021326	ENSG00000115009	CCL20	-4.34991	3.56599e-26	6.92702	0.414092	chemokine, extracellular region, signal peptide, defense response	#N/A	chemokine (C-C motif) ligand 20 (CCL20), mRNA. [Source:RefSeq mRNA;Acc:NM_174263]
ENSBTAG00000010161	ENSG00000137077	CCL21	-1.09844	0.0319301	2.02473	1.04588	chemokine, extracellular region	#N/A	chemokine (C-C motif) ligand 21 (CCL21), mRNA. [Source:RefSeq mRNA;Acc:NM_001038076]
ENSBTAG00000025250	ENSG00000006074	CCL3	-1.55974	9.11959e-05	3.11087	1.25364	chemokine, extracellular region, signal peptide, defense response	#N/A	chemokine (C-C motif) ligand 3 (CCL3), mRNA. [Source:RefSeq mRNA;Acc:NM_174511]
ENSBTAG00000025257	ENSG00000129277	CCL4	-1.01721	0.0270344	9.20291	5.36521	chemokine, extracellular region, signal peptide, defense response	#N/A	chemokine (C-C motif) ligand 4 (CCL4), mRNA. [Source:RefSeq mRNA;Acc:NM_001075147]
ENSBTAG00000007445	ENSG00000178562	CD28	-1.24834	0.0228891	1.26503	0.599132	signal peptide, cell cycle, MHC/immunoglobulin	#N/A	CD28 molecule [Source:HGNC Symbol;Acc:1653]
ENSBTAG00000031430	ENSG00000112149	CD83	-0.961812	0.0400649	5.10293	2.99725	MHC/immunoglobulin	#N/A	CD83 molecule (CD83), mRNA. [Source:RefSeq mRNA;Acc:NM_001046590]
ENSBTAG00000034373	ENSG00000140945	CDH13	-1.18164	0.0368588	0.441205	0.21409	extracellular region, cell adhesion, signal peptide, apoptosis	#N/A	cadherin 13, H-cadherin (heart) (CDH13), mRNA. [Source:RefSeq mRNA;Acc:NM_001035277]
ENSBTAG00000038325	ENSG00000172824	CES4A	-1.78967	0.000551276	0.259271	0.0819922	extracellular region, signal peptide	#N/A	carboxylesterase 4A (CES4A), mRNA. [Source:RefSeq mRNA;Acc:NM_001167834]
ENSBTAG00000006589	ENSG00000001626	CFTR	-0.994834	0.0325099	1.10358	0.622618	lipid synthesis	#N/A	cystic fibrosis transmembrane conductance regulator (ATP-binding cassette sub-family C, member 7) (CFTR), mRNA. [Source:RefSeq mRNA;Acc:NM_174018]
ENSBTAG00000018223	ENSG00000133048	CHI3L1	-2.13172	4.33327e-07	0.721257	0.190654	carbohydrate binding, extracellular region, signal peptide	#N/A	chitinase 3-like 1 (cartilage glycoprotein-39) (CHI3L1), mRNA. [Source:RefSeq mRNA;Acc:NM_001080219]
ENSBTAG00000011579	ENSG00000168539	CHRM1	3.11487	4.06161e-11	0.0785289	0.801538	#N/A	#N/A	cholinergic receptor, muscarinic 1 (CHRM1), mRNA. [Source:RefSeq mRNA;Acc:NM_001244609]
ENSBTAG00000000345	ENSG00000106404	CLDN15	-1.21962	0.00185334	48.2008	22.9021	MHC/immunoglobulin	#N/A	claudin 15 (CLDN15), mRNA. [Source:RefSeq mRNA;Acc:NM_001046186]
ENSBTAG00000026278	ENSG00000189143	CLDN4	-1.92308	4.68858e-08	5.06903	1.60266	cell adhesion, MHC/immunoglobulin	#N/A	claudin 4 (CLDN4), mRNA. [Source:RefSeq mRNA;Acc:NM_001014391]
ENSBTAG00000024420	ENSG00000215018	COL28A1	-1.23001	0.00502662	0.714711	0.35173	#N/A	#N/A	collagen, type XXVIII, alpha 1 [Source:HGNC Symbol;Acc:22442]
ENSBTAG00000047801	ENSG00000184164	CRELD2	1.54859	1.44021e-05	22.0359	73.0407	#N/A	#N/A	cysteine-rich with EGF-like domains 2 (CRELD2), mRNA. [Source:RefSeq mRNA;Acc:NM_001046191]
ENSBTAG00000016060	ENSG00000095794	CREM	1.23923	0.00177299	3.11941	8.07002	#N/A	#N/A	cAMP responsive element modulator (CREM), mRNA. [Source:RefSeq mRNA;Acc:NM_001034710]
ENSBTAG00000009663	ENSG00000060138	CSDA	1.08505	0.00928359	27.2293	63.7108	reproductive process, apoptosis	#N/A	cold shock domain protein A (CSDA), mRNA. [Source:RefSeq mRNA;Acc:NM_001098074]
ENSBTAG00000040209	ENSG00000267173	CTC-512J12.6	1.0865	0.0124324	1.4569	3.30401	#N/A	#N/A	zinc finger protein 112 [Source:HGNC Symbol;Acc:12892]
ENSBTAG00000013234	ENSG00000100448	CTSG	-4.38199	0.00167324	0.163499	0	peptidase, MHC/immunoglobulin	#N/A	Uncharacterized protein [Source:UniProtKB/TrEMBL;Acc:E1BEQ4]
ENSBTAG00000040134	ENSG00000100448	CTSG	-3.48001	0.00997217	0.142358	0.00645612	MHC/immunoglobulin	#N/A	Uncharacterized protein [Source:UniProtKB/TrEMBL;Acc:E1BAD2]
ENSBTAG00000008571	ENSG00000111249	CUX2	1.3282	0.00111671	0.266089	0.760299	#N/A	#N/A	cut-like homeobox 2 [Source:HGNC Symbol;Acc:19347]
ENSBTAG00000001725	ENSG00000169245	CXCL10	-1.29213	0.000988174	9.66246	4.56226	chemokine, extracellular region, signal peptide, defense response	#N/A	chemokine (C-X-C motif) ligand 10 (CXCL10), mRNA. [Source:RefSeq mRNA;Acc:NM_001046551]
ENSBTAG00000022613	ENSG00000172115	CYCS	1.20209	0.00278148	5.25235	13.0364	MHC/immunoglobulin	#N/A	cytochrome c, somatic (CYCS), mRNA. [Source:RefSeq mRNA;Acc:NM_001046061]
ENSBTAG00000005287	ENSG00000167910	CYP7A1	0.96455	0.0325099	45.9299	98.4392	#N/A	#N/A	cytochrome P450, family 7, subfamily A, polypeptide 1 (CYP7A1), mRNA. [Source:RefSeq mRNA;Acc:NM_001205677]
ENSBTAG00000013802	ENSG00000173406	DAB1	-1.25605	0.00138522	11.0185	5.34142	#N/A	#N/A	Dab, reelin signal transducer, homolog 1 (Drosophila) [Source:HGNC Symbol;Acc:2661]
ENSBTAG00000015077	ENSG00000088205	DDX18	1.15327	0.00657701	1.32713	3.22492	#N/A	#N/A	Uncharacterized protein [Source:UniProtKB/TrEMBL;Acc:F1N533]
ENSBTAG00000047942	ENSG00000100418	DESI1	1.385	0.000237529	8.58793	24.9927	#N/A	#N/A	desumoylating isopeptidase 1 [Source:HGNC Symbol;Acc:24577]
ENSBTAG00000003235	ENSG00000117682	DHDDS	1.2017	0.00298121	4.30229	10.9051	#N/A	#N/A	dehydrodolichyl diphosphate synthase (DHDDS), mRNA. [Source:RefSeq mRNA;Acc:NM_001035346]
ENSBTAG00000037977	ENSG00000197406	DIO3	1.97399	0.023472	0.125387	0.610284	#N/A	#N/A	deiodinase, iodothyronine, type III [Source:HGNC Symbol;Acc:2885]
ENSBTAG00000003151	ENSG00000090520	DNAJB11	1.2893	0.000732972	34.719	95.792	signal peptide	#N/A	DnaJ (Hsp40) homolog, subfamily B, member 11 (DNAJB11), mRNA. [Source:RefSeq mRNA;Acc:NM_001034268]
ENSBTAG00000016063	ENSG00000187957	DNER	-1.41816	0.00219356	0.56065	0.226046	#N/A	#N/A	delta/notch-like EGF repeat containing [Source:HGNC Symbol;Acc:24456]
ENSBTAG00000021134	ENSG00000142002	DPP9	0.937369	0.0449728	4.07922	8.75908	#N/A	#N/A	dipeptidyl-peptidase 9 [Source:HGNC Symbol;Acc:18648]
ENSBTAG00000044208	ENSG00000120875	DUSP4	1.21599	0.0138992	0.479544	1.227	#N/A	#N/A	dual specificity phosphatase 4 (DUSP4), mRNA. [Source:RefSeq mRNA;Acc:NM_001206953]
ENSBTAG00000045593	ENSG00000103356	EARS2	1.10838	0.0146048	1.04554	2.52839	#N/A	#N/A	glutamyl-tRNA synthetase 2, mitochondrial [Source:HGNC Symbol;Acc:29419]
ENSBTAG00000037508	ENSG00000164330	EBF1	-1.34181	0.00430096	0.886266	0.379252	#N/A	#N/A	early B-cell factor 1 [Source:HGNC Symbol;Acc:3126]
ENSBTAG00000012904	ENSG00000134109	EDEM1	1.24162	0.00138522	18.1338	46.5283	#N/A	#N/A	ER degradation enhancer, mannosidase alpha-like 1 (EDEM1), mRNA. [Source:RefSeq mRNA;Acc:NM_001103092]
ENSBTAG00000016311	ENSG00000134001	EIF2S1	0.954873	0.0417378	3.25112	6.99421	#N/A	#N/A	eukaryotic translation initiation factor 2, subunit 1 alpha, 35kDa (EIF2S1), mRNA. [Source:RefSeq mRNA;Acc:NM_175813]
ENSBTAG00000046188	ENSG00000197561	ELA2	-1.59639	0.0449728	0.304186	0.109895	#N/A	#N/A	elastase, neutrophil expressed (ELANE), mRNA. [Source:RefSeq mRNA;Acc:NM_001105653]
ENSBTAG00000026893	ENSG00000205436	EXOC3L4	1.20079	0.0290643	0.193716	0.486509	#N/A	#N/A	exocyst complex component 3-like 4 (EXOC3L4), mRNA. [Source:RefSeq mRNA;Acc:NM_001205930]
ENSBTAG00000007268	ENSG00000124491	F13A1	-1.35482	0.00055434	1.58649	0.742276	extracellular region, defense response, MHC/immunoglobulin	#N/A	coagulation factor XIII, A1 polypeptide (F13A1), mRNA. [Source:RefSeq mRNA;Acc:NM_001167894]
ENSBTAG00000037526	ENSG00000170323	FABP4	-2.84414	2.40568e-06	0.66724	0.101556	lipid binding	#N/A	fatty acid binding protein 4, adipocyte (FABP4), mRNA. [Source:RefSeq mRNA;Acc:NM_174314]
ENSBTAG00000047330	ENSG00000164687	FABP5	-1.10653	0.0355028	1.3066	0.672377	#N/A	#N/A	fatty acid binding protein 5 (psoriasis-associated) [Source:HGNC Symbol;Acc:3560]
ENSBTAG00000039688	ENSG00000178882	FAM101A	1.54473	1.65633e-05	17.1092	57.9329	#N/A	#N/A	family with sequence similarity 101, member A (FAM101A), mRNA. [Source:RefSeq mRNA;Acc:NM_001205617]
ENSBTAG00000039890	ENSG00000203950	FAM127A	-1.15708	0.0162666	5.21644	2.6259	#N/A	#N/A	Protein FAM127 [Source:UniProtKB/Swiss-Prot;Acc:Q1JQ94]
ENSBTAG00000019799	ENSG00000162897	FCAMR	-1.41735	0.00122509	1.16415	0.520855	#N/A	#N/A	Fc receptor, IgA, IgM, high affinity [Source:HGNC Symbol;Acc:24692]
ENSBTAG00000048155	ENSG00000160339	FCNB	-1.09011	0.0180317	1.89303	1.0478	#N/A	#N/A	ficolin (collagen/fibrinogen domain containing) 1 (FCN1), mRNA. [Source:RefSeq mRNA;Acc:NM_001010996]
ENSBTAG00000005891	ENSG00000163534	FCRL1	-1.58219	0.00104903	0.360833	0.132249	MHC/immunoglobulin	#N/A	Fc receptor-like 1 (FCRL1), mRNA. [Source:RefSeq mRNA;Acc:NM_001102045]
ENSBTAG00000007870	ENSG00000106080	FKBP14	1.15736	0.00449748	2.58704	6.44821	#N/A	#N/A	FK506 binding protein 14, 22 kDa [Source:HGNC Symbol;Acc:18625]
ENSBTAG00000015974	ENSG00000162769	FLVCR1	1.39879	0.000484408	0.776212	2.2324	#N/A	#N/A	feline leukemia virus subgroup C cellular receptor 1 (FLVCR1), mRNA. [Source:RefSeq mRNA;Acc:NM_001206019]
ENSBTAG00000019376	ENSG00000075420	FNDC3B	0.985214	0.0262127	14.2986	32.7248	#N/A	#N/A	fibronectin type III domain containing 3B [Source:HGNC Symbol;Acc:24670]
ENSBTAG00000021007	ENSG00000110195	FOLR1	-0.968093	0.0375877	10.0288	5.74207	#N/A	#N/A	folate receptor 1 (adult) (FOLR1), mRNA. [Source:RefSeq mRNA;Acc:NM_001206532]
ENSBTAG00000003329	ENSG00000134363	FST	1.1683	0.00502662	2.80497	6.95583	reproductive process, extracellular region, signal peptide	#N/A	follistatin (FST), mRNA. [Source:RefSeq mRNA;Acc:NM_175801]
ENSBTAG00000022155	ENSG00000163430	FSTL1	1.01913	0.0188723	16.0258	36.6374	carbohydrate binding, extracellular region, calcium binding/EF hand, signal peptide, polysaccharide binding	#N/A	follistatin-like 1 (FSTL1), mRNA. [Source:RefSeq mRNA;Acc:NM_001017950]
ENSBTAG00000023374	ENSG00000174951	FUT1	1.43883	0.000148216	1.57556	5.26976	#N/A	#N/A	fucosyltransferase 1 (galactoside 2-alpha-L-fucosyltransferase, H blood group) (FUT1), mRNA. [Source:RefSeq mRNA;Acc:NM_177499]
ENSBTAG00000000414	ENSG00000171124	FUT3	-1.72836	0.00228609	0.323271	0.106741	#N/A	#N/A	fucosyltransferase 5 (alpha (1,3) fucosyltransferase) (FUT5), mRNA. [Source:RefSeq mRNA;Acc:NM_176851]
ENSBTAG00000020742	ENSG00000188763	FZD9	2.16372	0.00053913	0.0565806	0.28897	#N/A	#N/A	frizzled family receptor 9 [Source:HGNC Symbol;Acc:4047]
ENSBTAG00000017943	ENSG00000139629	GALNT6	1.38289	0.000431304	0.620345	1.71692	carbohydrate binding	#N/A	UDP-N-acetyl-alpha-D-galactosamine:polypeptide N-acetylgalactosaminyltransferase 6 (GalNAc-T6) (GALNT6), mRNA. [Source:RefSeq mRNA;Acc:NM_001015534]
ENSBTAG00000018972	ENSG00000106105	GARS	1.18033	0.00303532	8.27154	21.3117	#N/A	#N/A	glycyl-tRNA synthetase (GARS), mRNA. [Source:RefSeq mRNA;Acc:NM_001097566]
ENSBTAG00000017663	ENSG00000184502	GAST	3.20587	0.00638745	0.0144169	0.259309	extracellular region, signal peptide, antimicrobial	#N/A	gastrin (GAST), mRNA. [Source:RefSeq mRNA;Acc:NM_173915]
ENSBTAG00000023860	ENSG00000140905	GCSH	-1.18456	0.0236361	2.36259	1.18921	#N/A	#N/A	Uncharacterized protein [Source:UniProtKB/TrEMBL;Acc:F1MBI9]
ENSBTAG00000017626	ENSG00000198380	GFPT1	1.23592	0.00170936	5.28175	13.9313	carbohydrate binding	#N/A	glutamine--fructose-6-phosphate transaminase 1 (GFPT1), mRNA. [Source:RefSeq mRNA;Acc:NM_001109961]
ENSBTAG00000011733	ENSG00000137960	GIPC2	-1.30366	0.0225914	0.490418	0.216375	#N/A	#N/A	GIPC PDZ domain containing family, member 2 (GIPC2), mRNA. [Source:RefSeq mRNA;Acc:NM_001080279]
ENSBTAG00000006631	ENSG00000111087	GLI1	1.02994	0.0327987	0.434346	1.0022	reproductive process	#N/A	GLI family zinc finger 1 (GLI1), mRNA. [Source:RefSeq mRNA;Acc:NM_001099000]
ENSBTAG00000032026	ENSG00000173540	GMPPB	1.36474	0.000260785	13.9663	40.6895	GTP binding	#N/A	GDP-mannose pyrophosphorylase B (GMPPB), mRNA. [Source:RefSeq mRNA;Acc:NM_001046168]
ENSBTAG00000001142	ENSG00000159921	GNE	0.932012	0.0443317	23.9455	52.0378	lipid synthesis	#N/A	glucosamine (UDP-N-acetyl)-2-epimerase/N-acetylmannosamine kinase [Source:HGNC Symbol;Acc:23657]
ENSBTAG00000006263	ENSG00000169347	GP2	4.92424	1.26985e-12	0.00702118	0.279885	#N/A	#N/A	glycoprotein 2 (zymogen granule membrane) [Source:HGNC Symbol;Acc:4441]
ENSBTAG00000007662	0	GRP78	1.47844	4.10656e-05	352.928	1114.35	signal peptide	#N/A	Uncharacterized protein [Source:UniProtKB/TrEMBL;Acc:F1N614]
ENSBTAG00000006016	ENSG00000172432	GTPBP2	1.01995	0.021046	2.85122	6.50204	GTP binding	#N/A	GTP binding protein 2 (GTPBP2), mRNA. [Source:RefSeq mRNA;Acc:NM_001083421]
ENSBTAG00000039163	ENSG00000184357	HIST1H1D	-0.975077	0.0362161	2.16915	1.26477	chromosome	#N/A	histone cluster 1, H1d (HIST1H1D), mRNA. [Source:RefSeq mRNA;Acc:NM_001101066]
ENSBTAG00000047668	ENSG00000064961	HMG20B	1.16173	0.00894327	1.94709	4.72011	#N/A	#N/A	SWI/SNF-related matrix-associated actin-dependent regulator of chromatin subfamily E member 1-related [Source:UniProtKB/Swiss-Prot;Acc:Q32L68]
ENSBTAG00000002333	ENSG00000171476	HOP	1.22859	0.00170936	22.1814	64.408	#N/A	#N/A	HOP homeobox (HOPX), mRNA. [Source:RefSeq mRNA;Acc:NM_174097]
ENSBTAG00000001265	ENSG00000113905	HRG	-1.09512	0.00791045	808.393	418.607	#N/A	#N/A	histidine-rich glycoprotein (HRG), mRNA. [Source:RefSeq mRNA;Acc:NM_173919]
ENSBTAG00000017407	ENSG00000160207	HSF2BP	-0.988716	0.0368588	2.82739	1.60627	#N/A	#N/A	heat shock transcription factor 2 binding protein (HSF2BP), mRNA. [Source:RefSeq mRNA;Acc:NM_001035493]
ENSBTAG00000003362	ENSG00000166598	HSP90B1	1.04476	0.0141794	480.571	1111.11	signal peptide, apoptosis	#N/A	heat shock protein 90kDa beta (Grp94), member 1 (HSP90B1), mRNA. [Source:RefSeq mRNA;Acc:NM_174700]
ENSBTAG00000039035	ENSG00000173110	HSPA6	-1.12283	0.0171539	1.01281	0.570334	MHC/immunoglobulin	#N/A	heat shock 70kDa protein 6 (HSP70B') [Source:HGNC Symbol;Acc:5239]
ENSBTAG00000010322	ENSG00000149428	HYOU1	2.00121	2.54272e-09	23.413	103.947	#N/A	#N/A	hypoxia up-regulated 1 [Source:HGNC Symbol;Acc:16931]
ENSBTAG00000045674	ENSG00000171855	IFNB1	2.73175	7.82299e-05	0.0677675	0.553963	#N/A	#N/A	Uncharacterized protein [Source:UniProtKB/TrEMBL;Acc:G3MYK3]
ENSBTAG00000010549	ENSG00000006652	IFRD1	1.06459	0.0122054	8.53124	19.683	#N/A	#N/A	interferon-related developmental regulator 1 [Source:HGNC Symbol;Acc:5456]
ENSBTAG00000047700	ENSG00000211895	IGHA1	-1.10451	0.0119443	7.68222	4.15023	#N/A	#N/A	IgM (LOC524810), mRNA. [Source:RefSeq mRNA;Acc:NM_001205186]
ENSBTAG00000006599	ENSG00000139269	INHBE	1.00984	0.0209334	33.815	79.5354	#N/A	#N/A	inhibin, beta E (INHBE), mRNA. [Source:RefSeq mRNA;Acc:NM_001205842]
ENSBTAG00000016085	ENSG00000184216	IRAK1	0.95247	0.0368588	6.95907	14.7646	antimicrobial	#N/A	interleukin-1 receptor-associated kinase 1 (IRAK1), mRNA. [Source:RefSeq mRNA;Acc:NM_001040555]
ENSBTAG00000019289	ENSG00000164171	ITGA2	1.49452	4.92992e-05	1.47225	4.50791	cell adhesion, signal peptide	#N/A	integrin, alpha 2 (CD49B, alpha 2 subunit of VLA-2 receptor) (ITGA2), mRNA. [Source:RefSeq mRNA;Acc:NM_001166499]
ENSBTAG00000007431	ENSG00000103888	KIAA1199	2.21246	3.03171e-09	0.174604	0.875121	#N/A	#N/A	KIAA1199 [Source:HGNC Symbol;Acc:29213]
ENSBTAG00000013984	ENSG00000133116	KL	0.986515	0.0470012	0.448467	0.968727	#N/A	#N/A	klotho (KL), mRNA. [Source:RefSeq mRNA;Acc:NM_001191195]
ENSBTAG00000016542	ENSG00000196878	LAMB3	0.918203	0.0492751	42.6015	91.5295	EGF-like region, extracellular region	#N/A	laminin, beta 3 [Source:HGNC Symbol;Acc:6490]
ENSBTAG00000012135	ENSG00000138709	LARP1B	1.05151	0.016982	1.60288	3.73194	#N/A	#N/A	La ribonucleoprotein domain family, member 1B [Source:HGNC Symbol;Acc:24704]
ENSBTAG00000006731	ENSG00000103257	LAT	2.12282	4.90498e-10	0.876347	4.41094	AA transport	#N/A	solute carrier family 7 (amino acid transporter light chain, L system), member 5 (SLC7A5), mRNA. [Source:RefSeq mRNA;Acc:NM_174613]
ENSBTAG00000016550	ENSG00000143194	MAEL	-1.48748	0.00172221	0.765858	0.328238	reproductive process, chromosome, cell cycle	#N/A	maelstrom spermatogenic transposon silencer [Source:HGNC Symbol;Acc:25929]
ENSBTAG00000031797	ENSG00000145050	MANF	1.13136	0.00513306	104.084	261.805	extracellular region, signal peptide	#N/A	mesencephalic astrocyte-derived neurotrophic factor (MANF), mRNA. [Source:RefSeq mRNA;Acc:NM_001101211]
ENSBTAG00000018405	ENSG00000166986	MARS	1.18749	0.00277765	8.82944	23.1352	#N/A	#N/A	methionyl-tRNA synthetase [Source:HGNC Symbol;Acc:6898]					0.349112
ENSBTAG00000007049	ENSG00000165471	MBL	-0.936997	0.0410374	687.681	403.885	collagen, carbohydrate binding, signal peptide, defense response, MHC/immunoglobulin	#N/A	mannose-binding lectin (protein C) 2, soluble (MBL2), mRNA. [Source:RefSeq mRNA;Acc:NM_174107]
ENSBTAG00000026249	ENSG00000168958	MFF	1.16038	0.0330173	0.711033	1.78614	#N/A	#N/A	Uncharacterized protein [Source:UniProtKB/TrEMBL;Acc:E1BA89]
ENSBTAG00000030652	ENSG00000185264	MGC133880	-1.5126	0.0456398	0.280142	0.105345	#N/A	#N/A	testis expressed 33 (TEX33), mRNA. [Source:RefSeq mRNA;Acc:NM_001077033]
ENSBTAG00000040028	0	MGC166429	-1.35776	0.00782943	0.365934	0.153908	MHC/immunoglobulin	#N/A	obscurin, cytoskeletal calmodulin and titin-interacting RhoGEF (OBSCN), mRNA. [Source:RefSeq mRNA;Acc:NM_001102196]
ENSBTAG00000007678	ENSG00000150051	MKX	1.73798	9.48041e-06	0.587995	2.29435	#N/A	#N/A	mohawk homeobox [Source:HGNC Symbol;Acc:23729]
ENSBTAG00000020157	ENSG00000106384	MOGAT3	-1.12417	0.0330173	1.12782	0.565367	#N/A	#N/A	Uncharacterized protein [Source:UniProtKB/TrEMBL;Acc:E1BN30]
ENSBTAG00000001997	ENSG00000171495	MROH2B	-1.22427	0.00597037	0.573048	0.262172	#N/A	#N/A	maestro heat-like repeat family member 2B [Source:HGNC Symbol;Acc:26857]
ENSBTAG00000010433	0	M-SAA3.2	-2.14355	1.16565e-09	10.7353	2.84853	#N/A	#N/A	mammary serum amyloid A3.2 (M-SAA3.2), mRNA. [Source:RefSeq mRNA;Acc:NM_001242573]
ENSBTAG00000015046	ENSG00000164078	MST1R	1.73556	1.18883e-06	0.833114	3.05203	#N/A	#N/A	macrophage stimulating 1 receptor (c-met-related tyrosine kinase) [Source:HGNC Symbol;Acc:7381]
ENSBTAG00000009846	ENSG00000120254	MTHFD1L	1.38133	0.000237529	1.89531	5.15716	#N/A	#N/A	methylenetetrahydrofolate dehydrogenase (NADP+ dependent) 1-like (MTHFD1L), mRNA. [Source:RefSeq mRNA;Acc:NM_001076018]
ENSBTAG00000004881	ENSG00000065911	MTHFD2	1.43171	0.000292111	1.03262	3.04125	#N/A	#N/A	methylenetetrahydrofolate dehydrogenase (NADP+ dependent) 2, methenyltetrahydrofolate cyclohydrolase (MTHFD2), mRNA. [Source:RefSeq mRNA;Acc:NM_001075755]
ENSBTAG00000010382	ENSG00000173702	MUC13	3.2613	0.00024482	0.00678411	0.10985	#N/A	#N/A	mucin 13, cell surface associated [Source:HGNC Symbol;Acc:7511]
ENSBTAG00000032531	ENSG00000243696	MUSTN1	-1.61821	1.67381e-05	9.51037	3.72682	#N/A	#N/A	musculoskeletal, embryonic nuclear protein 1 (MUSTN1), mRNA. [Source:RefSeq mRNA;Acc:NM_001040589]
ENSBTAG00000033008	ENSG00000177791	MYOZ1	-1.06004	0.0209891	2.24263	1.21621	#N/A	#N/A	myozenin 1 (MYOZ1), mRNA. [Source:RefSeq mRNA;Acc:NM_174397]
ENSBTAG00000038337	ENSG00000170476	MZB1	-1.16127	0.0140718	2.26555	1.1622	extracellular region, signal peptide	#N/A	marginal zone B and B1 cell-specific protein (MZB1), mRNA. [Source:RefSeq mRNA;Acc:NM_001098930]
ENSBTAG00000004082	none	none	1.04016	0.0194504	17.9903	41.7102	#N/A	#N/A	0
ENSBTAG00000040518	none	none	2.05077	1.09104e-09	11.3996	51.798	#N/A	#N/A	0
ENSBTAG00000048179	none	none	-1.03009	0.03274	7.28966	4.04472	#N/A	#N/A	Uncharacterized protein [Source:UniProtKB/TrEMBL;Acc:G3MY15]
ENSBTAG00000002965	none	none	-1.34297	0.00312413	1.53243	0.699042	#N/A	#N/A	Uncharacterized protein [Source:UniProtKB/TrEMBL;Acc:F1MDR8]
ENSBTAG00000035005	none	none	1.13436	0.0158272	1.27424	3.10789	#N/A	#N/A	0
ENSBTAG00000015792	none	none	-1.21122	0.00452085	1.06428	0.516823	#N/A	#N/A	Uncharacterized protein [Source:UniProtKB/TrEMBL;Acc:E1BPJ0]
ENSBTAG00000024245	none	none	-1.72725	0.000988174	0.865782	0.293115	extracellular region, peptidase, signal peptide	#N/A	Cationic trypsin Alpha-trypsin chain 1 Alpha-trypsin chain 2 [Source:UniProtKB/Swiss-Prot;Acc:P00760]
ENSBTAG00000007392	none	none	2.83124	3.38497e-16	0.724536	5.63147	signal peptide	#N/A	Uterine milk protein [Source:UniProtKB/Swiss-Prot;Acc:P46201]
ENSBTAG00000047363	none	none	-2.44273	0.00111671	0.559241	0.097106	#N/A	#N/A	Uncharacterized protein [Source:UniProtKB/TrEMBL;Acc:G3N0Z3]
ENSBTAG00000047740	none	none	-4.08856	0.00638745	0.557448	0	#N/A	#N/A	Uncharacterized protein [Source:UniProtKB/TrEMBL;Acc:F1MGE0]
ENSBTAG00000032281	none	none	1.81736	5.66163e-06	0.427374	1.67972	#N/A	#N/A	0
ENSBTAG00000001604	none	none	-1.59352	0.000418999	0.348141	0.124198	#N/A	#N/A	Uncharacterized protein [Source:UniProtKB/TrEMBL;Acc:F1N5X6]
ENSBTAG00000037421	none	none	-1.52867	0.0228891	0.274218	0.105873	MHC/immunoglobulin	#N/A	Uncharacterized protein [Source:UniProtKB/TrEMBL;Acc:E1BES5]
ENSBTAG00000046463	none	none	2.53687	0.0202957	0.0144373	0.120315	#N/A	#N/A	0
ENSBTAG00000007665	ENSG00000113389	NPR3	1.042	0.0207177	2.20481	5.15263	signal peptide	#N/A	natriuretic peptide receptor C/guanylate cyclase C (atrionatriuretic peptide receptor C) (NPR3), mRNA. [Source:RefSeq mRNA;Acc:NM_174127]
ENSBTAG00000006732	ENSG00000091129	NRCAM	1.95652	1.20573e-08	1.32744	5.67977	MHC/immunoglobulin	#N/A	neuronal cell adhesion molecule [Source:HGNC Symbol;Acc:7994]
ENSBTAG00000004256	ENSG00000115758	ODC1	1.00106	0.0228891	17.7285	39.6273	AA transport	#N/A	ornithine decarboxylase 1 (ODC1), mRNA. [Source:RefSeq mRNA;Acc:NM_174130]
ENSBTAG00000004547	ENSG00000173391	OLR1	1.65451	7.76507e-05	0.324647	1.10052	carbohydrate binding, chemokine, extracellular region, cell adhesion, defense response, MHC/immunoglobulin	#N/A	oxidized low density lipoprotein (lectin-like) receptor 1 (OLR1), mRNA. [Source:RefSeq mRNA;Acc:NM_174132]
ENSBTAG00000027348	ENSG00000214788	OOSP1	-2.32881	4.07723e-05	0.40177	0.0918846	extracellular region, signal peptide	#N/A	oocyte-secreted protein 1 (OOSP1), transcript variant 1, mRNA. [Source:RefSeq mRNA;Acc:NM_001038687]
ENSBTAG00000005243	0	OVOS2	-1.01974	0.0330173	0.943286	0.493654	extracellular region	#N/A	ovostatin 2 (OVOS2), mRNA. [Source:RefSeq mRNA;Acc:NM_001164024]
ENSBTAG00000015563	ENSG00000174840	PDE12	1.07628	0.012302	2.72728	6.43609	#N/A	#N/A	phosphodiesterase 12 (PDE12), mRNA. [Source:RefSeq mRNA;Acc:NM_001076133]
ENSBTAG00000045520	ENSG00000101327	PDYN	-1.11798	0.0368588	0.547555	0.277224	#N/A	#N/A	prodynorphin [Source:HGNC Symbol;Acc:8820]
ENSBTAG00000011150	ENSG00000070087	PFN2	-1.06065	0.0213495	2.07817	1.08957	microtubule/cytoskeleton	#N/A	profilin 2 (PFN2), mRNA. [Source:RefSeq mRNA;Acc:NM_001128197]
ENSBTAG00000014761	ENSG00000229183	PGA	-1.34546	0.0410374	0.332969	0.142796	extracellular region, peptidase	#N/A	pepsinogen 5, group I (pepsinogen A) (PGA5), mRNA. [Source:RefSeq mRNA;Acc:NM_001001600]
ENSBTAG00000002635	ENSG00000008438	PGLYRP1	-1.95757	0.00191649	0.677865	0.175747	carbohydrate binding, extracellular region, signal peptide, polysaccharide binding, antimicrobial, defense response, MHC/immunoglobulin	#N/A	peptidoglycan recognition protein 1 (PGLYRP1), mRNA. [Source:RefSeq mRNA;Acc:NM_174573]
ENSBTAG00000000679	ENSG00000013375	PGM3	1.07606	0.0119658	3.74459	8.85469	carbohydrate binding, reproductive process	#N/A	phosphoglucomutase 3 (PGM3), mRNA. [Source:RefSeq mRNA;Acc:NM_001045922]
ENSBTAG00000009951	ENSG00000184207	PGP	1.29338	0.00111671	3.3741	9.31235	apoptosis	#N/A	phosphoglycolate phosphatase (PGP), mRNA. [Source:RefSeq mRNA;Acc:NM_001038172]
ENSBTAG00000019798	ENSG00000162896	PIGR	-1.44775	6.94206e-05	36.9232	16.0045	extracellular region, signal peptide, MHC/immunoglobulin	#N/A	polymeric immunoglobulin receptor (PIGR), mRNA. [Source:RefSeq mRNA;Acc:NM_174143]
ENSBTAG00000009392	ENSG00000144837	PLA1A	-1.20133	0.00220991	58.5182	29.3261	extracellular region, signal peptide	#N/A	phospholipase A1 member A (PLA1A), mRNA. [Source:RefSeq mRNA;Acc:NM_001015610]
ENSBTAG00000019070	ENSG00000109099	PMP22	-1.19813	0.0485269	0.350343	0.172563	cell cycle	#N/A	peripheral myelin protein 22 (PMP22), mRNA. [Source:RefSeq mRNA;Acc:NM_001101156]
ENSBTAG00000009337	ENSG00000182013	PNMAL1	-1.39114	0.00790452	0.268096	0.113954	#N/A	#N/A	PNMA-like 1 (PNMAL1), mRNA. [Source:RefSeq mRNA;Acc:NM_001102512]
ENSBTAG00000012596	ENSG00000104356	POP1	1.17127	0.00579996	0.758811	1.90063	#N/A	#N/A	processing of precursor 1, ribonuclease P/MRP subunit (S. cerevisiae) [Source:HGNC Symbol;Acc:30129]
ENSBTAG00000006282	ENSG00000110777	POU2AF1	-1.10964	0.0362081	0.435296	0.229163	#N/A	#N/A	POU class 2 associating factor 1 (POU2AF1), mRNA. [Source:RefSeq mRNA;Acc:NM_001075915]
ENSBTAG00000007836	ENSG00000180817	PPA1	1.22607	0.00169756	44.296	114.766	#N/A	#N/A	pyrophosphatase (inorganic) 1 (PPA1), mRNA. [Source:RefSeq mRNA;Acc:NM_001075118]
ENSBTAG00000013717	ENSG00000165828	PRAP1	1.16918	0.00346334	34.7814	90.3455	#N/A	#N/A	proline-rich acidic protein 1 [Source:HGNC Symbol;Acc:23304]
ENSBTAG00000016973	ENSG00000052344	PRSS8	-1.11859	0.0482033	0.50209	0.260801	peptidase	#N/A	protease, serine, 8 [Source:HGNC Symbol;Acc:9491]
ENSBTAG00000013081	ENSG00000146733	PSPH	1.10794	0.0077172	9.12852	24.1336	lipid synthesis	#N/A	phosphoserine phosphatase (PSPH), mRNA. [Source:RefSeq mRNA;Acc:NM_001046355]
ENSBTAG00000011314	ENSG00000143954	PTP	4.98491	4.65643e-10	0.00762873	0.502273	carbohydrate binding, signal peptide	#N/A	regenerating islet-derived 3 alpha (REG3A), mRNA. [Source:RefSeq mRNA;Acc:NM_205787]
ENSBTAG00000000042	ENSG00000183010	PYCR1	1.05408	0.0143033	7.39811	18.3305	lipid synthesis	#N/A	pyrroline-5-carboxylate reductase 1 (PYCR1), mRNA. [Source:RefSeq mRNA;Acc:NM_001014957]
ENSBTAG00000017001	ENSG00000106344	RBM28	0.934489	0.0490274	1.71451	3.62131	#N/A	#N/A	RNA binding motif protein 28 [Source:HGNC Symbol;Acc:21863]
ENSBTAG00000020035	ENSG00000159200	RCAN1	1.30903	0.000564413	14.4118	39.1131	#N/A	#N/A	regulator of calcineurin 1 (RCAN1), mRNA. [Source:RefSeq mRNA;Acc:NM_001034679]
ENSBTAG00000015780	ENSG00000117906	RCN2	1.61601	5.04678e-06	11.9504	40.1244	calcium binding/EF hand	#N/A	reticulocalbin 2, EF-hand calcium binding domain (RCN2), mRNA. [Source:RefSeq mRNA;Acc:NM_001075579]
ENSBTAG00000007135	ENSG00000143954	REG3G	2.24767	0.047689	0.0366425	0.195564	carbohydrate binding	#N/A	regenerating islet-derived 3 gamma (REG3G), mRNA. [Source:RefSeq mRNA;Acc:NM_001024534]
ENSBTAG00000004329	ENSG00000181826	RELL1	1.68914	1.79869e-05	0.979688	3.3742	signal peptide	#N/A	RELT-like 1 (RELL1), mRNA. [Source:RefSeq mRNA;Acc:NM_001078098]
ENSBTAG00000030493	ENSG00000111404	RERGL	-1.29031	0.0362081	0.618835	0.272564	#N/A	#N/A	RERG/RAS-like (RERGL), mRNA. [Source:RefSeq mRNA;Acc:NM_001105472]
ENSBTAG00000026163	ENSG00000251258	RFPL4B	-2.68317	0.0157535	0.236315	0.0310976	#N/A	#N/A	Uncharacterized protein [Source:UniProtKB/TrEMBL;Acc:F1MRF8]
ENSBTAG00000016714	ENSG00000159788	RGS12	1.04699	0.0275897	0.580554	1.30787	#N/A	#N/A	regulator of G-protein signaling 12 [Source:HGNC Symbol;Acc:9994]
ENSBTAG00000046189	ENSG00000206150	RNASE13	-1.27602	0.00284134	7.18461	3.19339	#N/A	#N/A	ribonuclease, RNase A family, 13 (non-active) (RNASE13), mRNA. [Source:RefSeq mRNA;Acc:NM_001105426]
ENSBTAG00000025664	ENSG00000169385	RNASE2	1.78813	1.55788e-05	0.693485	2.84491	#N/A	#N/A	Uncharacterized protein [Source:UniProtKB/TrEMBL;Acc:F1MGC2]
ENSBTAG00000016411	ENSG00000133874	RNF122	1.10238	0.0125226	2.52231	5.82602	#N/A	#N/A	ring finger protein 122 (RNF122), mRNA. [Source:RefSeq mRNA;Acc:NM_001101920]
ENSBTAG00000005496	ENSG00000102218	RP2	1.29907	0.000933012	1.23675	3.35666	#N/A	#N/A	retinitis pigmentosa 2 (X-linked recessive) (RP2), mRNA. [Source:RefSeq mRNA;Acc:NM_001035403]
ENSBTAG00000017641	ENSG00000163584	RPL22L1	2.06915	0.00104619	0.0939588	0.492357	#N/A	#N/A	Uncharacterized protein [Source:UniProtKB/TrEMBL;Acc:E1BFX1]
ENSBTAG00000000670	ENSG00000114767	RRP9	0.987575	0.0330173	2.62129	5.73117	#N/A	#N/A	ribosomal RNA processing 9, small subunit (SSU) processome component, homolog (yeast) (RRP9), mRNA. [Source:RefSeq mRNA;Acc:NM_001102273]
ENSBTAG00000046677	ENSG00000040608	RTN4R	1.32471	0.00195411	0.661222	1.8407	#N/A	#N/A	reticulon 4 receptor [Source:HGNC Symbol;Acc:18601]
ENSBTAG00000016801	ENSG00000143171	RXRG	-1.14633	0.00502662	9.52219	4.71797	lipid binding	#N/A	retinoid X receptor, gamma (RXRG), mRNA. [Source:RefSeq mRNA;Acc:NM_001075408]
ENSBTAG00000012638	ENSG00000163221	S100A12	-1.68497	1.8745e-06	29.9415	10.9822	chemokine, calcium binding/EF hand, defense response	#N/A	S100 calcium binding protein A12 (S100A12), mRNA. [Source:RefSeq mRNA;Acc:NM_174651]
ENSBTAG00000021378	ENSG00000189171	S100A13	-0.940285	0.0453731	29.1795	17.6997	lipid binding, calcium binding/EF hand	#N/A	S100 calcium binding protein A13 (S100A13), mRNA. [Source:RefSeq mRNA;Acc:NM_205800]
ENSBTAG00000019203	ENSG00000196154	S100A4	-1.23227	0.00341706	8.10492	3.96616	calcium binding/EF hand	#N/A	S100 calcium binding protein A4 (S100A4), mRNA. [Source:RefSeq mRNA;Acc:NM_174595]
ENSBTAG00000012640	ENSG00000143546	S100A8	-1.67156	4.74281e-06	19.7425	7.3339	chemokine, microtubule/cytoskeleton, calcium binding/EF hand, antimicrobial	#N/A	S100 calcium binding protein A8 (S100A8), mRNA. [Source:RefSeq mRNA;Acc:NM_001113725]
ENSBTAG00000006505	ENSG00000163220	S100A9	-1.36085	0.000360875	16.1316	7.3681	chemokine, microtubule/cytoskeleton, calcium binding/EF hand, antimicrobial	#N/A	S100 calcium binding protein A9 [Source:HGNC Symbol;Acc:10499]
ENSBTAG00000022396	ENSG00000173432	SAA3	-1.15459	0.00392499	279.464	136.332	extracellular region, signal peptide, defense response, HDL	#N/A	serum amyloid A 3 (SAA3), mRNA. [Source:RefSeq mRNA;Acc:NM_181016]
ENSBTAG00000045728	ENSG00000099194	SCD	1.07933	0.0105393	13.8516	31.0578	#N/A	#N/A	stearoyl-CoA desaturase (delta-9-desaturase) (SCD), mRNA. [Source:RefSeq mRNA;Acc:NM_173959]
ENSBTAG00000013443	ENSG00000170426	SDR9C7	-1.31585	0.0233892	0.312609	0.141537	#N/A	#N/A	short chain dehydrogenase/reductase family 9C, member 7 (SDR9C7), mRNA. [Source:RefSeq mRNA;Acc:NM_001083737]
ENSBTAG00000018295	ENSG00000101310	SEC23B	1.42326	0.000105468	15.2375	45.8417	#N/A	#N/A	Sec23 homolog B (S. cerevisiae) (SEC23B), mRNA. [Source:RefSeq mRNA;Acc:NM_001034626]
ENSBTAG00000003619	ENSG00000150961	SEC24D	0.965544	0.0323916	21.8265	47.7411	#N/A	#N/A	SEC24 family member D [Source:HGNC Symbol;Acc:10706]
ENSBTAG00000009104	ENSG00000120742	SERP1	1.00012	0.0228886	63.9159	146.756	#N/A	#N/A	stress-associated endoplasmic reticulum protein 1 (SERP1), mRNA. [Source:RefSeq mRNA;Acc:NM_001114083]
ENSBTAG00000013996	ENSG00000087266	SH3BP2	0.960399	0.0370428	4.11146	8.94608	#N/A	#N/A	SH3-domain binding protein 2 [Source:HGNC Symbol;Acc:10825]
ENSBTAG00000008788	ENSG00000007216	SLC13A2	-1.14541	0.00527472	6.29444	3.16733	#N/A	#N/A	solute carrier family 13 (sodium-dependent dicarboxylate transporter), member 2 (SLC13A2), mRNA. [Source:RefSeq mRNA;Acc:NM_001034234]
ENSBTAG00000015107	ENSG00000155380	SLC16A1	1.61333	5.09559e-06	10.3025	36.2	#N/A	#N/A	solute carrier family 16, member 1 (monocarboxylic acid transporter 1) (SLC16A1), mRNA. [Source:RefSeq mRNA;Acc:NM_001037319]
ENSBTAG00000001829	ENSG00000101194	SLC17A9	1.04699	0.0144293	11.5326	27.6411	#N/A	#N/A	solute carrier family 17, member 9 (SLC17A9), mRNA. [Source:RefSeq mRNA;Acc:NM_001100378]
ENSBTAG00000018280	ENSG00000197506	SLC28A3	-1.05716	0.020841	1.46396	0.807965	#N/A	#N/A	solute carrier family 28 (sodium-coupled nucleoside transporter), member 3 (SLC28A3), mRNA. [Source:RefSeq mRNA;Acc:NM_001192167]
ENSBTAG00000006957	ENSG00000136856	SLC2A8	1.30283	0.0012179	1.28755	3.57147	carbohydrate binding	#N/A	solute carrier family 2 (facilitated glucose transporter), member 8 (SLC2A8), mRNA. [Source:RefSeq mRNA;Acc:NM_201528]
ENSBTAG00000019027	ENSG00000162695	SLC30A7	1.05066	0.0151632	4.58169	10.7635	#N/A	#N/A	solute carrier family 30 (zinc transporter), member 7 (SLC30A7), mRNA. [Source:RefSeq mRNA;Acc:NM_001083760]
ENSBTAG00000003661	ENSG00000110660	SLC35F2	1.29923	0.017245	0.294933	0.812341	#N/A	#N/A	Uncharacterized protein [Source:UniProtKB/TrEMBL;Acc:G5E562]
ENSBTAG00000013240	ENSG00000168003	SLC3A2	1.13511	0.00502662	12.8501	31.7008	#N/A	#N/A	solute carrier family 3 (activators of dibasic and neutral amino acid transport), member 2 (SLC3A2), mRNA. [Source:RefSeq mRNA;Acc:NM_001024488]
ENSBTAG00000031340	ENSG00000163817	SLC6A20	1.31537	0.00195411	0.48051	1.32824	#N/A	#N/A	solute carrier family 6 (proline IMINO transporter), member 20 (SLC6A20), mRNA. [Source:RefSeq mRNA;Acc:NM_001080294]
ENSBTAG00000034075	ENSG00000151012	SLC7A11	1.34502	0.00359101	0.292465	0.93696	#N/A	#N/A	Uncharacterized protein [Source:UniProtKB/TrEMBL;Acc:F1N5E3]
ENSBTAG00000006523	ENSG00000112096	SOD2	0.991738	0.0248643	69.1291	146.911	#N/A	#N/A	superoxide dismutase 2, mitochondrial (SOD2), mRNA. [Source:RefSeq mRNA;Acc:NM_201527]
ENSBTAG00000032544	ENSG00000104450	SPAG1	1.90771	1.5639e-07	0.492333	2.01389	#N/A	#N/A	sperm associated antigen 1 [Source:HGNC Symbol;Acc:11212]
ENSBTAG00000010913	ENSG00000271303	SRXN1	1.04287	0.0164608	10.0387	23.3142	#N/A	#N/A	sulfiredoxin 1 (SRXN1), mRNA. [Source:RefSeq mRNA;Acc:NM_001205988]
ENSBTAG00000010496	ENSG00000066923	STAG3	0.985082	0.0400649	0.648395	1.46837	#N/A	#N/A	stromal antigen 3 [Source:HGNC Symbol;Acc:11356]
ENSBTAG00000015749	ENSG00000105889	STEAP1B	1.3614	0.0289066	0.187354	0.550103	#N/A	#N/A	six transmembrane epithelial antigen of the prostate 1 (STEAP1), mRNA. [Source:RefSeq mRNA;Acc:NM_001205806]
ENSBTAG00000002340	ENSG00000127954	STEAP4	1.0607	0.0120532	90.5312	216.785	#N/A	#N/A	STEAP family member 4 [Source:HGNC Symbol;Acc:21923]
ENSBTAG00000017162	ENSG00000198648	STK39	1.02049	0.0327987	1.53964	3.74978	#N/A	#N/A	serine threonine kinase 39 (STK39), mRNA. [Source:RefSeq mRNA;Acc:NM_001075826]
ENSBTAG00000006759	ENSG00000136143	SUCLA2	1.15771	0.0040741	7.20384	17.7159	#N/A	#N/A	succinate-CoA ligase, ADP-forming, beta subunit (SUCLA2), mRNA. [Source:RefSeq mRNA;Acc:NM_001075493]
ENSBTAG00000002803	ENSG00000196228	SULT1C3	-1.37089	0.0015192	2.38381	0.991128	#N/A	#N/A	sulfotransferase family, cytosolic, 1C, member 3 (SULT1C3), mRNA. [Source:RefSeq mRNA;Acc:NM_001193080]
ENSBTAG00000011209	ENSG00000132718	SYT11	1.04294	0.0330173	0.274344	0.604834	#N/A	#N/A	synaptotagmin XI (SYT11), mRNA. [Source:RefSeq mRNA;Acc:NM_001099171]
ENSBTAG00000005076	ENSG00000162298	SYVN1	0.930201	0.0449728	25.849	55.1704	apoptosis	#N/A	E3 ubiquitin-protein ligase synoviolin [Source:RefSeq peptide;Acc:NP_001095369]
ENSBTAG00000048171	0	TAP	-5.69685	7.82495e-19	1.85317	0.024548	#N/A	#N/A	tracheal antimicrobial peptide (TAP), mRNA. [Source:RefSeq mRNA;Acc:NM_174776]
ENSBTAG00000014261	ENSG00000113407	TARS	1.00018	0.0226639	52.0075	117.168	#N/A	#N/A	threonyl-tRNA synthetase (TARS), mRNA. [Source:RefSeq mRNA;Acc:NM_001034370]
ENSBTAG00000019788	ENSG00000197905	TEAD4	1.32054	0.00186739	0.862539	2.37409	#N/A	#N/A	Uncharacterized protein [Source:UniProtKB/TrEMBL;Acc:F1MED8]
ENSBTAG00000007439	ENSG00000149256	TENM4	1.10165	0.0135459	0.304579	0.744074	#N/A	#N/A	teneurin transmembrane protein 4 [Source:HGNC Symbol;Acc:29945]
ENSBTAG00000021204	ENSG00000135269	TES	1.58015	1.38383e-05	3.06006	9.87817	#N/A	#N/A	testis derived transcript (3 LIM domains) (TES), mRNA. [Source:RefSeq mRNA;Acc:NM_001046390]
ENSBTAG00000016363	ENSG00000114354	TFG	1.04706	0.0141794	29.0334	67.0044	#N/A	#N/A	TRK-fused gene (TFG), mRNA. [Source:RefSeq mRNA;Acc:NM_001192976]
ENSBTAG00000045493	ENSG00000114354	TFG	1.26197	0.00292428	1.26531	3.32777	#N/A	#N/A	Uncharacterized protein [Source:UniProtKB/TrEMBL;Acc:G3N0F2]
ENSBTAG00000011666	ENSG00000151365	THRSP	1.17495	0.00455102	2.17428	5.25514	#N/A	#N/A	thyroid hormone responsive (THRSP), mRNA. [Source:RefSeq mRNA;Acc:NM_001040533]
ENSBTAG00000047059	ENSG00000134375	TIMM17A	1.00708	0.0243144	9.41876	21.384	#N/A	#N/A	translocase of inner mitochondrial membrane 17 homolog A (yeast) [Source:HGNC Symbol;Acc:17315]
ENSBTAG00000001607	ENSG00000166471	TMEM41B	0.968339	0.0330173	3.78913	8.21468	#N/A	#N/A	transmembrane protein 41B (TMEM41B), mRNA. [Source:RefSeq mRNA;Acc:NM_001099156]
ENSBTAG00000004459	ENSG00000181458	TMEM45A	1.03589	0.0207222	3.5095	7.74511	#N/A	#N/A	transmembrane protein 45A (TMEM45A), mRNA. [Source:RefSeq mRNA;Acc:NM_001075405]
ENSBTAG00000047389	ENSG00000120889	TNFRSF10D	1.26465	0.00139491	2.78046	7.30642	#N/A	#N/A	tumor necrosis factor receptor superfamily, member 10d, decoy with truncated death domain (TNFRSF10D), mRNA. [Source:RefSeq mRNA;Acc:NM_001102327]
ENSBTAG00000012082	ENSG00000006327	TNFRSF12A	1.6123	6.13222e-05	2.1116	7.07262	chemokine	#N/A	tumor necrosis factor receptor superfamily, member 12A (TNFRSF12A), transcript variant 1, mRNA. [Source:RefSeq mRNA;Acc:NM_001206327]
ENSBTAG00000027407	ENSG00000243509	TNFRSF6B	3.96638	1.27608e-28	0.631724	11.347	EGF-like region, chemokine	#N/A	tumor necrosis factor receptor superfamily, member 6b, decoy (TNFRSF6B), mRNA. [Source:RefSeq mRNA;Acc:NM_001101306]
ENSBTAG00000017593	ENSG00000124731	TREM1	-2.06523	1.89713e-05	0.596118	0.167014	signal peptide, MHC/immunoglobulin	#N/A	triggering receptor expressed on myeloid cells 1 (TREM1), mRNA. [Source:RefSeq mRNA;Acc:NM_206970]
ENSBTAG00000031327	ENSG00000166166	TRMT61A	0.969154	0.0330805	4.25383	9.31168	#N/A	#N/A	tRNA methyltransferase 61 homolog A (S. cerevisiae) [Source:HGNC Symbol;Acc:23790]
ENSBTAG00000018873	ENSG00000124120	TTPAL	0.967968	0.0330805	5.21184	11.5025	#N/A	#N/A	tocopherol (alpha) transfer protein-like (TTPAL), mRNA. [Source:RefSeq mRNA;Acc:NM_001205931]
ENSBTAG00000012244	ENSG00000123416	TUBA1B	0.92841	0.0452013	47.7798	100.251	microtubule/cytoskeleton, GTP binding	#N/A	tubulin, alpha 1b (TUBA1B), mRNA. [Source:RefSeq mRNA;Acc:NM_001114856]
ENSBTAG00000039992	0	TUBA1C	2.26033	1.09694e-11	5.63344	29.2618	microtubule/cytoskeleton, GTP binding	#N/A	tubulin, alpha 1c (TUBA1C), mRNA. [Source:RefSeq mRNA;Acc:NM_001034204]
ENSBTAG00000037775	ENSG00000167553	TUBA1C	3.09403	1.28052e-20	2.74172	25.441	microtubule/cytoskeleton, GTP binding	#N/A	Uncharacterized protein [Source:UniProtKB/TrEMBL;Acc:F1MNF8]
ENSBTAG00000030974	ENSG00000127824	TUBA4A	1.12049	0.00657701	7.38047	18.0219	microtubule/cytoskeleton, GTP binding	#N/A	tubulin, alpha 4a (TUBA4A), mRNA. [Source:RefSeq mRNA;Acc:NM_001078158]
ENSBTAG00000004624	ENSG00000196230	TUBB	1.00329	0.0323916	1.99811	4.39224	#N/A	#N/A	0
ENSBTAG00000037539	ENSG00000162692	VCAM1	-1.17425	0.0158272	0.686082	0.332226	cell adhesion, MHC/immunoglobulin	#N/A	vascular cell adhesion molecule 1 (VCAM1), mRNA. [Source:RefSeq mRNA;Acc:NM_001101158]
ENSBTAG00000016357	ENSG00000112303	VNN2	-1.23344	0.00290391	2.20513	1.11443	#N/A	#N/A	vanin 2 [Source:HGNC Symbol;Acc:12706]
ENSBTAG00000046671	ENSG00000109501	WFS1	0.93207	0.0450324	9.46257	20.9156	#N/A	#N/A	Wolfram syndrome 1 (wolframin) [Source:HGNC Symbol;Acc:12762]
ENSBTAG00000043086	ENSG00000202388	Y_RNA	4.86992	3.12072e-17	0.225024	8.6237	#N/A	#N/A	Y RNA [Source:RFAM;Acc:RF00019]
ENSBTAG00000021515	ENSG00000163958	ZDHHC19	2.2907	6.10523e-11	1.17058	6.11858	#N/A	#N/A	zinc finger, DHHC-type containing 19 (ZDHHC19), mRNA. [Source:RefSeq mRNA;Acc:NM_001075671]
0.236686

## Sheet: 3N_vs_3P.sig
bos_ID	hum_ID	gene_name	logFC	FDR	FPKM_N	FPKM_P	DAVID_annotation	Description
ENSBTAG00000043250	ENSG00000202198	7SK	-1.29189	1.0695e-05	10.7785	4.16062	#N/A	7SK RNA [Source:RFAM;Acc:RF00100]
ENSBTAG00000021368	ENSG00000187134	AKR1C1	0.98847	0.000915936	3.0332	5.3386	#N/A	Uncharacterized protein [Source:UniProtKB/TrEMBL;Acc:E1BP71]
ENSBTAG00000034077	ENSG00000101440	ASIP	3.95826	9.83966e-25	0.247171	3.81203	extracellular region, signal peptide	agouti signaling protein (ASIP), mRNA. [Source:RefSeq mRNA;Acc:NM_206843]
ENSBTAG00000022590	0	BOLA	-1.73579	1.85096e-13	46.1258	13.9556	#N/A	Uncharacterized protein [Source:UniProtKB/TrEMBL;Acc:F1MWX3]
ENSBTAG00000037605	ENSG00000237541	BOLA-DQA1	0.968013	0.000438298	61.3685	110.271	#N/A	Uncharacterized protein [Source:UniProtKB/TrEMBL;Acc:F6Q9J4]
ENSBTAG00000009656	ENSG00000237541	BOLA-DQA2	-2.12264	2.12516e-19	37.1182	7.93011	signal peptide, MHC/immunoglobulin	major histocompatibility complex, class II, DQ alpha, type 1 (BOLA-DQA1), mRNA. [Source:RefSeq mRNA;Acc:NM_001013601]
ENSBTAG00000038128	ENSG00000237541	BOLA-DQA5	-1.88875	1.47148e-14	12.4816	3.11123	signal peptide, MHC/immunoglobulin	major histocompatibility complex, class II, DQ alpha 5 (BOLA-DQA5), mRNA. [Source:RefSeq mRNA;Acc:NM_001012675]
ENSBTAG00000024272	ENSG00000213512	BT.37579	1.40478	4.73735e-06	0.621463	1.66804	#N/A	Uncharacterized protein [Source:UniProtKB/TrEMBL;Acc:F6PPP4]
ENSBTAG00000048000	0	bta-mir-2904-3	-2.13226	0.00230739	3.58942	0.664769	#N/A	bta-mir-2904-1 [Source:miRBase;Acc:MI0013080]
ENSBTAG00000045657	0	bta-mir-2904-3	-1.51551	0.0452914	5.2132	1.73521	#N/A	bta-mir-2904-1 [Source:miRBase;Acc:MI0013080]
ENSBTAG00000014234	0	C10H14orf53	1.5617	2.16874e-08	0.808093	2.22818	#N/A	chromosome 10 open reading frame, human C14orf53 (C10H14orf53), transcript variant 1, mRNA. [Source:RefSeq mRNA;Acc:NM_001075604]
ENSBTAG00000037743	ENSG00000159403	C1R	-3.20069	7.90928e-36	7.50559	0.884564	MHC/immunoglobulin	Uncharacterized protein [Source:UniProtKB/TrEMBL;Acc:F1N0N3]
ENSBTAG00000026994	ENSG00000187699	C2H2orf88	0.866707	0.0294398	1.51784	2.66436	#N/A	small membrane A-kinase anchor protein (C2H2orf88), mRNA. [Source:RefSeq mRNA;Acc:NM_001076991]
ENSBTAG00000021407	ENSG00000228146	CASP16	-1.14348	4.49497e-05	7.25968	2.90408	apoptosis	caspase 16, apoptosis-related cysteine peptidase (putative) [Source:HGNC Symbol;Acc:27290]
ENSBTAG00000036099	ENSG00000171097	CCBL1	1.28236	2.51025e-06	1.81669	4.00195	#N/A	Uncharacterized protein [Source:UniProtKB/TrEMBL;Acc:G5E6F9]
ENSBTAG00000005998	ENSG00000151014	CCRN4L	-1.28228	1.45042e-06	3.70791	1.48642	#N/A	CCR4 carbon catabolite repression 4-like (S. cerevisiae) (CCRN4L), mRNA. [Source:RefSeq mRNA;Acc:NM_001082454]
ENSBTAG00000045989	ENSG00000167617	CDC42EP5	-0.880173	0.0066591	9.76001	4.97252	#N/A	CDC42 effector protein (Rho GTPase binding) 5 [Source:HGNC Symbol;Acc:17408]
ENSBTAG00000006536	ENSG00000133661	CGN1	1.04013	8.48781e-05	287.942	574.906	collagen, carbohydrate binding, extracellular region, signal peptide	conglutinin (CGN1), mRNA. [Source:RefSeq mRNA;Acc:NM_175699]
ENSBTAG00000013578	ENSG00000064886	CHI3L2	-2.75282	8.05277e-26	5.84417	0.709795	carbohydrate binding, extracellular region, signal peptide	chitinase 3-like 2 [Source:HGNC Symbol;Acc:1933]
ENSBTAG00000048082	ENSG00000133661	CL46	1.78223	5.36675e-10	0.615828	1.99099	#N/A	collectin -46 (CL46), mRNA. [Source:RefSeq mRNA;Acc:NM_001001856]
ENSBTAG00000008129	ENSG00000139182	CLSTN3	0.998732	0.00153804	0.530167	1.03549	cell adhesion, signal peptide	calsyntenin 3 (CLSTN3), mRNA. [Source:RefSeq mRNA;Acc:NM_001075425]
ENSBTAG00000013425	ENSG00000166200	COPS2	0.859974	0.0109768	1.01782	1.67538	#N/A	COP9 signalosome subunit 2 [Source:HGNC Symbol;Acc:30747]
ENSBTAG00000030735	ENSG00000131174	COX7B	0.95975	0.000852098	9.66723	16.0345	#N/A	Cytochrome c oxidase subunit 7B, mitochondrial [Source:UniProtKB/Swiss-Prot;Acc:P13183]
ENSBTAG00000039555	ENSG00000127184	COX7C	-1.066	6.94507e-05	94.534	43.1377	#N/A	Cytochrome c oxidase subunit 7C, mitochondrial [Source:UniProtKB/Swiss-Prot;Acc:P00430]
ENSBTAG00000018941	ENSG00000121898	CPXM2	-0.783245	0.0232692	1.90767	1.11423	cell adhesion, peptidase	carboxypeptidase X (M14 family), member 2 (CPXM2), mRNA. [Source:RefSeq mRNA;Acc:NM_001206057]
ENSBTAG00000016142	ENSG00000166394	CYB5R2	-1.01666	0.00496693	2.10348	0.99423	#N/A	cytochrome b5 reductase 2 [Source:HGNC Symbol;Acc:24376]
ENSBTAG00000006934	ENSG00000140459	CYP11A1	-1.14353	9.01657e-06	58.5577	25.8223	lipid synthesis	cytochrome P450, family 11, subfamily A, polypeptide 1 (CYP11A1), mRNA. [Source:RefSeq mRNA;Acc:NM_176644]
ENSBTAG00000033367	ENSG00000203797	DDO	-1.22209	1.82647e-06	16.3079	6.5274	chemokine, reproductive process	D-aspartate oxidase (DDO), mRNA. [Source:RefSeq mRNA;Acc:NM_173908]
ENSBTAG00000013294	ENSG00000143479	DYRK3	-0.786789	0.0304895	2.03447	1.14579	#N/A	dual-specificity tyrosine-(Y)-phosphorylation regulated kinase 3 [Source:HGNC Symbol;Acc:3094]
ENSBTAG00000021050	ENSG00000171551	ECEL1	-1.87311	3.38233e-15	10.5604	3.0479	#N/A	endothelin converting enzyme-like 1 [Source:HGNC Symbol;Acc:3147]
ENSBTAG00000035926	ENSG00000156508	EEF1A1	1.28129	2.61351e-07	36.946	74.0246	GTP binding	0
ENSBTAG00000007704	ENSG00000164181	ELOVL7	2.53185	1.15366e-09	0.153847	0.96825	lipid synthesis	ELOVL fatty acid elongase 7 (ELOVL7), mRNA. [Source:RefSeq mRNA;Acc:NM_001078042]
ENSBTAG00000032846	ENSG00000204334	ERICH2	-1.0404	0.00287741	4.10253	1.80091	#N/A	glutamate-rich 2 (ERICH2), mRNA. [Source:RefSeq mRNA;Acc:NM_001102286]
ENSBTAG00000011985	ENSG00000119686	FLVCR2	3.1626	7.90787e-24	0.2205	1.82127	#N/A	0
ENSBTAG00000025462	ENSG00000099860	GADD45B	-0.948548	0.0016139	5.37254	2.68315	cell cycle	growth arrest and DNA-damage-inducible, beta (GADD45B), mRNA. [Source:RefSeq mRNA;Acc:NM_001040604]
ENSBTAG00000047664	ENSG00000128266	GNAZ	0.986882	0.000552034	6.9065	13.2524	#N/A	guanine nucleotide binding protein (G protein), alpha z polypeptide [Source:HGNC Symbol;Acc:4395]
ENSBTAG00000005530	ENSG00000124713	GNMT	-0.837916	0.00956575	7.96874	4.13246	#N/A	glycine N-methyltransferase (GNMT), mRNA. [Source:RefSeq mRNA;Acc:NM_001206116]
ENSBTAG00000043553	ENSG00000211445	GPX3	-1.9734	2.30696e-17	520.613	146.546	extracellular region, signal peptide	glutathione peroxidase 3 precursor [Source:RefSeq peptide;Acc:NP_776502]
ENSBTAG00000026417	ENSG00000206172	HBA	-0.973249	0.0408091	2.43247	1.09207	#N/A	hemoglobin, alpha 2 (HBA), mRNA. [Source:RefSeq mRNA;Acc:NM_001077422]
ENSBTAG00000020536	ENSG00000138642	HERC6	-0.757585	0.0242876	4.25208	2.37983	#N/A	hect domain and RLD 6 (HERC6), mRNA. [Source:RefSeq mRNA;Acc:NM_001192644]
ENSBTAG00000045592	ENSG00000181061	HIGD1A	1.17316	0.00270651	0.588242	1.27703	#N/A	Uncharacterized protein [Source:UniProtKB/TrEMBL;Acc:E1BL48]
ENSBTAG00000005725	ENSG00000188676	IDO2	-0.845091	0.00440424	96.3266	53.212	#N/A	indoleamine 2,3-dioxygenase 2 [Source:HGNC Symbol;Acc:27269]
ENSBTAG00000003152	ENSG00000165949	IFI27	-1.33399	7.17573e-08	80.4319	31.7819	#N/A	putative ISG12(a) protein (IFI27), mRNA. [Source:RefSeq mRNA;Acc:NM_001038050]
ENSBTAG00000007554	ENSG00000126709	IFI6	-1.07598	4.74277e-05	74.1553	36.2353	signal peptide, apoptosis	interferon, alpha-inducible protein 6 (IFI6), mRNA. [Source:RefSeq mRNA;Acc:NM_001075588]
ENSBTAG00000047529	ENSG00000211653	IGLV1-40	-0.988504	0.00067778	21.1885	9.60675	#N/A	Uncharacterized protein [Source:UniProtKB/TrEMBL;Acc:G5E5V1]
ENSBTAG00000004272	ENSG00000119632	ISG12(B)	-1.11213	0.000210986	4.7643	2.25508	#N/A	TLH29 protein precursor-like (ISG12(B)), mRNA. [Source:RefSeq mRNA;Acc:NM_001076457]
ENSBTAG00000014707	ENSG00000187608	ISG15	-1.03301	0.000202594	22.5057	10.6666	extracellular region	ISG15 ubiquitin-like modifier (ISG15), mRNA. [Source:RefSeq mRNA;Acc:NM_174366]
ENSBTAG00000020116	0	JSP.1	0.710988	0.0354212	45.5926	69.3524	signal peptide, MHC/immunoglobulin	MHC Class I JSP.1 (JSP.1), mRNA. [Source:RefSeq mRNA;Acc:NM_001040498]
ENSBTAG00000014533	ENSG00000197993	KEL	1.33074	3.00051e-07	1.53513	3.39935	peptidase	Kell blood group, metallo-endopeptidase [Source:HGNC Symbol;Acc:6308]
ENSBTAG00000001136	ENSG00000116299	KIAA1324	0.759202	0.0431945	0.652813	1.02155	#N/A	KIAA1324 [Source:HGNC Symbol;Acc:29618]
ENSBTAG00000001292	ENSG00000012223	LTF	-1.28658	2.61351e-07	33.8543	12.6113	extracellular region, peptidase, signal peptide, antimicrobial, defense response	lactotransferrin (LTF), mRNA. [Source:RefSeq mRNA;Acc:NM_180998]
ENSBTAG00000018473	ENSG00000019169	MARCO	0.806829	0.00824348	34.5649	56.8668	#N/A	macrophage receptor with collagenous structure [Source:HGNC Symbol;Acc:6895]
ENSBTAG00000045661	ENSG00000239373	Metazoa_SRP	-1.56773	3.35783e-06	4.61095	1.39804	#N/A	Metazoan signal recognition particle RNA [Source:RFAM;Acc:RF00017]
ENSBTAG00000046912	ENSG00000240189	Metazoa_SRP	-3.64925	6.62288e-17	3.14767	0.201425	#N/A	Metazoan signal recognition particle RNA [Source:RFAM;Acc:RF00017]
ENSBTAG00000047908	ENSG00000241652	Metazoa_SRP	-2.99987	4.44057e-07	1.28308	0.141584	#N/A	Metazoan signal recognition particle RNA [Source:RFAM;Acc:RF00017]
ENSBTAG00000045818	ENSG00000243510	Metazoa_SRP	-3.23756	6.80641e-07	1.11563	0.0900992	#N/A	Metazoan signal recognition particle RNA [Source:RFAM;Acc:RF00017]
ENSBTAG00000047947	ENSG00000244609	Metazoa_SRP	-4.34086	6.1164e-29	5.65783	0.214635	#N/A	Metazoan signal recognition particle RNA [Source:RFAM;Acc:RF00017]
ENSBTAG00000047242	ENSG00000263595	Metazoa_SRP	-3.47863	1.27751e-15	3.02814	0.222652	#N/A	Metazoan signal recognition particle RNA [Source:RFAM;Acc:RF00017]
ENSBTAG00000048185	ENSG00000265078	Metazoa_SRP	-3.78412	9.69948e-10	1.37461	0.0688725	#N/A	Metazoan signal recognition particle RNA [Source:RFAM;Acc:RF00017]
ENSBTAG00000030629	ENSG00000159228	MGC127133	-1.49479	3.81249e-09	9.88487	3.37875	#N/A	20-beta-hydroxysteroid dehydrogenase-like (MGC127133), mRNA. [Source:RefSeq mRNA;Acc:NM_001035086]
ENSBTAG00000010166	ENSG00000204516	MICB	-0.920414	0.0101534	2.76512	1.34504	#N/A	major histocompatibility class I related protein (MIC1), mRNA. [Source:RefSeq mRNA;Acc:NM_001127317]
ENSBTAG00000002559	0	MIOX	-1.16103	6.93242e-05	6.71114	2.8148	#N/A	myo-inositol oxygenase (MIOX), mRNA. [Source:RefSeq mRNA;Acc:NM_001101065]
ENSBTAG00000019585	ENSG00000101605	MYOM1	-1.18055	3.66027e-06	14.8109	5.88012	#N/A	myomesin 1 [Source:HGNC Symbol;Acc:7613]
ENSBTAG00000034182	0	none	1.06929	0.000219922	1.38804	2.59148	microtubule/cytoskeleton, GTP binding	0
ENSBTAG00000034433	0	none	0.917359	0.0133231	1.09813	1.90443	#N/A	Uncharacterized protein [Source:UniProtKB/TrEMBL;Acc:G3MZG7]
ENSBTAG00000035959	0	none	0.972877	0.000403349	19.0825	31.6641	#N/A	0
ENSBTAG00000023037	0	none	1.084	0.000161455	5.28156	10.185	#N/A	0
ENSBTAG00000047744	0	none	1.13322	1.71002e-05	7.80696	14.608	#N/A	0
ENSBTAG00000032979	0	none	1.14264	0.0215021	0.391804	0.83922	#N/A	Uncharacterized protein [Source:UniProtKB/TrEMBL;Acc:F1ME41]
ENSBTAG00000045756	0	none	1.16022	0.0287582	0.679568	1.51175	#N/A	Uncharacterized protein [Source:UniProtKB/TrEMBL;Acc:G3MX54]
ENSBTAG00000047936	0	none	1.23832	0.000223774	0.825003	1.82649	#N/A	0
ENSBTAG00000046034	0	none	1.42459	4.7276e-09	19.3532	42.6651	#N/A	Elongation factor 1-alpha [Source:UniProtKB/TrEMBL;Acc:G3N2F0]
ENSBTAG00000035855	0	none	1.55553	3.85654e-09	1.11405	2.89632	#N/A	0
ENSBTAG00000016712	0	none	-2.60131	7.00621e-23	1.59664	0.228969	#N/A	chloride channel regulator 3 (CLCA3), mRNA. [Source:RefSeq mRNA;Acc:NM_181018]
ENSBTAG00000038913	0	none	0.725594	0.0312225	20.5872	29.7801	#N/A	0
ENSBTAG00000047064	0	none	0.79439	0.0116241	14.4605	22.0111	#N/A	0
ENSBTAG00000015551	0	none	0.890816	0.00239564	11.9644	19.632	#N/A	0
ENSBTAG00000012161	0	none	0.907706	0.0471251	0.789364	1.40554	#N/A	0
ENSBTAG00000024700	0	none	0.961179	0.00065079	13.0465	25.4302	#N/A	Uncharacterized protein [Source:UniProtKB/TrEMBL;Acc:F1MP67]
ENSBTAG00000047442	0	none	0.970042	0.00142088	1.99782	3.86963	#N/A	Uncharacterized protein [Source:UniProtKB/TrEMBL;Acc:G3MXS1]
ENSBTAG00000048169	0	none	0.971805	0.000679739	8.2086	13.646	#N/A	Uncharacterized protein [Source:UniProtKB/TrEMBL;Acc:G3N3S3]
ENSBTAG00000006813	0	none	1.02378	0.000398983	5.06903	8.94388	#N/A	0
ENSBTAG00000037925	0	none	1.02393	0.000863455	3.6981	6.74442	#N/A	0
ENSBTAG00000022796	0	none	1.05356	6.93242e-05	13.0345	22.3386	#N/A	0
ENSBTAG00000046952	0	none	1.10277	0.00963725	0.822229	1.6786	#N/A	Uncharacterized protein [Source:UniProtKB/TrEMBL;Acc:G3N206]
ENSBTAG00000046688	0	none	1.18335	3.3275e-06	20.9534	39.7438	#N/A	Elongation factor 1-alpha [Source:UniProtKB/TrEMBL;Acc:G3N0P6]
ENSBTAG00000047787	0	none	1.23922	1.55441e-06	11.1045	21.8613	#N/A	40S ribosomal protein S15a [Source:UniProtKB/TrEMBL;Acc:H9KUV3]
ENSBTAG00000031076	0	none	1.33781	6.27633e-05	0.907176	2.15068	#N/A	0
ENSBTAG00000039664	0	none	1.46348	3.5438e-09	10.5465	26.6643	#N/A	0
ENSBTAG00000046633	0	none	1.55692	1.30208e-10	14.5614	34.987	#N/A	0
ENSBTAG00000033308	0	none	1.65035	0.0121703	0.164668	0.540816	#N/A	0
ENSBTAG00000007296	0	none	1.07951	0.000538936	2.6926	5.15553	#N/A	Uncharacterized protein [Source:UniProtKB/TrEMBL;Acc:E1BDS9]
ENSBTAG00000009840	ENSG00000244623	OR2AE1	-3.04994	1.01958e-15	1.32113	0.146515	#N/A	olfactory receptor, family 2, subfamily AE, member 1 [Source:HGNC Symbol;Acc:15087]
ENSBTAG00000020499	ENSG00000117215	PLA2G2D3	0.723229	0.038741	3.56621	5.70857	#N/A	calcium-dependent phospholipase A2 PLA2G2D1 (PLA2G2D1), mRNA. [Source:RefSeq mRNA;Acc:NM_001009572]
ENSBTAG00000048114	ENSG00000164520	RAET1E	1.09988	6.93242e-05	2.42508	4.5205	#N/A	Uncharacterized protein [Source:UniProtKB/TrEMBL;Acc:G3MXJ6]
ENSBTAG00000020647	ENSG00000128045	RASL11B	-0.993856	0.00153527	2.27658	1.05506	GTP binding	RAS-like, family 11, member B (RASL11B), mRNA. [Source:RefSeq mRNA;Acc:NM_001015635]
ENSBTAG00000021672	ENSG00000090104	RGS1	-0.906803	0.0104661	2.21595	1.11083	#N/A	regulator of G-protein signaling 1 (RGS1), mRNA. [Source:RefSeq mRNA;Acc:NM_001199063]
ENSBTAG00000022275	ENSG00000147403	RPL10	1.14015	1.0695e-05	15.7316	28.3399	reproductive process	Uncharacterized protein [Source:UniProtKB/TrEMBL;Acc:G8JKX9]
ENSBTAG00000038783	ENSG00000174748	RPL15	1.04952	0.00013748	4.44823	7.92622	#N/A	0
ENSBTAG00000024839	ENSG00000265681	RPL17	1.30766	6.4088e-06	1.66219	3.66791	#N/A	ribosomal protein L17 [Source:HGNC Symbol;Acc:10307]
ENSBTAG00000032022	0	RPL23A	0.904867	0.00151991	25.2147	38.6823	#N/A	60S ribosomal protein L23a [Source:UniProtKB/Swiss-Prot;Acc:Q24JY1]
ENSBTAG00000046394	0	RPL23A	1.11408	5.91284e-05	5.36869	10.1278	#N/A	ribosomal protein L23a (RPL23A), mRNA. [Source:RefSeq mRNA;Acc:NM_001045958]
ENSBTAG00000022278	ENSG00000198242	RPL23A	1.03449	0.000104689	29.7055	49.5989	#N/A	60S ribosomal protein L23a [Source:UniProtKB/Swiss-Prot;Acc:Q24JY1]
ENSBTAG00000037931	0	RPL39	1.6388	1.68101e-10	4.47557	12.1269	#N/A	ribosomal protein L39 (RPL39), mRNA. [Source:RefSeq mRNA;Acc:NM_001105455]
ENSBTAG00000045566	ENSG00000163682	RPL9	1.3665	8.73454e-07	1.79747	4.156	#N/A	Uncharacterized protein [Source:UniProtKB/TrEMBL;Acc:G3MXR3]
ENSBTAG00000047207	ENSG00000155876	RRAGA	1.24635	6.39938e-05	0.859993	1.88212	#N/A	Ras-related GTP-binding protein A [Source:UniProtKB/TrEMBL;Acc:G5E6C1]
ENSBTAG00000001207	ENSG00000166401	SERPINB8	-0.935149	0.00770203	2.27385	1.11149	#N/A	serpin peptidase inhibitor, clade B (ovalbumin), member 8 (SERPINB8), mRNA. [Source:RefSeq mRNA;Acc:NM_001035287]
ENSBTAG00000018563	ENSG00000145423	SFRP2	-1.98918	8.13224e-11	1.10349	0.245632	#N/A	secreted frizzled-related protein 2 (SFRP2), mRNA. [Source:RefSeq mRNA;Acc:NM_001034393]
ENSBTAG00000010507	ENSG00000004809	SLC22A16	-1.62219	8.42855e-11	6.9035	2.12672	reproductive process	solute carrier family 22 (organic cation/carnitine transporter), member 16 (SLC22A16), mRNA. [Source:RefSeq mRNA;Acc:NM_001076324]
ENSBTAG00000011780	ENSG00000179542	SLITRK4	-2.12284	1.3832e-09	0.405078	0.0845019	#N/A	SLIT and NTRK-like family, member 4 [Source:HGNC Symbol;Acc:23502]
ENSBTAG00000031795	ENSG00000158164	TMSB15A	0.813819	0.0197208	2.97442	4.7112	microtubule/cytoskeleton, cell cycle	Uncharacterized protein [Source:UniProtKB/TrEMBL;Acc:E1B9F3]
ENSBTAG00000004526	ENSG00000133112	TPT1	1.41473	6.49259e-09	26.8184	58.525	microtubule/cytoskeleton, extracellular region, apoptosis	Uncharacterized protein [Source:UniProtKB/TrEMBL;Acc:E1BBP8]
ENSBTAG00000005078	ENSG00000154277	UCHL1	0.969056	0.00192497	2.17646	4.24671	chemokine, microtubule/cytoskeleton, peptidase	ubiquitin carboxyl-terminal esterase L1 (ubiquitin thiolesterase) (UCHL1), mRNA. [Source:RefSeq mRNA;Acc:NM_001046172]
ENSBTAG00000022205	ENSG00000156096	UGT2B4	-0.748494	0.0207703	78.7211	46.5239	#N/A	Uncharacterized protein [Source:UniProtKB/TrEMBL;Acc:M0QW22]
ENSBTAG00000012718	ENSG00000047597	XK	0.93764	0.0241564	0.545841	1.01849	#N/A	X-linked Kx blood group (McLeod syndrome) [Source:HGNC Symbol;Acc:12811]
ENSBTAG00000040028	0	MGC166429	-1.55299	7.17573e-08	1.0681	0.326455	MHC/immunoglobulin	obscurin, cytoskeletal calmodulin and titin-interacting RhoGEF (OBSCN), mRNA. [Source:RefSeq mRNA;Acc:NM_001102196]
ENSBTAG00000010433	0	M-SAA3.2	-2.20551	1.47148e-14	5.22957	1.02442	#N/A	mammary serum amyloid A3.2 (M-SAA3.2), mRNA. [Source:RefSeq mRNA;Acc:NM_001242573]
ENSBTAG00000048171	0	TAP	-6.59303	4.91105e-54	7.91352	0.0489517	#N/A	tracheal antimicrobial peptide (TAP), mRNA. [Source:RefSeq mRNA;Acc:NM_174776]
ENSBTAG00000039992	0	TUBA1C	0.841678	0.0066591	4.9953	8.44015	microtubule/cytoskeleton, GTP binding	tubulin, alpha 1c (TUBA1C), mRNA. [Source:RefSeq mRNA;Acc:NM_001034204]
ENSBTAG00000047389	ENSG00000120889	TNFRSF10D	0.866241	0.00570103	3.07932	5.32814	#N/A	tumor necrosis factor receptor superfamily, member 10d, decoy with truncated death domain (TNFRSF10D), mRNA. [Source:RefSeq mRNA;Acc:NM_001102327]
ENSBTAG00000047764	ENSG00000125257	ABCC4	-4.76599	6.62417e-33	0.821874	0.0295612	#N/A	Uncharacterized protein [Source:UniProtKB/TrEMBL;Acc:G5E593]
ENSBTAG00000018223	ENSG00000133048	CHI3L1	-0.999344	0.0454014	0.521364	0.241239	carbohydrate binding, extracellular region, signal peptide	chitinase 3-like 1 (cartilage glycoprotein-39) (CHI3L1), mRNA. [Source:RefSeq mRNA;Acc:NM_001080219]
ENSBTAG00000021066	ENSG00000137225	CAPN11	-0.785443	0.0134769	10.9838	5.74162	peptidase	calpain 11 [Source:HGNC Symbol;Acc:1478]
ENSBTAG00000016550	ENSG00000143194	MAEL	-2.24855	7.43862e-13	1.11554	0.22789	reproductive process, chromosome, cell cycle	maelstrom spermatogenic transposon silencer [Source:HGNC Symbol;Acc:25929]
ENSBTAG00000002255	ENSG00000145692	BHMT	-0.68804	0.0460323	659.023	400.032	lipid synthesis	betaine--homocysteine S-methyltransferase (BHMT), mRNA. [Source:RefSeq mRNA;Acc:NM_001011679]
ENSBTAG00000013081	ENSG00000146733	PSPH	-0.835915	0.00652447	16.7496	8.67459	lipid synthesis	phosphoserine phosphatase (PSPH), mRNA. [Source:RefSeq mRNA;Acc:NM_001046355]
ENSBTAG00000013717	ENSG00000165828	PRAP1	0.807871	0.0088441	41.4071	75.0573	#N/A	proline-rich acidic protein 1 [Source:HGNC Symbol;Acc:23304]
ENSBTAG00000001725	ENSG00000169245	CXCL10	-1.35853	5.222e-08	30.54	10.859	chemokine, extracellular region, signal peptide, defense response	chemokine (C-X-C motif) ligand 10 (CXCL10), mRNA. [Source:RefSeq mRNA;Acc:NM_001046551]
ENSBTAG00000037526	ENSG00000170323	FABP4	-1.4842	0.00143604	1.07532	0.34565	lipid binding	fatty acid binding protein 4, adipocyte (FABP4), mRNA. [Source:RefSeq mRNA;Acc:NM_174314]
ENSBTAG00000022396	ENSG00000173432	SAA3	-1.82594	1.47148e-14	52.6776	15.6938	extracellular region, signal peptide, defense response, HDL	serum amyloid A 3 (SAA3), mRNA. [Source:RefSeq mRNA;Acc:NM_181016]
ENSBTAG00000004459	ENSG00000181458	TMEM45A	-0.94595	0.00204083	4.16388	2.20741	#N/A	transmembrane protein 45A (TMEM45A), mRNA. [Source:RefSeq mRNA;Acc:NM_001075405]
ENSBTAG00000026278	ENSG00000189143	CLDN4	-0.838244	0.0116241	4.40728	2.15913	cell adhesion, MHC/immunoglobulin	claudin 4 (CLDN4), mRNA. [Source:RefSeq mRNA;Acc:NM_001014391]
ENSBTAG00000027348	ENSG00000214788	OOSP1	-2.73225	7.13662e-07	0.367959	0.0460081	extracellular region, signal peptide	oocyte-secreted protein 1 (OOSP1), transcript variant 1, mRNA. [Source:RefSeq mRNA;Acc:NM_001038687]
ENSBTAG00000037421	0	none	-1.6622	0.00150198	0.291113	0.0853045	MHC/immunoglobulin	Uncharacterized protein [Source:UniProtKB/TrEMBL;Acc:E1BES5]
ENSBTAG00000001604	0	none	-1.67969	3.30156e-10	1.35398	0.370647	#N/A	Uncharacterized protein [Source:UniProtKB/TrEMBL;Acc:F1N5X6]
ENSBTAG00000007077	ENSG00000143994	ABHD1	-0.852578	0.00450808	21.9604	11.8654	#N/A	abhydrolase domain containing 1 (ABHD1), mRNA. [Source:RefSeq mRNA;Acc:NM_001035094]
ENSBTAG00000017567	ENSG00000132142	ACACA	0.709287	0.0376122	5.41815	8.67221	lipid synthesis	acetyl-CoA carboxylase alpha [Source:HGNC Symbol;Acc:84]
ENSBTAG00000013303	ENSG00000131069	ACSS2	0.916023	0.00123839	20.4654	37.2973	#N/A	acyl-CoA synthetase short-chain family member 2 (ACSS2), mRNA. [Source:RefSeq mRNA;Acc:NM_001105339]
ENSBTAG00000022570	ENSG00000187134	AKR1C1	-0.815246	0.00771626	33.4465	18.8497	lipid synthesis	prostaglandin F synthetase II-like (LOC782922), mRNA. [Source:RefSeq mRNA;Acc:NM_001166224]
ENSBTAG00000011034	ENSG00000091879	ANGPT2	-1.21101	7.488e-05	1.1204	0.434866	fibrinogen, extracellular region, signal peptide	angiopoietin 2 (ANGPT2), mRNA. [Source:RefSeq mRNA;Acc:NM_001098855]
ENSBTAG00000002473	ENSG00000167772	ANGPTL4	-1.00701	0.000223303	14.8577	8.0615	fibrinogen, extracellular region, signal peptide, apoptosis	angiopoietin-like 4 (ANGPTL4), mRNA. [Source:RefSeq mRNA;Acc:NM_001046043]
ENSBTAG00000018453	ENSG00000186352	ANKRD37	-1.0381	0.0362236	0.934606	0.42247	#N/A	ankyrin repeat domain 37 (ANKRD37), mRNA. [Source:RefSeq mRNA;Acc:NM_001075392]
ENSBTAG00000002258	ENSG00000118137	APOA1	-0.704776	0.0378117	267.147	155.097	lipid binding, extracellular region, signal peptide, lipid synthesis, HDL	apolipoprotein A-I (APOA1), mRNA. [Source:RefSeq mRNA;Acc:NM_174242]
ENSBTAG00000019770	ENSG00000110244	APOA4	-1.31624	1.09339e-07	79.6534	33.1582	lipid binding, extracellular region, cell adhesion, signal peptide, lipid synthesis, defense response, HDL	apolipoprotein A-IV [Source:HGNC Symbol;Acc:602]
ENSBTAG00000016841	ENSG00000118322	ATP10B	1.39951	1.1906e-05	0.190518	0.470853	#N/A	ATPase, class V, type 10B [Source:HGNC Symbol;Acc:13543]
ENSBTAG00000021092	ENSG00000147614	ATP6V0D2	-0.825376	0.0380642	1.01745	0.540187	#N/A	ATPase, H+ transporting, lysosomal 38kDa, V0 subunit d2 (ATP6V0D2), mRNA. [Source:RefSeq mRNA;Acc:NM_001046101]
ENSBTAG00000011467	ENSG00000168062	BATF2	-0.801267	0.0411646	2.4331	1.30358	bZIP	basic leucine zipper transcription factor, ATF-like 2 [Source:HGNC Symbol;Acc:25163]
ENSBTAG00000019234	ENSG00000153162	BMP6	-0.774305	0.0446857	2.42165	1.28982	#N/A	bone morphogenetic protein 6 [Source:HGNC Symbol;Acc:1073]
ENSBTAG00000015730	ENSG00000204257	BOLA-DMA	-0.740448	0.0297511	21.2821	11.871	signal peptide, MHC/immunoglobulin	major histocompatibility complex, class II, DM alpha (BOLA-DMA), mRNA. [Source:RefSeq mRNA;Acc:NM_001012674]
ENSBTAG00000010645	ENSG00000204287	BOLA-DRA	-0.703946	0.0378117	384.828	220.534	signal peptide, defense response, MHC/immunoglobulin	major histocompatibility complex, class II, DR alpha (BOLA-DRA), mRNA. [Source:RefSeq mRNA;Acc:NM_001012677]
ENSBTAG00000019386	0	BOLA-NC	-0.898282	0.0018614	50.6054	24.6233	signal peptide, MHC/immunoglobulin	non-classical MHC class I antigen (BOLA-NC1), mRNA. [Source:RefSeq mRNA;Acc:NM_001105616]
ENSBTAG00000014046	ENSG00000101425	BPI	-1.05187	0.0299098	0.493724	0.224608	lipid binding, extracellular region, signal peptide, antimicrobial, defense response	bactericidal/permeability-increasing protein (BPI), mRNA. [Source:RefSeq mRNA;Acc:NM_173895]
ENSBTAG00000008021	ENSG00000130303	BST2	-0.746674	0.0399528	9.3859	5.19889	#N/A	Uncharacterized protein [Source:UniProtKB/TrEMBL;Acc:F1N713]
ENSBTAG00000021048	ENSG00000148926	bta-mir-6518	-1.30526	2.90945e-07	11.6478	4.10592	extracellular region, signal peptide	adrenomedullin (ADM), mRNA. [Source:RefSeq mRNA;Acc:NM_173888]
ENSBTAG00000031825	ENSG00000131943	C19orf12	-1.1855	0.00267542	3.03148	1.19769	#N/A	Uncharacterized protein [Source:UniProtKB/TrEMBL;Acc:F1MCS0]
ENSBTAG00000021485	ENSG00000118292	C1orf54	-0.796298	0.0440084	6.56865	3.4321	extracellular region, signal peptide	chromosome 1 open reading frame 54 [Source:HGNC Symbol;Acc:26258]
ENSBTAG00000008074	ENSG00000133466	C1QTNF6	-1.23169	0.00103209	0.561961	0.216816	collagen	C1q and tumor necrosis factor related protein 6 [Source:HGNC Symbol;Acc:14343]
ENSBTAG00000010343	ENSG00000163145	C1QTNF7	-0.834108	0.0284866	1.08541	0.577675	collagen	C1q and tumor necrosis factor related protein 7 [Source:HGNC Symbol;Acc:14342]
ENSBTAG00000035064	ENSG00000164746	C4H7orf57	0.943835	0.00193166	2.72321	5.11599	#N/A	chromosome 4 open reading frame, human C7orf57 (C4H7orf57), mRNA. [Source:RefSeq mRNA;Acc:NM_001079785]
ENSBTAG00000019445	ENSG00000153790	C7orf31	-0.923618	0.0088441	1.53755	0.784194	#N/A	chromosome 7 open reading frame 31 [Source:HGNC Symbol;Acc:21722]
ENSBTAG00000003240	ENSG00000188959	C8H9orf152	0.827076	0.0147053	3.61455	6.17201	#N/A	chromosome 8 open reading frame, human C9orf152 (C8H9orf152), mRNA. [Source:RefSeq mRNA;Acc:NM_001206177]
ENSBTAG00000015984	ENSG00000105767	CADM4	-0.977981	0.0274681	0.920621	0.446901	cell adhesion	cell adhesion molecule 4 [Source:HGNC Symbol;Acc:30825]
ENSBTAG00000016274	ENSG00000165972	CCDC38	0.88463	0.0102872	0.771194	1.3729	#N/A	coiled-coil domain containing 38 [Source:HGNC Symbol;Acc:26843]
ENSBTAG00000012684	ENSG00000172724	CCL19	-0.99696	0.00474265	4.44479	1.97209	chemokine, extracellular region	chemokine (C-C motif) ligand 19 (CCL19), mRNA. [Source:RefSeq mRNA;Acc:NM_001034345]
ENSBTAG00000044204	ENSG00000007312	CD79B	-1.1559	0.0135425	1.12988	0.475484	MHC/immunoglobulin	CD79b molecule, immunoglobulin-associated beta [Source:HGNC Symbol;Acc:1699]
ENSBTAG00000044179	ENSG00000172292	CERS6	0.861053	0.0037936	18.9573	33.6745	#N/A	ceramide synthase 6 (CERS6), mRNA. [Source:RefSeq mRNA;Acc:NM_001193132]
ENSBTAG00000011115	ENSG00000138135	CH25H	-1.54608	1.96e-05	0.571076	0.175709	lipid synthesis	cholesterol 25-hydroxylase (CH25H), mRNA. [Source:RefSeq mRNA;Acc:NM_001075243]
ENSBTAG00000030855	ENSG00000159685	CHCHD6	-1.08595	0.00725987	1.41757	0.613838	#N/A	coiled-coil-helix-coiled-coil-helix domain containing 6 (CHCHD6), mRNA. [Source:RefSeq mRNA;Acc:NM_001076402]
ENSBTAG00000004908	ENSG00000108556	CHRNE	0.743351	0.0380642	2.71657	4.24227	signal peptide	cholinergic receptor, nicotinic, epsilon (muscle) (CHRNE), mRNA. [Source:RefSeq mRNA;Acc:NM_174272]
ENSBTAG00000012185	ENSG00000166523	CLEC4E	-1.28696	0.00365631	1.03454	0.383529	#N/A	C-type lectin domain family 4, member E [Source:HGNC Symbol;Acc:14555]
ENSBTAG00000033225	ENSG00000144619	CNTN4	-1.15553	0.00769206	0.318366	0.130017	#N/A	contactin 4 [Source:HGNC Symbol;Acc:2174]
ENSBTAG00000013103	ENSG00000108821	COL1A1	-0.842856	0.0051073	9.32807	4.53394	collagen, extracellular region, signal peptide, antimicrobial	collagen, type I, alpha 1 (COL1A1), mRNA. [Source:RefSeq mRNA;Acc:NM_001034039]
ENSBTAG00000021906	ENSG00000172752	COL6A5	-0.764252	0.0247867	7.34021	4.05107	#N/A	collagen, type VI, alpha 5 [Source:HGNC Symbol;Acc:26674]
ENSBTAG00000000623	ENSG00000214575	CPEB1	-1.15473	0.0104661	0.551624	0.230271	cyclin	Uncharacterized protein [Source:UniProtKB/TrEMBL;Acc:F1MSH0]
ENSBTAG00000007829	ENSG00000139631	CSAD	0.89399	0.00185812	18.3249	33.292	#N/A	cysteine sulfinic acid decarboxylase [Source:HGNC Symbol;Acc:18966]
ENSBTAG00000005603	ENSG00000169248	CXCL11	-1.20313	0.00134458	4.5463	1.78176	#N/A	chemokine (C-X-C motif) ligand 11 (CXCL11), mRNA. [Source:RefSeq mRNA;Acc:NM_001113173]
ENSBTAG00000038639	ENSG00000138755	CXCL9	-1.35461	6.70807e-08	75.4905	26.1785	chemokine, extracellular region, signal peptide, defense response	chemokine (C-X-C motif) ligand 9 (CXCL9), mRNA. [Source:RefSeq mRNA;Acc:NM_001113172]
ENSBTAG00000010531	ENSG00000138061	CYP1B1	-1.14867	0.00019523	1.49644	0.610193	#N/A	cytochrome P450, family 1, subfamily B, polypeptide 1 (CYP1B1), mRNA. [Source:RefSeq mRNA;Acc:NM_001192294]
ENSBTAG00000022028	ENSG00000099958	DERL3	-0.825159	0.0385266	2.57537	1.38212	#N/A	derlin 3 [Source:HGNC Symbol;Acc:14236]
ENSBTAG00000016465	ENSG00000172893	DHCR7	0.695973	0.0417874	45.5877	71.0451	lipid synthesis	7-dehydrocholesterol reductase [Source:HGNC Symbol;Acc:2860]
ENSBTAG00000037899	ENSG00000185559	DLK	-1.27345	6.72989e-07	13.7649	5.05675	EGF-like region	delta-like 1 homolog (Drosophila) (DLK1), mRNA. [Source:RefSeq mRNA;Acc:NM_174037]
ENSBTAG00000010069	ENSG00000120738	EGR1	1.09634	4.32119e-05	2.58525	4.85134	#N/A	early growth response 1 (EGR1), mRNA. [Source:RefSeq mRNA;Acc:NM_001045875]
ENSBTAG00000008253	ENSG00000110723	EXPH5	0.793347	0.0105625	6.58077	11.1557	#N/A	exophilin 5 [Source:HGNC Symbol;Acc:30578]
ENSBTAG00000016819	ENSG00000121769	FABP3	-0.898557	0.0320073	2.51677	1.27567	lipid binding, lipid synthesis	fatty acid binding protein 3, muscle and heart (mammary-derived growth inhibitor) (FABP3), mRNA. [Source:RefSeq mRNA;Acc:NM_174313]
ENSBTAG00000015980	ENSG00000169710	FASN	0.838195	0.00495151	7.13894	12.0292	#N/A	fatty acid synthase [Source:HGNC Symbol;Acc:3594]
ENSBTAG00000020657	ENSG00000083857	FAT1	0.716547	0.0342434	2.22876	3.4303	#N/A	FAT tumor suppressor homolog 1 (Drosophila) (FAT1), mRNA. [Source:RefSeq mRNA;Acc:NM_001192992]
ENSBTAG00000034176	ENSG00000214050	FBXO16	-2.52117	2.25962e-06	0.763441	0.110238	#N/A	Uncharacterized protein [Source:UniProtKB/TrEMBL;Acc:E1B9M2]
ENSBTAG00000000964	ENSG00000143297	FCRL5	-0.872351	0.0153435	1.04204	0.515089	#N/A	Fc receptor-like 5 [Source:HGNC Symbol;Acc:18508]
ENSBTAG00000008182	ENSG00000125740	FOSB	1.42325	5.63481e-06	0.239808	0.575369	#N/A	FBJ murine osteosarcoma viral oncogene homolog B (FOSB), mRNA. [Source:RefSeq mRNA;Acc:NM_001102248]
ENSBTAG00000002107	ENSG00000157240	FZD1	-0.80384	0.0149218	2.15647	1.13903	#N/A	frizzled family receptor 1 (FZD1), mRNA. [Source:RefSeq mRNA;Acc:NM_001101048]
ENSBTAG00000037634	ENSG00000162645	GBP2	-0.925366	0.0019232	5.4116	2.70809	GTP binding	Uncharacterized protein [Source:UniProtKB/TrEMBL;Acc:F1N6A3]
ENSBTAG00000017670	ENSG00000117226	GBP3	-0.779009	0.0168684	8.64083	4.70252	GTP binding	interferon-induced guanylate-binding protein 1 (LOC512486), mRNA. [Source:RefSeq mRNA;Acc:NM_001244229]
ENSBTAG00000001143	ENSG00000117226	GBP3	-1.11128	4.74277e-05	6.17662	2.71832	#N/A	Uncharacterized protein [Source:UniProtKB/TrEMBL;Acc:E1B7Z4]
ENSBTAG00000015060	ENSG00000154451	GBP5	-1.43167	2.38161e-07	2.47683	0.821818	GTP binding	guanylate binding protein 5 (GBP5), mRNA. [Source:RefSeq mRNA;Acc:NM_001075746]
ENSBTAG00000014857	ENSG00000183347	GBP6	-0.986093	0.000822629	3.84705	1.8376	GTP binding	Uncharacterized protein [Source:UniProtKB/TrEMBL;Acc:E1BEE4]
ENSBTAG00000037490	ENSG00000213512	GBP7	-1.2526	0.0018614	0.636972	0.24407	#N/A	Uncharacterized protein [Source:UniProtKB/TrEMBL;Acc:G5E5U4]
ENSBTAG00000015571	ENSG00000001084	GCLC	0.74561	0.0225981	21.1393	34.0069	apoptosis	glutamate-cysteine ligase, catalytic subunit (GCLC), mRNA. [Source:RefSeq mRNA;Acc:NM_001083674]
ENSBTAG00000012057	ENSG00000134812	GIF	-4.88662	1.43109e-05	0.124038	0	#N/A	gastric intrinsic factor (vitamin B synthesis) [Source:HGNC Symbol;Acc:4268]
ENSBTAG00000002576	ENSG00000186417	GLDN	-1.36667	0.00742695	0.370495	0.133558	#N/A	gliomedin [Source:HGNC Symbol;Acc:29514]
ENSBTAG00000048112	ENSG00000176153	GPX2	-0.916198	0.0354212	1.38997	0.675328	#N/A	glutathione peroxidase 2 (gastrointestinal) (GPX2), mRNA. [Source:RefSeq mRNA;Acc:NM_001163139]
ENSBTAG00000003989	ENSG00000148834	GSTO1	-0.771934	0.0203081	15.128	8.81291	#N/A	glutathione S-transferase omega 1 (GSTO1), mRNA. [Source:RefSeq mRNA;Acc:NM_001075214]
ENSBTAG00000010828	ENSG00000100450	GZMH	-1.08655	0.00224129	2.49589	1.06906	#N/A	Uncharacterized protein [Source:UniProtKB/TrEMBL;Acc:E1B8M2]
ENSBTAG00000017860	ENSG00000064393	HIPK2	0.711632	0.0417874	3.31555	5.22992	#N/A	homeodomain interacting protein kinase 2 [Source:HGNC Symbol;Acc:14402]
ENSBTAG00000003352	ENSG00000232629	HLA-DQB2	-1.38943	2.29071e-07	28.9057	10.1016	#N/A	0
ENSBTAG00000007840	ENSG00000113161	HMGCR	0.769867	0.0142533	70.498	116.307	chemokine, lipid synthesis	3-hydroxy-3-methylglutaryl-CoA reductase (HMGCR), mRNA. [Source:RefSeq mRNA;Acc:NM_001105613]
ENSBTAG00000011839	ENSG00000112972	HMGCS1	1.08896	2.94012e-05	179.572	367.366	lipid synthesis	3-hydroxy-3-methylglutaryl-CoA synthase 1 (soluble) [Source:HGNC Symbol;Acc:5007]
ENSBTAG00000007634	ENSG00000168172	HOOK3	0.764632	0.0172645	9.10607	14.4667	#N/A	hook microtubule-tethering protein 3 [Source:HGNC Symbol;Acc:23576]
ENSBTAG00000006354	ENSG00000261701	HP	-2.19645	1.93102e-21	2464.67	662.127	EGF-like region, complement control, extracellular region, peptidase, signal peptide	haptoglobin (HP), mRNA. [Source:RefSeq mRNA;Acc:NM_001040470]
ENSBTAG00000015742	ENSG00000076662	ICAM3	-0.774503	0.0181232	9.60901	5.11558	cell adhesion, signal peptide, MHC/immunoglobulin	intercellular adhesion molecule 3 (ICAM3), mRNA. [Source:RefSeq mRNA;Acc:NM_174349]
ENSBTAG00000015727	ENSG00000237693	IFI47	-0.833424	0.00782456	7.95195	4.23623	GTP binding, defense response	interferon gamma inducible protein 47 (IFI47), mRNA. [Source:RefSeq mRNA;Acc:NM_001034545]
ENSBTAG00000011082	ENSG00000017427	IGF-I	0.956256	0.000826832	9.48116	17.6976	cyclin, extracellular region, signal peptide, cell cycle, apoptosis, defense response	insulin-like growth factor 1 (somatomedin C) (IGF1), mRNA. [Source:RefSeq mRNA;Acc:NM_001077828]
ENSBTAG00000048135	ENSG00000211896	IGHG1	-0.70732	0.0371384	172.688	91.0358	#N/A	Uncharacterized protein [Source:UniProtKB/TrEMBL;Acc:G3N0V0]
ENSBTAG00000045659	ENSG00000211626	IGKV6D-41	1.49833	0.00769206	0.395142	1.11802	#N/A	Uncharacterized protein [Source:UniProtKB/TrEMBL;Acc:G3N033]
ENSBTAG00000047121	ENSG00000211675	IGLC1	-0.989434	0.000944333	7.33419	3.46335	#N/A	Uncharacterized protein [Source:UniProtKB/TrEMBL;Acc:F1MLW8]
ENSBTAG00000007850	ENSG00000055955	ITIH4	-0.743345	0.0216372	1029.3	660.381	extracellular region, signal peptide, defense response	inter-alpha-trypsin inhibitor heavy chain family, member 4 [Source:HGNC Symbol;Acc:6169]
ENSBTAG00000046383	ENSG00000240403	KIR3DL2	-0.782284	0.0408091	4.30533	2.38672	#N/A	Uncharacterized protein [Source:UniProtKB/TrEMBL;Acc:G3MXU0]
ENSBTAG00000014439	ENSG00000117009	KMO	-0.715149	0.0380642	15.018	8.7155	#N/A	kynurenine 3-monooxygenase (kynurenine 3-hydroxylase) (KMO), mRNA. [Source:RefSeq mRNA;Acc:NM_001243298]
ENSBTAG00000039086	ENSG00000239961	LILRA4	-2.07801	0.00580805	0.411146	0.0838001	#N/A	Uncharacterized protein [Source:UniProtKB/TrEMBL;Acc:F1N1B6]
ENSBTAG00000009086	ENSG00000129038	LOXL1	-0.713578	0.0398433	9.34878	5.16266	extracellular region, signal peptide	lysyl oxidase-like 1 (LOXL1), mRNA. [Source:RefSeq mRNA;Acc:NM_174383]
ENSBTAG00000004300	ENSG00000171017	LRRC8E	0.869887	0.0175256	0.653512	1.1499	#N/A	leucine rich repeat containing 8 family, member E (LRRC8E), mRNA. [Source:RefSeq mRNA;Acc:NM_001205622]
ENSBTAG00000018077	ENSG00000124466	LYPD3	-0.917452	0.0240059	1.11896	0.535228	#N/A	LY6/PLAUR domain containing 3 (LYPD3), mRNA. [Source:RefSeq mRNA;Acc:NM_001083419]
ENSBTAG00000035129	ENSG00000164109	MAD2L1	0.834827	0.0215021	2.16558	3.67437	cyclin, cell cycle	MAD2 mitotic arrest deficient-like 1 (yeast)-like [Source:RefSeq peptide;Acc:NP_001073264]
ENSBTAG00000037496	ENSG00000120289	MAGEB4	5.1608	3.94775e-07	0	0.187919	#N/A	Uncharacterized protein [Source:UniProtKB/TrEMBL;Acc:G5E697]
ENSBTAG00000014088	ENSG00000076770	MBNL3	0.796823	0.0154015	6.35038	10.5935	#N/A	muscleblind-like splicing regulator 3 [Source:HGNC Symbol;Acc:20564]
ENSBTAG00000008160	ENSG00000143797	MBOAT2	0.798865	0.0102872	11.0177	18.9293	#N/A	membrane bound O-acyltransferase domain containing 2 [Source:HGNC Symbol;Acc:25193]
ENSBTAG00000038067	ENSG00000244020	MT1A	-1.31674	1.06515e-07	308.037	130.775	metal-thiolate	metallothionein-1A (MT1A), mRNA. [Source:RefSeq mRNA;Acc:NM_001040492]
ENSBTAG00000038706	ENSG00000187193	MT1E	-1.17893	1.71002e-05	16.1169	6.96182	metal-thiolate	metallothionein 1E (MT1E), mRNA. [Source:RefSeq mRNA;Acc:NM_001078134]
ENSBTAG00000001595	ENSG00000205358	MT1E	-1.18233	3.3275e-06	314.216	133.624	#N/A	metallothionein 1E (MT1E), mRNA. [Source:RefSeq mRNA;Acc:NM_001114857]
ENSBTAG00000023659	ENSG00000125148	MT2	-0.853406	0.0037936	292.837	162.714	metal-thiolate	metallothionein 2A (MT2A), mRNA. [Source:RefSeq mRNA;Acc:NM_001075140]
ENSBTAG00000045929	ENSG00000179820	MYADM	-1.3726	0.00497006	0.362512	0.130956	#N/A	myeloid-associated differentiation marker-like (LOC512440), mRNA. [Source:RefSeq mRNA;Acc:NM_001101956]
ENSBTAG00000038149	ENSG00000142405	NLRP12	-2.18455	6.37327e-11	0.376869	0.0725211	#N/A	NLR family, pyrin domain containing 12 (NLRP12), mRNA. [Source:RefSeq mRNA;Acc:NM_001192551]
ENSBTAG00000000795	ENSG00000157064	NMNAT2	0.993271	0.000587252	1.9127	3.44069	#N/A	nicotinamide nucleotide adenylyltransferase 2 (NMNAT2), mRNA. [Source:RefSeq mRNA;Acc:NM_001075486]
ENSBTAG00000005146	0	none	-0.905612	0.00145846	170.237	86.1418	MHC/immunoglobulin	Uncharacterized protein [Source:UniProtKB/TrEMBL;Acc:F1MPL6]
ENSBTAG00000038326	0	none	-1.91541	1.90574e-06	0.845819	0.194248	#N/A	uncharacterized LOC508098 (LOC508098), mRNA. [Source:RefSeq mRNA;Acc:NM_001130749]
ENSBTAG00000039673	0	none	-1.30509	0.0088441	0.515815	0.189042	#N/A	0
ENSBTAG00000046076	0	none	-0.845047	0.00864115	19.8327	9.57228	#N/A	Uncharacterized protein [Source:UniProtKB/TrEMBL;Acc:G3MXG6]
ENSBTAG00000045710	0	none	-0.811943	0.0263362	41.3349	21.8862	#N/A	0	0.276119
ENSBTAG00000048268	0	none	-0.764283	0.0257931	22.4494	11.7477	#N/A	Uncharacterized protein [Source:UniProtKB/TrEMBL;Acc:G3N1H5]
ENSBTAG00000037937	0	none	-0.734652	0.0318647	3.55781	1.99972	#N/A	Uncharacterized protein [Source:UniProtKB/TrEMBL;Acc:G5E6A5]
ENSBTAG00000025258	0	none	-0.713208	0.0376923	22.8615	12.8175	#N/A	Uncharacterized protein [Source:UniProtKB/TrEMBL;Acc:F1N6D0]
ENSBTAG00000045715	0	none	1.02709	0.0037936	0.407811	0.774529	#N/A	0
ENSBTAG00000003297	ENSG00000135114	OASL	-1.03946	0.0247867	0.441168	0.198127	#N/A	2'-5'-oligoadenylate synthetase-like (OASL), mRNA. [Source:RefSeq mRNA;Acc:NM_001081659]
ENSBTAG00000022819	ENSG00000119547	ONECUT2	0.733776	0.0310179	10.8265	17.3195	#N/A	one cut homeobox 2 [Source:HGNC Symbol;Acc:8139]
ENSBTAG00000012050	ENSG00000160991	ORAI2	-0.978485	0.00189926	2.49988	1.15641	#N/A	ORAI calcium release-activated calcium modulator 2 [Source:HGNC Symbol;Acc:21667]
ENSBTAG00000046602	ENSG00000243444	PALM2	0.816819	0.0135003	4.14051	7.10962	#N/A	paralemmin 2 (PALM2), mRNA. [Source:RefSeq mRNA;Acc:NM_001204119]
ENSBTAG00000004440	ENSG00000088386	PEPT-1	0.868009	0.00824348	0.850626	1.40531	AA transport	solute carrier family 15 (oligopeptide transporter), member 1 (SLC15A1), mRNA. [Source:RefSeq mRNA;Acc:NM_001099378]
ENSBTAG00000010742	ENSG00000107593	PKD2L1	1.13083	0.00416151	0.209507	0.454045	#N/A	polycystic kidney disease 2-like 1 [Source:HGNC Symbol;Acc:9011]
ENSBTAG00000009849	0	PLAC8	-0.827169	0.00963725	14.7063	7.68102	#N/A	placenta-specific 8 (PLAC8), mRNA. [Source:RefSeq mRNA;Acc:NM_001025325]
ENSBTAG00000001244	ENSG00000104368	PLAT	-0.746282	0.028398	6.14608	3.33406	EGF-like region, complement control, extracellular region, peptidase, signal peptide	plasminogen activator, tissue (PLAT), mRNA. [Source:RefSeq mRNA;Acc:NM_174146]
ENSBTAG00000003367	ENSG00000100344	PNPLA3	1.18106	5.65253e-05	1.47423	3.25827	#N/A	Uncharacterized protein [Source:UniProtKB/TrEMBL;Acc:G5E554]
ENSBTAG00000012409	ENSG00000133110	POSTN	-0.88989	0.00192497	40.462	19.9795	carbohydrate binding, extracellular region, cell adhesion, polysaccharide binding	periostin, osteoblast specific factor (POSTN), mRNA. [Source:RefSeq mRNA;Acc:NM_001040479]
ENSBTAG00000006035	ENSG00000131771	PPP1R1B	-0.982297	0.0284866	0.660592	0.313506	chemokine, reproductive process	protein phosphatase 1, regulatory (inhibitor) subunit 1B (PPP1R1B), mRNA. [Source:RefSeq mRNA;Acc:NM_174647]
ENSBTAG00000008954	ENSG00000240065	PSMB9	-0.730732	0.0371767	15.8461	8.88067	peptidase, MHC/immunoglobulin	proteasome (prosome, macropain) subunit, beta type, 9 (large multifunctional peptidase 2) (PSMB9), mRNA. [Source:RefSeq mRNA;Acc:NM_001034388]
ENSBTAG00000015074	ENSG00000107317	PTGDS	-0.73988	0.0275886	34.9556	18.6567	lipid binding, chemokine, extracellular region, signal peptide, lipid synthesis	prostaglandin D2 synthase 21kDa (brain) (PTGDS), mRNA. [Source:RefSeq mRNA;Acc:NM_174791]
ENSBTAG00000002317	ENSG00000105894	PTN	-1.40076	4.01635e-08	11.9491	4.0924	carbohydrate binding, chemokine, extracellular region, signal peptide, polysaccharide binding	pleiotrophin (PTN), mRNA. [Source:RefSeq mRNA;Acc:NM_173955]
ENSBTAG00000012774	0	RAB7B	-0.870324	0.0467437	0.547694	0.278543	GTP binding	RAB7B, member RAS oncogene family (RAB7B), mRNA. [Source:RefSeq mRNA;Acc:NM_001078013]
ENSBTAG00000027201	ENSG00000173166	RAPH1	0.72619	0.0344837	3.44545	5.40781	#N/A	Ras association (RalGDS/AF-6) and pleckstrin homology domains 1 [Source:HGNC Symbol;Acc:14436]
ENSBTAG00000001187	ENSG00000100276	RASL10A	-1.25331	8.7531e-06	3.23508	1.24957	GTP binding	RAS-like, family 10, member A (RASL10A), mRNA. [Source:RefSeq mRNA;Acc:NM_001083645]
ENSBTAG00000016341	ENSG00000143248	RGS5	-0.873122	0.00440424	6.13343	2.959	#N/A	regulator of G-protein signaling 5 (RGS5), mRNA. [Source:RefSeq mRNA;Acc:NM_001034707]
ENSBTAG00000003113	ENSG00000101695	RNF125	1.43245	7.41732e-09	11.0253	28.56	#N/A	ring finger protein 125, E3 ubiquitin protein ligase [Source:HGNC Symbol;Acc:21150]
ENSBTAG00000022394	0	SAA1	-0.815671	0.00696274	919.145	564.596	extracellular region, signal peptide, antimicrobial, defense response, HDL	serum amyloid A2 (SAA2), mRNA. [Source:RefSeq mRNA;Acc:NM_001075260]
ENSBTAG00000022395	ENSG00000134339	SAA2	-1.17933	3.3275e-06	1063.55	533.939	extracellular region, signal peptide, antimicrobial, defense response, HDL	Serum amyloid A protein [Source:UniProtKB/TrEMBL;Acc:E1BJF9]
ENSBTAG00000009786	ENSG00000006747	SCIN	-0.937474	0.00192497	2.41911	1.15974	lipid binding, cell cycle, apoptosis	scinderin [Source:HGNC Symbol;Acc:21695]
ENSBTAG00000024934	ENSG00000141574	SECTM1	-1.18319	0.00570551	1.13652	0.45099	#N/A	Uncharacterized protein [Source:UniProtKB/TrEMBL;Acc:G5E6D5]
ENSBTAG00000040323	ENSG00000141574	SECTM1	-0.992299	0.000272156	35.4708	16.5308	#N/A	secreted and transmembrane 1 (SECTM1), mRNA. [Source:RefSeq mRNA;Acc:NM_001102326]
ENSBTAG00000046386	ENSG00000180440	SERTM1	-2.42795	0.000165135	1.01272	0.159329	#N/A	serine-rich and transmembrane domain containing 1 [Source:HGNC Symbol;Acc:33792]
ENSBTAG00000016698	ENSG00000158714	SLAMF8	-1.23091	0.00440424	1.04996	0.407482	#N/A	SLAM family member 8 (SLAMF8), mRNA. [Source:RefSeq mRNA;Acc:NM_001205794]
ENSBTAG00000010060	ENSG00000134802	SLC43A3	-1.02557	0.00769575	0.652347	0.29415	#N/A	solute carrier family 43, member 3 (SLC43A3), mRNA. [Source:RefSeq mRNA;Acc:NM_001038126]
ENSBTAG00000007415	ENSG00000092068	SLC7A8	-1.14074	0.000545429	0.690098	0.283714	#N/A	solute carrier family 7 (amino acid transporter light chain, L system), member 8 (SLC7A8), mRNA. [Source:RefSeq mRNA;Acc:NM_001192889]
ENSBTAG00000005498	ENSG00000104549	SQLE	0.827748	0.00572333	72.4902	123.857	#N/A	squalene epoxidase (SQLE), mRNA. [Source:RefSeq mRNA;Acc:NM_001098061]
ENSBTAG00000025308	ENSG00000140022	STON2	0.762496	0.0273837	1.9888	3.24728	#N/A	stonin 2 [Source:HGNC Symbol;Acc:30652]
ENSBTAG00000010278	ENSG00000001460	STPG1	-1.00581	0.028398	0.400641	0.186385	#N/A	sperm-tail PG-rich repeat containing 1 (STPG1), mRNA. [Source:RefSeq mRNA;Acc:NM_001102304]
ENSBTAG00000011952	ENSG00000109193	SULT1E1	-0.80653	0.0104661	12.4451	5.87793	lipid binding, lipid synthesis	sulfotransferase family 1E, estrogen-preferring, member 1 (SULT1E1), mRNA. [Source:RefSeq mRNA;Acc:NM_177488]
ENSBTAG00000045498	ENSG00000088002	SULT2B1	-1.02821	0.0256058	0.827524	0.389944	#N/A	sulfotransferase family, cytosolic, 2B, member 1 (SULT2B1), mRNA. [Source:RefSeq mRNA;Acc:NM_001081726]
ENSBTAG00000035072	ENSG00000171772	SYCE1	-0.848986	0.0407041	1.77517	0.957438	cell cycle	synaptonemal complex central element protein 1 (SYCE1), mRNA. [Source:RefSeq mRNA;Acc:NM_001038149]
ENSBTAG00000046341	ENSG00000261115	TMEM178B	1.76915	0.0215021	0.182543	0.609459	#N/A	Uncharacterized protein [Source:UniProtKB/TrEMBL;Acc:G3MWV0]
ENSBTAG00000001444	0	TNXB	0.706535	0.0382257	1.39995	2.08795	EGF-like region, carbohydrate binding, fibrinogen, extracellular region, cell adhesion, polysaccharide binding, lipid synthesis	tenascin-X precursor [Source:RefSeq peptide;Acc:NP_777128]
ENSBTAG00000010300	ENSG00000211689	TRGC1	-1.02918	0.00117186	1.54555	0.70272	#N/A	Uncharacterized protein [Source:UniProtKB/TrEMBL;Acc:E1B780]
ENSBTAG00000035945	ENSG00000211689	TRGC1	-0.923197	0.0294398	2.15189	1.09132	#N/A	Uncharacterized protein [Source:UniProtKB/TrEMBL;Acc:E1BK46]
ENSBTAG00000001836	ENSG00000131019	ULBP3	-1.28923	0.0141957	0.696166	0.26461	MHC/immunoglobulin	UL16-binding protein 11 (ULBP11), mRNA. [Source:RefSeq mRNA;Acc:NM_001168610]
ENSBTAG00000002919	ENSG00000124602	UNC5CL	0.735576	0.0461671	2.23902	3.60871	#N/A	unc-5 homolog C (C. elegans)-like [Source:HGNC Symbol;Acc:21203]
ENSBTAG00000034372	ENSG00000162078	ZG16B	-1.57247	0.0256058	0.539754	0.173726	#N/A	Uncharacterized protein [Source:UniProtKB/TrEMBL;Acc:F1N1Z8]
0.223404
0.407801

## Sheet: in_all_TP
bos_ID	hum_ID	gene_name	logFC_1	logFC_2	logFC_3	FPKM_1-N	FPKM_1-P	FPKM_2-N	FPKM_2-P	FPKM_3-N	FPKM_3-P	DAVID_Annotation	DE_muscle
ENSBTAG00000043250	ENSG00000202198	7SK	0.804768	-1.30758	-1.29189	6.20367	11.5642	7.28905	3.34567	10.7785	4.16062	#N/A	-
ENSBTAG00000009656	ENSG00000237541	BOLA-DQA2	-1.19517	-1.51346	-2.12264	14.1171	6.39869	13.3096	5.19127	37.1182	7.93011	signal peptide, MHC/immunoglobulin	ENSBTAG00000009656
ENSBTAG00000038128	ENSG00000237541	BOLA-DQA5	-0.965818	-1.47698	-1.88875	4.94655	2.6048	5.05698	2.01941	12.4816	3.11123	signal peptide, MHC/immunoglobulin	ENSBTAG00000038128
ENSBTAG00000037743	ENSG00000159403	C1R	-2.51017	-1.09917	-3.20069	5.37239	0.966292	7.56912	3.73579	7.50559	0.884564	MHC/immunoglobulin	-
ENSBTAG00000021407	ENSG00000228146	CASP16	-1.15019	-2.09271	-1.14348	5.50961	2.74084	5.61928	1.45522	7.25968	2.90408	#N/A	-
ENSBTAG00000045989	ENSG00000167617	CDC42EP5	-1.0076	-1.75427	-0.880173	3.54069	1.706	8.78811	2.97093	9.76001	4.97252	#N/A	-
ENSBTAG00000013578	ENSG00000064886	CHI3L2	1.42559	-2.61279	-2.75282	0.85937	2.21511	28.0506	5.36984	5.84417	0.709795	#N/A	-
ENSBTAG00000039555	ENSG00000127184	COX7C	-0.989811	-0.985937	-1.066	71.3274	36.455	87.9746	50.1156	94.534	43.1377	#N/A	-
ENSBTAG00000016142	ENSG00000166394	CYB5R2	-1.23962	-1.31771	-1.01666	1.55724	0.661823	1.03754	0.461256	2.10348	0.99423	#N/A	-
ENSBTAG00000033367	ENSG00000203797	DDO	-1.17008	-1.40254	-1.22209	13.299	5.9609	14.1543	5.87063	16.3079	6.5274	chemokine, reproductive process	-
ENSBTAG00000032846	ENSG00000204334	ERICH2	-1.09471	-1.34334	-1.0404	3.59355	1.70706	4.02333	1.78488	4.10253	1.80091	#N/A	-
ENSBTAG00000026417	ENSG00000206172	HBA	6.94464	1.33671	-0.973249	0	1.40678	0.840024	2.48558	2.43247	1.09207	#N/A	-
ENSBTAG00000047529	ENSG00000211653	IGLV1-40	-0.728608	-1.03612	-0.988504	13.7678	8.12558	11.7193	6.75309	21.1885	9.60675	#N/A	-
ENSBTAG00000004272	ENSG00000119632	ISG12(B)	-4.99263	1.04266	-1.11213	6.13153	0.22	1.27293	3.15096	4.7643	2.25508	#N/A	-
ENSBTAG00000001292	ENSG00000012223	LTF	-0.813626	-1.58118	-1.28658	8.53023	4.70477	18.0085	6.81681	33.8543	12.6113	extracellular region, peptidase, signal peptide, antimicrobial, defense response	-
ENSBTAG00000019585	ENSG00000101605	MYOM1	-1.34817	-1.33727	-1.18055	3.78001	1.49567	6.95319	2.93232	14.8109	5.88012	#N/A	-
ENSBTAG00000009840	ENSG00000244623	OR2AE1	-2.82476	-3.97335	-3.04994	0.726514	0.105121	0.664911	0.0415468	1.32113	0.146515	#N/A	-
ENSBTAG00000020647	ENSG00000128045	RASL11B	-1.52319	-1.42762	-0.993856	1.59856	0.581613	3.52821	1.4771	2.27658	1.05506	GTP binding	-
ENSBTAG00000018563	ENSG00000145423	SFRP2	-2.68924	-2.09759	-1.98918	1.03255	0.157064	0.451692	0.117614	1.10349	0.245632	#N/A	-
ENSBTAG00000010507	ENSG00000004809	SLC22A16	-1.62836	-1.04728	-1.62219	5.13492	1.65947	5.43855	2.89691	6.9035	2.12672	reproductive process	-
ENSBTAG00000011780	ENSG00000179542	SLITRK4	-2.62845	-3.20982	-2.12284	0.27054	0.0388009	0.612701	0.0713466	0.405078	0.0845019	#N/A	-
ENSBTAG00000034077	ENSG00000101440	ASIP	3.56542	3.78664	3.95826	0.271399	3.03519	0.192494	3.17702	0.247171	3.81203	extracellular region, signal peptide	ENSBTAG00000034077
ENSBTAG00000024272	ENSG00000213512	BT.37579	2.31414	1.7121	1.40478	0.253937	1.12533	0.329402	1.16407	0.621463	1.66804	#N/A	ENSBTAG00000024272
ENSBTAG00000026994	ENSG00000187699	C2H2orf88	1.49904	1.16505	0.866707	0.876689	2.57278	0.999321	2.51834	1.51784	2.66436	#N/A	-
ENSBTAG00000036099	ENSG00000171097	CCBL1	5.56565	0.986772	1.28236	0.0978435	4.49406	1.48473	3.4108	1.81669	4.00195	#N/A	-
ENSBTAG00000032979	0	DYNLL1	2.58785	1.81492	1.14264	0.113136	0.662348	0.626242	2.48391	0.391804	0.83922	#N/A	-
ENSBTAG00000045756	0	DYNLL1	5.80183	2.15453	1.16022	0	1.25456	0.941791	4.8993	0.679568	1.51175	#N/A	-
ENSBTAG00000035926	ENSG00000156508	EEF1A1	6.12476	1.1693	1.28129	1.18824	78.6401	31.9924	77.6132	36.946	74.0246	GTP binding	-
ENSBTAG00000046034	0	EEF1A1	6.59064	1.20424	1.42459	0.496147	45.6901	18.9737	47.1835	19.3532	42.6651	GTP binding	-
ENSBTAG00000007704	ENSG00000164181	ELOVL7	1.7002	1.81879	2.53185	0.156097	0.491907	0.189387	0.791785	0.153847	0.96825	lipid synthesis	-
ENSBTAG00000011985	ENSG00000119686	FLVCR2	3.22083	3.11708	3.1626	0.236644	1.97628	0.243078	2.20508	0.2205	1.82127	#N/A	ENSBTAG00000011985
ENSBTAG00000047664	ENSG00000128266	GNAZ	0.824139	1.12899	0.986882	8.23216	14.57	8.52382	21.6493	6.9065	13.2524	#N/A	-
ENSBTAG00000045592	ENSG00000181061	HIGD1A	2.54633	1.8094	1.17316	0.211419	1.17473	0.544341	2.19774	0.588242	1.27703	#N/A	-
ENSBTAG00000048114	ENSG00000164520	RAET1E	4.76113	1.21397	1.09988	0.141593	3.69589	1.35247	3.48292	2.42508	4.5205	#N/A	-
ENSBTAG00000034433	0	RPL12	3.76017	1.35046	0.917359	0.17358	2.30236	1.09856	3.1918	1.09813	1.90443	#N/A	-
ENSBTAG00000038783	ENSG00000174748	RPL15	6.29681	1.10653	1.04952	0.0959183	8.33707	3.75119	8.87968	4.44823	7.92622	#N/A	-
ENSBTAG00000047207	ENSG00000155876	RRAGA	7.11799	1.44768	1.24635	0.0092357	2.15391	0.665237	2.09063	0.859993	1.88212	#N/A	-
ENSBTAG00000007296	0	YWHAZ	2.80529	1.46774	1.07951	0.617852	4.19662	1.87216	5.80577	2.6926	5.15553	#N/A	-
ENSBTAG00000023037	0	#N/A	1.14067	1.04266	1.084	4.11443	9.10117	5.11046	11.5082	5.28156	10.185	#N/A	-
ENSBTAG00000034182	0	#N/A	3.2783	3.35812	1.06929	0.198799	1.87852	1.14845	12.6828	1.38804	2.59148	microtubule/cytoskeleton, GTP binding	-
ENSBTAG00000035855	0	#N/A	3.35099	1.09519	1.55553	0.236834	2.25351	1.3676	3.19078	1.11405	2.89632	#N/A	-
ENSBTAG00000035959	0	#N/A	3.93037	1.11653	0.972877	2.72193	40.2677	15.5036	36.4826	19.0825	31.6641	#N/A	-
ENSBTAG00000047936	0	#N/A	7.47935	1.33662	1.23832	0	1.72065	0.774271	2.27717	0.825003	1.82649	#N/A	-
ENSBTAG00000047744	0	#N/A	9.46231	1.07053	1.13322	0.0100725	15.8496	9.4051	21.552	7.80696	14.608	#N/A	-

## Sheet: fpkms_L
ENS_ID	GENE	1_1P	1_2P	1_3P	2_1N	2_2N	2_3N	3_1N	3_2N	3_3N	4_1N	4_2N	4_3N	5_1P	5_2P	5_3P	6_1P	6_2P	6_3P	7_1P	7_2P	7_3P	8_1N	8_2N	8_3N	9_1N	9_2N	9_3N	10_1N	10_2N	10_3N	11_1N	11_2N	11_3N	12_1N	12_2N	12_3N	13_1P	13_2P	13_3P	14_1P	14_2P	14_3P	15_1P	15_2P	15_3P	16_1P	16_2P	16_3P
ENSBTAG00000017121	ALB	60461.9	35895.5	54977.8	37214.2	3895.21	45115.5	49892.5	20521.7	41149.1	15824.7	52203.7	37262.1	10925.4	33326.4	30554.7	47552.9	21039.9	54398.3	44213.3	18784.5	40958.8	51635.3	28633.9	24390	52693.3	18352.5	50112.6	56743.3	49547.4	27522.1	65290.9	50965.6	58389.7	69124.1	35717.6	55840.9	58367.6	21835.6	42715.9	54387.3	49240	59913.8	58435.6	26763.3	60257.2	50314.9	11856.2	62608.6
ENSBTAG00000043561	COX1	17969.1	18332.2	24103.3	23011.3	15144.8	22105.4	21909.7	27481.2	27118	17577.3	16919	20694.3	16687.8	17207.9	20712.3	26894.5	22990.9	28362.7	17990.2	19560.8	23994.4	20813.4	27817.5	26823.8	18472.8	16243.9	20346.4	21618.8	22008.7	16982.9	16414.1	24042.4	24833	21927.8	22462.3	23088.1	21439.2	22926.5	21516.3	14561.1	21721.6	19992.6	19471.1	21642.7	22993	28735.8	19445.2	26859.6
ENSBTAG00000017294	AGP	3374.57	4623.64	2794.26	9133.61	37457.3	11273.7	6512.35	18480.8	11104.2	25997.3	5560.42	9659.03	60934.1	18269	14739.2	4428.5	4036.93	5710.05	6930.77	5691.06	6061.48	14237.6	5556.44	10847.2	7051.72	62026.8	8201.36	2997.14	4325.98	7108.02	6571.85	10310.4	9420.46	8433.61	29382.8	10748.8	9474.65	15378.5	14141.7	8049.67	2964.07	7392.9	10532.6	29963.8	10429.8	3815.19	6191.46	6880.59
ENSBTAG00000006745	FGG	8865.44	9121.42	5565.78	6315.56	33504.7	6976.08	6178.13	18628.4	4213.71	25295.1	10031.4	4888.87	23156.3	18218	8534.1	6678.87	19464.9	6961.12	7902.01	23004.1	13527.1	6278.57	12282.5	5731.59	10163.7	15151.2	6111.33	8498.29	7927.83	17061.5	8534.89	9304.61	8502.66	5708.76	13935.4	6566.61	8431.58	15167.6	7607.44	11556.9	6030.44	7801.08	9174.88	15611.8	5850.53	7238.42	30050.1	6097.49
ENSBTAG00000043584	MT-ATP6	10550.3	7871.12	11221.9	8811.28	4578.12	7144.13	7371.56	10283	10205.2	5773.95	7388.13	8075.42	5736.08	6361.39	7766.45	7967.58	6349.2	7750.92	10712.9	7600.09	10965.2	7655.49	10608.3	12424.4	7389.09	5759.64	8815.61	9756.23	9376.13	9200.77	11893.3	9614.94	10091.4	9916.39	7691.83	7786.4	8951.74	6876.59	8193.47	6994.28	10427.3	6881.23	10128.8	8136.72	8907.58	9901.26	6883.88	12254.1
ENSBTAG00000022120	FGB	7481.22	8429.03	4699.3	6099.99	28636.7	6333.68	5376.16	17738.3	3766.84	19074.9	8309.09	4062.93	18396.4	15072.4	6822.96	5704.84	16213.5	6264.74	7286.1	19203.3	9907.39	5757.1	11371.8	5436.51	7621.68	14818	5263.05	6595.39	6409.91	14907.3	8016.21	7842.21	7480.35	5301.55	10924.3	5562.13	6703.34	12443.7	6266.09	9947.15	5010.6	6684.62	8183.02	10944.3	4904.27	6313.62	21303.6	5290.05
ENSBTAG00000001638	FGA	7521.38	7799.61	4882.05	5570.81	28833.8	6091.47	5408.6	16490.5	3634.16	20239	8526.26	4822.02	16511	14256.7	7243.13	6250.18	16698.9	7099.47	7100.6	17465.6	11746.5	5950.64	10427.6	5725.97	7546.67	11950.4	5050.13	7242.04	7499.41	14399	7712.7	7745.21	7388.59	4603.58	11590.6	5329.5	7757.17	13444.2	7200.98	8657.65	5496.61	7506.94	7843.58	15100.6	5583.52	6095.17	25572.5	5910.26
ENSBTAG00000007273	TF	8431.41	6198.05	7105.25	6550.21	2530.71	5986.65	5845.85	2093.44	4563.86	3478.48	6852.17	5407.83	4980.02	5408.55	5368.8	8377.02	4452.02	6034.92	7103.93	4927.96	5887.61	5325.82	4898.61	4272.61	7867.91	3373.63	5647.71	7912.31	5053.23	4586.19	6686.92	6987.7	8508.69	10564.5	5356.51	6860.23	7789.41	5265.4	6421.9	6954.01	7517.75	7067.55	8650.08	6023.9	7518.63	6864.42	2470.28	6313.18
ENSBTAG00000043582	0	8353.34	9673.13	7089.09	8991.2	5018.54	6695.57	5878.93	12650.8	6625.27	5094.85	4084.88	4582.59	4764.8	6156.21	4947.9	8686.59	7485.13	6979.94	7016.43	7057.83	7212.56	6657.36	14890.7	8967.64	3440.77	8833.41	3534.54	7343.87	4802.48	6520.96	7229.31	13307.7	9000.54	7631	9636.83	4470.22	5248.76	6632.16	3981.59	3302.69	6250.64	2938.46	6017.85	8266.94	4793.73	8077.84	5660	6349.61
ENSBTAG00000015676	AMBP	6750.94	5829.21	6612.04	8036.31	4222.98	8045.49	6723.76	5197.07	6744.89	5146.67	6377.9	6029.09	5416.25	4851.8	6271.27	7263.11	6038.06	7190.41	6418.8	4934.09	6766.37	6546.47	5777.94	5262.14	5778.86	5209.13	7968.7	6878.88	4751.72	5810.99	6682.11	6670.04	7520.93	7352.59	5855.56	7084.25	6415.25	4907.79	6442.99	6010.09	6723.13	6474.13	5705.65	5164.45	6256.75	5899.65	3039.23	6173.72
ENSBTAG00000009212	APOA2	6787.69	5971.9	5845.31	9552.12	3256.92	9313.4	7278.79	5032.22	7681.42	4722.48	6144.61	6400.68	3952.44	3392.51	4478.31	7333.26	3865.11	8299.92	6022.67	2818.2	5289.34	7616.9	6245.8	6681.95	6105.21	4674.22	6910.11	6437.57	4622.43	4693.24	7224.18	7090.1	7629.81	7877.5	5077.33	5953.88	5959.15	4001.45	5034.72	5266.5	6890.12	5420.74	4611.4	3982.98	5272.56	6039.93	1070.71	5848.55
ENSBTAG00000043564	ATP8	8227.46	6817.96	9518.73	6822.71	4357.6	6150.36	5999.87	7743.56	8748.1	5008.92	6956.19	6656.51	4962.87	5201.73	6557.85	6669.34	4934.93	6055.32	7881.14	6373.57	7748.75	4632.91	6933.03	9045.13	6211.49	4011.11	6294.23	6445.92	5155.84	6035.74	8787.76	7290.9	6923.83	6409.56	5708.69	6126.97	5694.72	4302.4	4863.13	5954.29	6242	4236.32	5877.91	4721.1	5020.54	6254.66	4244.36	6502.01
ENSBTAG00000043560	COX3	7567.02	6467.75	8112.01	6685.2	3916.94	5482.1	6242.09	10106.7	7934.34	4646.61	4972.89	5610.65	4680.05	4719.28	5707.21	5847.64	5001.98	6297.26	6720.6	5247.21	6869.89	5806.28	7680.15	9534.59	5278.61	4436.56	6005.47	6959.63	7293.46	6999.08	7516.87	6786.02	6378.84	7014.19	5935.64	5220.68	7563.44	6350.4	6027.21	4282.75	6890.38	4965.69	7055.21	6531.43	6303.72	7728.54	5288.88	8369.81
ENSBTAG00000043556	MT-CO2	6665.87	6324.17	7517	7555.24	5187	7607.44	6466.8	9130.67	7977.56	4867.88	4691.18	6092.91	4734.61	4654.85	6296.28	7178.87	6507.42	8126.22	6103.82	5694.69	8128.81	5561.47	6795.97	8540.3	4964.82	5198.98	6223.4	6649.72	5552.24	6604.64	5419.4	6436.74	7146.99	5660.85	5827.13	5004.23	5402.13	5072.06	5387.31	4298.32	5742.97	4890.69	5854.22	5439.03	6005.49	5873.91	4773.97	7608.76
ENSBTAG00000043550	MT-CYB	6198.37	4765.21	6189.79	5471.74	3198.93	4293.96	5488.31	7642.14	6238.83	3757.54	4735.88	4385.44	3867.14	4644.08	4948.15	5426.83	4812.32	4732.2	5388.66	4909.29	5296.39	5235.26	6518.93	6024.3	4505.81	3080.27	4163.89	6502.4	6060.8	5004.42	6751.47	6523.48	5313.02	4867.82	4460.13	3808.92	5773.11	5251.28	4277.27	4389.07	6049.81	3913.88	6378.36	5699.96	5098.4	7807.15	5412.07	7195.77
ENSBTAG00000010991	TTR	6735.26	4540.95	6067.31	7789.28	789.842	7718.93	6689.75	1516.17	6287.8	988.996	5931.47	5936.03	2464.86	2902.34	4569.62	6593.6	3939.1	6496.98	4149.86	2940.34	4711.48	4505.41	2419.52	3483.79	5913.94	1597.9	6805.58	6629.27	2738.43	2187.81	5245.38	4306.07	7144.09	7515.99	2660.18	6455.26	6079.17	2556.88	5459.31	4965.38	5911.54	5439.46	4607.68	2291.73	5706.33	6625.39	972.928	4973.25
ENSBTAG00000043568	MT-ND3	9150.61	5085.49	8057.02	5274.59	1604.06	3052.16	4142.89	7197.58	6483.27	2319.58	3335.84	3665.36	4082.36	4739.07	5149.63	3807.6	3183.75	3159.62	5153.75	3408.47	4120.9	4449.81	6588.15	7824.52	3937.94	2298.72	3960.79	7530.45	6119.83	6307.84	7969.89	6564.6	5792.17	6440.64	5206.4	3790.42	5310.07	3301.5	3699.66	3409.32	6757.07	2778.85	5653.75	3473.57	4183.29	7790.78	4035.53	7655.56
ENSBTAG00000043558	ND1	6578.26	3891.16	7355.68	4808.27	2196.73	3778.1	3771.43	4390.71	5751.48	2568.04	3878.72	4300.74	3370.15	3780.66	5379.88	4571.11	3605.84	4727.13	5696.34	3707.7	6223.24	4310.48	5582.95	7153.24	4052.6	2707.64	4792.07	6860.75	5426.11	6346.71	6217.93	5207.96	5232.67	5617.63	4029.35	3919.73	5015.08	3078.4	4495.7	4289.79	6180.44	4131.16	6175.56	3817.89	5075.52	6050.57	3431.44	7110.98
ENSBTAG00000017280	C3	4668.43	3299.95	4458.62	4020.31	5202.07	4225.08	4385.73	3039.67	4638.95	4030.46	4827.84	6670.85	5069.19	4403.81	6849.11	5211.29	2359.81	4517.82	6032.8	2884.67	6570.16	3667.93	3268.91	6089.55	5156.15	4851.41	4998.2	4921.58	3491.37	5801.42	6075.93	3718.52	5287.12	4437.82	5813.53	5161.9	5363.1	3610.3	5576.36	4900.63	4225.52	6065.64	5311.19	3982.87	6123.24	3625	4079	6180.83
ENSBTAG00000000442	RBP4	4676.37	3675.41	4485.41	6224.07	1773.48	5218.28	5119.54	4196.24	5410.7	3836.78	4622.3	4425.11	2782.33	3270.9	4161.29	3906.96	2885.07	4104.8	4907.8	2607.39	3549.99	5034.16	3998.11	4562.03	4191.9	4212.55	5125.66	4009.1	5386.2	4273.83	4637.37	5111.57	4421.78	5075.12	3859.67	4531	4281.85	3435.81	4408.56	3976.23	4638.56	4565.4	5187.23	4042.29	5085.75	4439.17	1052.56	5224.21
ENSBTAG00000018843	SERPINA1	3635.44	4368.27	3084.76	6008.34	3620.16	4699.22	4699.71	4412.58	3571.46	3319.3	3052.6	3733.84	2372.61	3183.62	2564.2	4289.29	4066.22	4298.23	4864.98	2728.63	3303.93	5452.32	4314.27	3551.77	4589.38	5431.05	3409.96	3802.95	3366.07	3235.32	4052.98	4855.65	4421.7	5723.61	5575.5	4214.52	5084.94	4620.68	3892.9	3617.94	4450.86	4159.07	4127.46	4419.81	3830	4855.1	2994.01	5056.05
ENSBTAG00000030297	MGC137099	3581.4	3582.36	3670.38	3879.08	3245.16	4119.35	4117.79	2490.2	3872.67	3687.25	5589.48	4642.1	4064.3	4077.31	4665.6	3856.67	3613.47	3453.33	4459.33	3917.84	4474.12	3291.59	3625.44	2566.5	4254.66	3984.18	4241.36	5788.68	5043.41	4494.8	3886.35	3415.25	4102.03	4294.22	3451.08	5271.71	5683.87	4298.31	5113.02	3947.93	4265.43	4486.16	4498.47	2723.98	4262.28	3993.71	721.431	4092.05
ENSBTAG00000013718	GC	4741.59	4053.97	4567.87	4169.7	2236.55	4535.18	5498.13	3864.92	4058.63	3842.9	4231.4	4198.89	3171.45	3399.23	3478.8	3604.44	3342.43	3280.94	3692.45	3058.95	3279.2	3362.79	3511.62	2480.19	4526.62	4129.61	3916.53	3878.11	3568.33	3454.31	3828.86	3358.14	4380.54	5212.64	4425.5	4885.83	3984.29	3539	3895.91	3999.07	3939.31	3905.1	3777	3385.26	3773.12	3976.45	2040.91	4170.75
ENSBTAG00000026917	0	3727.72	3898.68	1877.45	3187.49	8335	2874.77	2751.05	7538.83	2097.18	9168.15	3562.1	2005.01	8552.49	7431.33	7469.44	3255	4537.55	2526.96	3335.13	5207.51	5560.51	2623.4	5189.44	3869.95	2938.29	6623.67	2559.46	2516.84	2242.24	9339.67	3349.93	4620.35	4045.84	3475.51	7960.36	3402.67	3261.97	5554.05	3891.65	3845.24	2635.4	2683.16	3538.58	5538.48	2021.7	2444.41	4953.79	3519.83
ENSBTAG00000043577	MT-ND4	4637.11	3173.93	4775	3311.88	1954.19	2524.13	3157.25	4318.78	3602.8	2376.26	3500.45	2818.64	2379.54	2842.92	3379.09	3261.02	2590.31	2846.34	4238.07	2965.25	3836.06	3413.19	4459.01	4120	2617.35	2023.36	2675.34	4529.72	4567.14	3816.86	5082.06	3907.68	3154.78	4220.1	3359.63	2520.32	4135.56	3181.68	3063.46	3811.99	5091.54	3124.85	5003.84	3930.67	3563.61	4695.52	3239.07	4872.66
ENSBTAG00000001915	APOH	3946.29	3142.84	2862.09	4691.2	1475.76	3247.97	3423.76	1761.67	2303.02	1756.61	3021.31	2619.25	2386.84	2453.32	2297.56	3704.38	2915.17	2731.17	3695.86	2586.56	2688.77	3370.2	2807.73	1976.38	3762.34	2010.26	3134.47	4353.09	2807.26	2433.01	3392.86	3833.2	3435.52	6049.24	3181.85	3198.18	4183.3	3149.55	2986.11	3244.02	3896.46	2976.54	3646.21	2796.25	2744.35	4578.89	1487.53	3052.92
ENSBTAG00000016151	VTN	3849.55	2930.3	3352.15	3978.11	1996.59	3955.23	3747.16	2805.62	3473.58	2649.26	3509.38	3864.11	2950.65	2746.06	3021.7	3264.81	2272.43	3565.05	3535.19	2179.09	2911.91	3401.88	2469.38	2928.19	3542.48	3534.61	3341.45	3246.53	2864.38	3095.06	3916.71	3533.6	3598.93	4070.98	3491.04	3512.33	3604.05	2416.15	3426.57	3370.31	3220.01	3472.54	3955.52	3144.4	3549.84	3132.58	1338.77	3635.55
ENSBTAG00000006354	HP	94.0705	5852.72	19.9158	98.276	31430.8	156.618	117.745	23333.5	394.972	25651.9	240.643	391.769	21545.1	15158.5	1767.2	147.25	7519.86	221.609	1391.8	12853.9	1341.42	878.18	7055.43	2301.41	818.953	22995.2	105.955	39.1548	850.622	15446.9	673.291	3178.27	508.812	98.4669	14874.1	410.969	139.428	9449.11	1472.91	1478.69	39.8589	146.778	1306.73	15713.9	150.962	43.0826	27083.5	176.225
ENSBTAG00000003564	HPX	3079.22	3486.31	2001.2	3252.44	9417.29	2339.97	2227.55	3371.79	1917.41	4158.32	2501.22	2461.6	7728.29	3785.87	2659.19	3066.51	3024.11	2619.38	3168.3	3786.67	3690.5	2518.43	3329.98	2236.39	2625.62	6035.83	2432.46	2503.65	2214.96	4878.21	3145.31	2937.74	3210.94	3236.56	5854.03	3030.07	2931.11	3701.6	3513.14	3461.07	2240.09	2828.79	2685.83	3459.72	1479.93	2377.47	2745.42	2618.12
ENSBTAG00000010123	APOE	3158.57	3228.85	2755.64	3392.31	2212.97	2899.49	3346.52	4350.04	4021.34	4470.82	3126.58	3607.49	2788.97	3219.5	2604.8	2527.89	2695.76	2898.29	3728.48	2745.34	2274.75	3244.89	2947.83	3771.47	2321.7	3354.2	3055.41	2551.67	3070.75	3348.73	2995.95	3158.34	2694	2553.02	2479.37	2964.13	2409.32	2399.39	2925.01	2275.13	3024.98	2780.51	2821.82	3339.88	2745.02	1997.87	1155.81	2623.56
ENSBTAG00000043546	ND6	2789.87	2353.53	3057.01	2926.82	1763.71	2209.25	2777.37	3523.54	3266.53	2049.64	2503.69	2462.41	1695.71	2070.65	2308.56	2896.1	2299.43	2622.8	2605.05	2297.8	2749.39	3196.66	3425.93	2810.55	2184.25	1853.75	2148.21	3117.75	3225.72	2406.14	3187.69	3196.64	2358.77	3095.87	2660.13	2255.17	2853.13	2426.65	2071.67	2811	3309.34	2872.78	3903.37	3845.17	3293.56	3178.34	2719.34	3377.09
ENSBTAG00000020980	CAT	3330.76	2566.01	3976.1	3124.05	530.87	3579.93	3182.6	1029.15	3753.45	1514.78	2946.45	3473.14	1406.34	1368.93	2930.31	2985.75	1291.35	3138.2	2726.95	1065.82	3251.5	2771.08	2235.57	2502.59	3009.7	2137.79	4020.99	3443.35	3423.26	2676.02	2986.29	2971.31	3342.96	2813.62	1916.07	3540.73	2866.47	2022.56	3486.64	3005.27	3622.59	4063.47	3227.05	1740.87	4222.66	2811.48	132.439	3811.43
ENSBTAG00000043571	ND2	3182.95	2030.85	3129.42	2882.06	1401.64	2284.94	2554.9	3230.4	2976.62	1606.75	2550.5	2159.34	1714.71	1748.02	2474.43	2476.71	1888.54	2267.27	2658.56	1918.31	2688.34	2559.8	2869.28	2771.05	1724.02	1528.02	1932.05	3306.98	2678.73	2696.71	3566.96	2589.68	2427.13	3556.33	2157.68	1885.82	2825.29	2028.66	2121.42	3379.65	3420.94	2532.6	3825.24	2757.84	2629.74	3204.36	2311.2	3329.46
ENSBTAG00000016177	FGL1	2220.43	2310.38	1090.48	2645.17	5825.89	2174.57	1999.47	3235.7	1725.46	3828.34	2485.26	1887.59	6429.76	4155.79	2715.6	1743.41	2613.52	1499.25	2676.49	2628.21	1891.03	2426.82	2440.48	1853.32	2304.63	5519.4	1784.32	1867.19	1946.52	5153.82	2188.36	2473.78	2168.9	2136.12	3942.59	2103	2290.15	2875.93	2576.59	2870.92	1617.2	2114.4	3082.29	2966.33	2228.43	1870.45	3096.1	2257.85
ENSBTAG00000030683	0	3398.13	2640.96	3258.27	3968.98	1620.54	3687.85	2813.77	1729.21	2890.73	1872.98	2436.22	2495.37	1901.46	1529.49	2170.71	2365.35	1997.11	2450.59	2375.8	1601.66	2420.11	2864.91	1998.33	2479.38	2661.59	2541.55	3472.19	2315.96	2419.44	2428.78	2255.61	2769.18	2433.23	2927.87	2273.44	2739.95	2477.9	1957.23	2348.86	2391.19	2567.29	2527.92	2426.04	1970.06	2534.12	2347.87	426.03	2601.45
ENSBTAG00000012398	APOC3	3582.79	2569.91	2659.83	2809.88	463.139	3041.2	3111.67	3379.68	3804.08	1486.72	2480.35	2204.02	1249.48	1795.21	2352.24	2671.05	1631.36	3151.31	2352.39	1417.27	2251.94	2713.36	1801.87	3527.72	2311.44	710.588	2700.17	2836.42	2409.05	1815.08	2390.55	2254.69	2869.66	2563.23	1687.32	2742.58	2693.41	1481.51	1873.51	2361.04	2427.39	2672.89	2888.59	2372.42	3286.66	2241.87	974.107	3573.48
ENSBTAG00000004362	SERPINC1	2617.66	2439.42	2244.07	2818	1967.44	2645.39	2553.15	1454.96	2026.35	1882.61	2346.39	2043.31	2177.92	2139.98	2172.96	2378.34	2479.58	2071.61	2331.48	2161.91	2039.09	2189.37	2117.29	1665.68	2785.62	2751.77	2209.74	2331.78	1967.12	2238.49	2485.2	2499.91	2634.47	2651.21	2264.06	2357.45	2387.08	2205.32	2439.75	2433.59	2446.29	2346.78	2348.81	2000.31	2207.13	2425.7	1125.99	1998.86
ENSBTAG00000046158	CFB	2567.56	2157.98	1990.74	2354.96	2105.62	1933.74	2214.14	2037.07	1915.51	2470.23	2335.14	2092.87	2238.43	2236.21	2363.9	2410.62	2068.02	2160.77	2657.61	1850.55	2232.88	2124.53	2267.79	2300.62	2595.78	2689.97	2250.13	2028.75	2058.14	2567.57	2499.29	2494.17	2362.29	2415.19	2948.55	2327.87	2402.32	2187.06	2459.36	2407.53	2318.45	2358.37	2643.12	2467.73	2155.86	2200.81	1669.82	2344.4
ENSBTAG00000018365	CYP2E1	2820.52	1523.94	3217.65	3231.2	309.872	2626.25	1892.12	954.04	2633.42	850.905	2231.06	2955.73	1513.16	883.615	2570.53	2407.43	628.184	2511.33	2489.19	588.989	2084.18	1934.09	1625.1	2588.99	2158.57	1758.48	3479.25	3443.23	2325.34	2779.37	2489.39	2082.28	3060.25	2437.23	910.875	2522.42	2558.89	1363.79	2863.31	2154.31	3028.45	3787.24	2436.63	890.33	2974.78	1824.36	44.5337	2638.55
ENSBTAG00000043563	ND5	1902.63	1700.13	2287.95	1884	1371.12	1396.26	2014.92	1991.37	2090.35	1423.6	2124.12	1758.66	1357.78	1629.83	1795.09	2259.59	1745.16	1802.45	2032.84	1774.57	2265.42	2247.76	2556.21	1770.29	1680.49	1220.03	1259.13	2765.01	2426.75	1900.7	2523.75	2284.35	1818.82	2235.57	1888.12	1566.12	2218.33	1986.25	1640.45	2170.48	2449.91	2171.18	2865.82	2603.42	2481.04	2584.22	2145.61	2493
ENSBTAG00000018054	FABP1	2539.5	3031.78	3912	3926.91	416.628	4164.18	2954.94	210.897	2626.62	516.263	1622.18	861.194	1422.27	1140.18	1950.84	3985.17	1960.08	4115.75	1226.38	958.055	1820.72	2774.13	1300.35	1382.52	2370.35	583.816	2906.01	2078.2	1694.42	806.985	950.676	2411.55	4072.09	2701.77	1239.5	2074.14	1563.85	1411.08	2251.08	1242.55	2107.69	2343.24	998.712	699.825	1686.86	2904.07	327.514	1385.73
ENSBTAG00000016267	SERPING1	1938.07	1850.06	1765.31	2316.28	1556.7	2004.62	1963.73	2090.12	1919.47	2137.41	2054.42	2435.05	1830.31	1900.66	1788.19	1805.55	1683.46	1914.96	2651.69	1787.85	1898.96	2302.61	2199.73	2400.96	2029.12	1953.89	1983.2	1979.35	1959.28	2201.67	2234.53	2154.35	2158.44	2016.43	2028.38	2109.39	2120.53	1920.59	2018.34	2053.82	2257.19	1966.71	2084.1	1946.17	1922.89	1832.61	1366.95	1968.02
ENSBTAG00000026666	MGC137014	2290.27	1643.37	2128.55	2582.59	572.309	2311.64	2618.56	1120.43	2456.75	1159.14	2080.42	2338.09	1140.95	1080.83	1579.88	1780.59	1260.59	1614.25	1816.44	1179.73	1652.24	2771.52	1547.84	2170.73	1965.07	1203.46	2248.63	2088.98	1897.42	1445.35	1918.76	2311.83	2240.64	2141.89	1331.13	1920.71	2312.08	1448.59	1942.18	2467.58	2497.68	2364.8	2089.2	1289.82	2141.98	1938.14	405.595	1925.61
ENSBTAG00000046540	SERPINA3-1	1721.09	2766.91	986.301	2039.94	6846.94	1535.21	1386.34	3925.68	1089.95	4180.6	1162.02	755.971	4180.98	3451.52	2041.1	1460.84	2805.23	1434.37	1996.21	2921.99	1825.43	2079.28	3714.17	2252.67	1525.02	4262.39	1105.2	1044.46	2045.12	4058.55	1925.35	3193.16	1814.22	1534.92	3753.57	1313.57	1463.92	2773.46	1511.81	1792.29	1542.76	1390.06	2297.29	4288.99	1475.45	1297.47	3979.57	1322.4
ENSBTAG00000000085	CYP1A2	2107.58	1143.63	1444.03	1968.97	412.801	1569.08	1797.83	1139.38	1733.35	1139.37	2199.96	1176.27	1313.89	1022.35	1528.81	2279.4	755.643	1452.16	1884.61	839.023	1272.21	1773.32	1267.52	1294.82	1608.91	742.465	1311.82	3292.43	1396.91	1498.59	2480.81	1631.92	1106.36	1912.78	1506.03	1110.64	1347.57	1083.96	1159.78	2394.72	2264.79	1393.67	2608.95	1215.85	1442.09	1055.91	72.3096	806.785
ENSBTAG00000048229	TPT1	2690.19	2391.83	1394.25	1994.75	1155.87	2034.89	1922.06	3290.5	1892.6	1418.92	1688.96	1856.77	1105.52	1459.19	2199.29	2157.24	1817.9	1673.54	1958.72	1521.34	1342.64	1913.02	1676.65	2688.56	1686.66	2873.42	2113.05	1643.74	1705.15	1548.43	1965.45	1875.16	1603.01	1952.55	1897.11	1568.9	1801.4	1729.48	1493.11	1717.38	1635.41	1381.61	1709.23	1317.21	1281.72	1744.57	1483.42	2083.36
ENSBTAG00000000522	AHSG	2022.54	1426.59	1798.1	2628.42	685.446	2645	2702	587.012	2004.52	654.565	1425.29	1743.39	715.072	785.764	1039.81	1869.42	813.536	1593.94	1740.76	1035.66	1385.65	1370.43	1105.54	1340.21	2193.88	2099.01	1735.5	1502.94	1112.69	687.733	1322.18	1138.73	1766.66	2245.88	916.912	2074.25	2422.94	1259.96	1935.4	1562.44	1845.13	1898.35	1974.85	1496.68	2219.41	1899.59	423.079	1681.03
ENSBTAG00000033221	CCDC152	2505.16	1931.59	2828.7	2062.7	517.569	2903.81	1988.28	1536.73	2711.74	1253.17	1745.61	2282.6	1158.55	1155.34	1956.17	1590.18	1339.82	1989.09	1293.49	1034.53	1152.15	1511.46	1411.79	2718.03	1980.74	1033.88	3012.72	1248.92	1930.33	1285.92	1345.72	1558.53	1813.27	1534.28	1158.59	2469.47	2369.61	1595.92	2346.01	1962.95	2771.36	2749.74	2227.68	1572.04	2730.54	1961.36	217.813	2693.21
ENSBTAG00000043559	ND4L	1848.4	1485.79	2090.22	1444.39	1019.61	1062.82	1413.64	1531.2	1466.93	1016.69	1702.69	1235.36	1177.5	1278.56	1601.56	1816.57	1230.79	1363.69	2078.58	1394.64	2038.35	1500.01	2170.19	1658.94	1201.84	974.369	922.718	2315.61	1588.94	1809.3	2417.73	1717.28	1565.16	1730.5	1402.19	970.521	1597.26	1360.73	1208.33	1722.57	1869.46	1166.55	1733.88	1377.03	1330.47	1784.12	1221.12	1542.93
ENSBTAG00000015358	ALDOB	1414.08	2650.73	1786.31	1033.37	464.178	1583.53	2061.33	1552.84	2064.81	2050.54	1248.43	1675.22	860.347	1308.89	1681.38	1709.25	929.777	2854.02	2136.38	765.19	1524.48	2032.66	2264.77	2260.73	2148.5	2000.15	1619	1576.71	2294.04	1866.31	1678.88	2331.03	2690.86	1906.08	1916.57	1635.39	1498.44	1942.26	1546.61	1424.54	1968.97	2199.12	1382.82	1560.61	2011.64	1861.83	195.467	2391.46
ENSBTAG00000047815	0	1826.2	1321.51	1727.2	2216.15	225.816	1269.47	1279.1	668.193	1908.34	945.079	2427.31	2147.02	1159.24	1154.83	2191.62	1433.47	956.476	1134.57	2115.8	1033.95	1534.82	1682.78	1188.47	1421.78	1448.27	952.543	2280.51	2263.27	2738.32	1824.59	1806.21	1530.59	865.512	1497.45	892.75	1566.74	1287.08	1052.83	1624.01	1871.42	2149.59	1650.88	1905.87	941.765	1715.93	1045.8	92.9547	1020.82
ENSBTAG00000001271	PLG	1477.18	1528.15	1002.03	1432.7	1282.99	1144.9	1356.24	1503.79	1048.52	2020.35	1603.09	1149.12	1831.87	1894.77	1396.9	1366.38	1557.93	1202.44	1840.29	1547.87	1430.38	1526.13	1826.9	1109.15	1669.8	1885.76	1193.97	1241.69	1659.52	2148.14	1802.42	1924.5	1599.31	1519.48	2096.32	1458.92	1528.71	1796.94	1506.76	1647.47	1394.57	1448.16	1977.54	1934.58	1419.66	1374.14	1181.1	1425.22
ENSBTAG00000005574	CLU	1523.97	1079.86	1489.37	1352.49	877.713	1384.46	1178.73	848.276	1382.2	850.096	1401.72	1490.85	1343.64	1164.03	1143.64	1462.83	1128.7	1682.86	1849.81	1000.09	1366.13	1455.13	1120.95	1517.63	1295.12	860.167	1444.71	1560.19	1305.88	1634.8	1827.04	1447.76	2076.35	1650.13	1317.22	1534.26	1789.04	1107.64	1552.52	1392.96	1682.64	1899.09	1632.14	1099.07	1803.16	1269.17	708.305	1674.19
ENSBTAG00000002030	SPP2	1662.99	1267.35	852.397	2245.77	463.289	1682.17	1553.48	1323.54	1095.95	953.974	1625.61	1113.85	605.454	1252.26	1092.75	1152.21	1442.01	806.939	1242.34	1019.66	601.017	1357.18	1248.91	982.676	1752.82	1207.22	1210.91	984.379	1169.28	525.351	1283.11	1468.06	1120.76	1798.56	1141.69	1084.88	1585.45	1283.27	930.416	1268.59	1230.99	808.117	1722.61	1200.52	1295.51	1816.08	717.373	899.382
ENSBTAG00000012330	B2M	1326.75	1099.58	1617.17	2107.3	1138.89	2594.25	1020.46	1182.03	2000.38	819.417	1193.66	3293.27	1448.45	1235.35	1746.99	1467.13	1000.63	1668.01	1436.49	1145.56	1469	1660.42	1297.78	1506.74	1490.95	1874.81	2061.22	1495.32	1323.51	1076.73	1497.48	1194.6	3115.62	1429.19	1183.49	1611.78	1598.58	1587.97	1632.87	1606.51	1209.03	1122.74	1190.16	874.255	1517.8	852.192	673.188	1342.03
ENSBTAG00000018556	MGC137211	1683.35	1103.42	1849.15	1303.59	621.868	1291.04	1283.06	549.071	1528.23	680.715	1401.62	1274.9	1015.04	825.299	1361.54	1662.29	736.111	1426.91	1291.92	629.25	1556.64	1378.72	824.352	1038.39	1264.57	628.236	1507.52	1814.59	1469.93	1442.93	1691.53	1654.14	1560.4	1402.88	1021.26	1410.78	1471.18	891.785	1739.62	1498.48	1528.34	1854	1480.28	762.073	1475.26	1316.16	190.597	1531.07
ENSBTAG00000011184	FTH1	1627.94	1500.23	1547.25	2300.44	736.16	1839.77	1318.06	1040.34	1560.6	817.533	1377.85	1252.33	1146.4	1017.71	1377.69	1816.14	1709.91	1529.41	1477.41	1308.63	1186.53	1508.04	1190.45	1456.86	969.042	778.641	1544.37	1458.43	907.828	1000.78	1156.92	1202.06	1190.82	1340.46	841.751	1195.92	1328.63	1360.3	1350.79	1139.12	1738.05	1273.56	1214.19	1177.76	1259.07	1458.69	819.204	1402.72
ENSBTAG00000001936	PCK1	1557.16	2329.5	1112.87	1377.66	207.291	1302.68	1324.27	1132.54	929.335	1682.87	1453.43	736.417	645.016	1080.19	1187.03	1058.93	578.933	1434.41	1303.6	627.775	868.424	1675.83	1561.45	1455.48	1509.81	872.462	1041.23	1478.65	1946.73	1661.03	1349.09	1693.81	1282.9	1297.81	1246.85	1097.68	1079.59	1479.69	1486.47	1239.59	1814.1	1694.1	1136.31	793.674	1308.51	1969.34	172.844	999.658
ENSBTAG00000022395	0	476.603	3039.45	63.0247	254.463	10727.8	169.505	126.243	7162.62	478.338	8391.73	567.663	212.269	6569.71	1451.76	730.132	539.951	2256.68	265.306	700.757	3292.44	964.973	1330.68	3480.35	1532.55	610.298	5799.66	137.798	77.2666	468.84	5392.65	538.274	2447.4	400.323	143.021	5150.22	185.005	324.222	2917.43	1159.36	684.851	207.752	164.409	711.734	2917.57	312.646	140.013	6578.89	611.662
ENSBTAG00000008103	ALDH1A1	1620.63	1953.27	2304.48	1998.88	145.962	2070.81	1317.55	252.073	1898.87	547.127	1855.17	1950.92	790.126	318.239	1469.29	1337.75	756.859	1278.22	722.719	389.368	1280.1	1555.92	1057.62	1255.16	1224.6	586.351	2014.39	2631.84	2371.09	1471.24	657.706	1200.3	1401.42	1574.79	759.399	2221.36	1473.79	1546.35	2108.56	1021.91	1811.58	2437.39	1529.24	766.338	2470.53	1508.6	34.0444	1871.84
ENSBTAG00000038430	0	2338.92	3262.8	1015.25	1747.36	863.788	1593.32	1435.22	3455.07	1450.28	1150.55	1080.14	1089.11	935.641	713.002	1896.43	2815.2	1351.09	1112.57	963.01	1262.5	1032.74	1394.35	1187.66	2697.76	755.895	1187.02	1241.05	1270.8	1157.2	1223.71	1076.64	1362.48	1310.89	1385.4	1265.8	1024.23	1110.63	1463.03	1361.96	804.424	1219.43	1035.79	967.365	1129.19	1008.72	1251.33	1887.08	2784.31
ENSBTAG00000034501	CFI	1522.57	1202.73	1131.35	1162.72	516.277	1145.86	1069.54	804.563	864.061	1105.01	1307.69	1085.16	1293.54	1441.7	1309.3	1415.56	996.188	1152.93	1522.67	1030.13	1266.45	1147.24	1079.25	858.548	1358.58	939.217	1076.92	1282.63	1059.39	1478.69	1350.97	1284.53	1296.98	1483.99	1406.5	1299.32	1454.54	1058.9	1338.64	1412.81	1159.93	1230.48	1360.59	1001.78	1179.56	1193.88	641.005	1239.54
ENSBTAG00000000258	0	1436.26	1340.46	1360.39	1885.64	339.66	1561.37	1195.07	930.447	1198.73	1041.93	1298.55	958.948	921.48	1104.09	1322.16	1323.04	1129.98	1176.7	1430.51	820.834	1334.34	1578.84	1281.08	1085.81	1280.45	931.641	1346.66	1524.37	1640.55	1430.27	1278.57	1607.84	1230.34	1475.71	1292.24	1364.61	1015.36	899.446	1047.07	1312.46	1350.06	1366.06	1345.43	1107.02	1340.98	993.876	261.164	1059.84
ENSBTAG00000021516	GSTA1	1923.51	2912.99	1701.02	2429.03	270.107	1922.72	1313.81	644.131	1261.81	379.602	838.113	810.306	1022.49	466.297	1773.63	3395.57	1512.07	1616.04	643.633	627.409	1062.3	1429.2	885.363	1246.36	863.719	610.334	1411.97	1339.11	1026.73	637.046	666.285	1615.96	1178.22	1569.08	1220.85	1293.08	1100.44	1525.75	1137.44	539.587	1205.32	996.633	838.518	1116.68	1253.62	1494.8	163.797	1810.61
ENSBTAG00000007850	ITIH4	623.655	1736.85	384.108	746.864	9784	555.82	653.047	2306.82	521.557	5201.29	875.201	663.097	4283.62	1972.31	660.165	592.546	1600.2	480.25	1014.82	2558.97	1021.74	1041.41	2915.4	1008.2	763.461	4110.28	520.151	537.375	884.241	3808.02	913.075	1474.47	472.504	915.695	2935.58	685.042	785.25	2739.78	858.915	959.65	826.417	654.507	1039.28	3065.52	564.298	603.632	6923.14	659.071
ENSBTAG00000005122	KNG1	1243.29	967.64	1307.16	1175.57	709.17	1598.08	1594.07	666.044	1653.25	957.607	1257.01	1610.85	995.543	897.614	1342.48	1239.83	802.054	1175.59	1258.55	811.183	1313.76	1362.93	1084	1441.38	1510.46	1976.13	1522.64	1321.06	1421.3	1337.65	1261.4	1300.31	1864.33	1295.29	1266.81	1373.43	1472.23	1072.07	2018.38	1372.3	1390.56	1705.07	1437.48	1075.84	1889.37	1155.44	370.947	1381.22
ENSBTAG00000007843	ITIH1	1198.7	1098.28	1074.22	1516.29	665.249	1294	1232.77	890.528	1148.28	1452.62	1583.02	1742.65	935.08	1029.23	1098.59	1355.76	1040.43	1234.11	1306.13	850.542	1119.14	1137.44	1342.73	1518.51	1360.54	916.61	1126.21	1561.32	1335.61	1956.06	1487.2	1286.75	1333.48	1004.64	925.064	824.29	1115.35	843.567	1246.3	1343.47	1630.94	1218.69	1470.93	1126.05	1348.71	1138.49	631.722	1155.83
ENSBTAG00000034189	0	1256.21	863.109	1661.02	994.778	656.65	1215.49	1347.49	1030.69	1678.32	1424.88	1757.6	1670.18	895.2	850.15	1424.11	1358.31	634.861	1628.1	1333.96	955.532	1782.37	1092.14	1035.56	1148.04	1180.94	685.812	1694.54	1999.49	1670.65	1401.53	1360.03	910.889	1518.99	1041.74	887.664	1467.08	1380.57	951.766	1607.53	1419.58	1293.09	1538.79	1420.21	723.783	1645.26	1063.19	129.956	1714.75
ENSBTAG00000004840	C1S	1324.89	1121.76	1053.34	1412.89	1000.04	1069.21	1201.37	808.596	946.864	1129.48	1312.87	1047.38	1418.68	1291.32	1320.3	1105.55	1069.35	936.536	1507.12	1116.28	1244.63	1122.59	1183.35	1021.47	1488.95	1745.39	1145.61	1015.23	1161.84	1604.9	1296.97	1245.55	1320.36	1450.47	1614.76	1484.46	1282.38	1133.06	1284.05	1351.85	1129.48	1136.83	1204.72	1013.45	901.816	1192.43	636.864	975.971
ENSBTAG00000019612	RNASE4	1704.34	1180.65	1747.37	1277.77	664.715	1785.32	1307.94	1468.44	1982.9	968.566	1364.09	1350.25	853.919	878.356	1064.49	1354.08	1008.69	1550.57	1349.05	892.947	1242.82	1373.48	1074.94	1684.08	1388.85	988.649	1240.96	1328.39	1397.13	1407.98	1215.36	1250.01	1657.48	1055.99	1087.9	1640.54	1410.14	943.283	1413.26	1600.94	1456.84	1836.21	1207.26	844.531	1423.23	985.336	386.185	1624.62
ENSBTAG00000040409	0	2471.34	2334.63	1645.56	677.531	985.477	582.357	723.308	1031.69	645.376	56.3952	53.6611	42.0693	3324.94	2601.22	2531.38	908.314	1262.35	782.311	806.34	1175.42	848.472	730.403	1939.25	1676.79	1457.63	2240.57	1693.68	525.536	809.859	1191.82	799.334	710.299	890.67	1579.02	2466.15	1408.57	1576.46	2143.81	2649.92	1154.37	1538.33	1018.85	1005.59	899.037	607.765	2043.65	2234.78	2632.86
ENSBTAG00000022394	SAA1	343.368	2157.71	114.402	310.468	5191.42	285.067	130.155	5179.65	621.804	5786.25	629.324	205.989	5977.82	4575.52	1142.69	271.787	1061.94	303.698	1181.62	2519.12	877.736	1667.51	2597.27	1820.37	628.339	3093.64	200.286	90.7369	661.843	3376.94	606.266	2430.57	428.528	302.014	4931.7	414.176	335.552	1883.81	752.108	558.005	155.804	138.565	961.366	3172.18	611.876	83.0709	2972.24	575.694
ENSBTAG00000004215	RARRES2	1271.47	1168.38	1166.98	1690.81	901.038	1474.88	1424.36	1268.01	1491.05	1255.53	1214.34	1473.31	1095.59	955.682	1071.09	1024.63	951.638	1304.64	1120.24	746.33	948.062	1503.41	1120.13	1425.85	1043.64	1209.21	1288.21	888.873	942.108	1180.47	1098.54	1162.17	1004.3	1155.96	1076.7	1257.65	1165.69	967.35	1150.52	1146.26	1100.28	995.923	1105.6	1024.66	1085.66	997.014	521.493	1012.72
ENSBTAG00000011021	CES1	1482.83	956.304	1396.44	1451.92	206.373	1303.25	1056.68	616.465	1089.93	536.77	1257.34	993.801	702.786	712.874	1137.65	1481.88	941.785	1153.01	1222.82	736.802	1318.16	1234.91	841.396	886.923	1042.73	512.121	1323.43	1621.23	923.576	1104.09	1260.27	1181.97	1252.7	1182.9	703.46	1081.46	1115.12	679.573	1230.81	1148.41	1557.99	1259.19	931.683	544.473	1015.75	1021.65	308.625	1027.26
ENSBTAG00000016149	C9	1256.67	963.373	985.461	944.148	1041.28	971.6	908.559	1158.84	896.702	1387.07	1192.04	922.893	1423.14	1303.51	1230.66	1041.02	1146.14	1087.63	1262.01	1054.8	1175.49	1016.04	1314.7	1098.39	1119.41	1492.27	1068.22	1076.11	1130.46	1697.64	1336.71	1251.73	1235.33	984.268	1347.1	1112.63	1118.66	1121.63	1105.07	1259.47	1002.29	1170	1328.29	1340.88	1119.73	930.093	661.98	1321.61
ENSBTAG00000048094	0	43.8964	38.0542	33.9086	17.5008	230.711	18.5825	751.184	3239.09	632.914	293.751	100.085	49.5106	10600.8	7449.59	6013.59	54.8831	198.471	58.6423	1327.96	2686.31	2729.71	1126.14	2558.48	1595.56	66.9379	117.732	51.9423	818.768	848.29	5922.52	40.5943	62.6846	29.8272	1254.9	4275.89	1037.01	77.333	108.674	59.771	1744.01	987.967	1081.98	78.7848	209.42	45.9857	64.4328	313.046	62.8399
ENSBTAG00000008612	C1R	1122.93	1027.24	883.619	1304.1	843.957	1010.49	1119.83	913.334	847.977	919.706	1012.83	857.742	951.234	980.802	976.232	1058.54	977.261	948.391	1365.78	866.211	1037.58	1068.26	1067.07	957.337	1128.99	1316.05	968.969	913.369	933.573	1247.51	1169.24	1175.71	1084.19	1154.07	1299.22	1102.72	1134.91	1050.17	1098.05	1078.2	1028.58	1022.71	1119.35	1064.88	889.011	1038.51	591.409	930.4
ENSBTAG00000004175	HPD	1069.87	1055.13	1260.5	892.164	443.024	889.773	1256.66	810.914	1624.74	810.672	1168.61	1600.09	754.648	754.586	1160.34	1055.35	624.756	1129.99	1428.35	731.131	1141.2	1159.25	1107.13	1350.17	1159.45	889.468	1433.14	982.254	924.848	700.09	1056.34	1104.56	960.156	893.901	701.132	982.053	1090.39	942.788	1101.67	1027.85	1275.14	956.572	998.348	848.411	1069.54	1057.22	172.178	1065.59
ENSBTAG00000038323	GLYAT	1141.11	1218.62	1021	1154.43	680.172	1204.75	1422.84	611.016	1470.82	1112.06	1225.99	1072.97	1164.64	761.158	1206.82	1194.31	837.82	1154.21	1032.49	785.023	1160.2	725.848	685.326	930.392	1154.45	1443.37	1332.85	1074.55	970.871	1122.36	529.201	707.921	945.345	1129.5	916.756	1317.36	998.664	899.399	1334.82	752.7	774.482	1034.29	939.599	928.885	1156.33	1053.11	194.843	1430.55
ENSBTAG00000018101	AHCY	1128.48	811.802	1049.55	1132.62	487.825	1058.62	1123.95	800.329	1064.98	712.995	1029.45	1109.79	686.62	706.303	884.401	1051.99	718.979	1042.32	1364.04	717.755	983.554	1047.76	842.018	1042.79	945.686	1068.33	1228.86	1076.24	986.088	860.154	1118.9	1008.78	1013.01	1097.54	852.414	994.395	1063.63	701.756	917.949	936.767	1156.15	1062.52	1073.04	763.122	1084.65	990.424	207.206	964.424
ENSBTAG00000023939	0	956.218	917.801	1075.72	824.696	388.21	818.074	1018.89	784.537	980.275	847.938	1204.15	986.543	642.85	1042.26	998.807	977.465	833.279	1096.62	1217.29	755.851	1056.53	1457.64	1323	1107.26	1204.62	734.757	1100.79	1169.62	1481.82	1052.32	1131.27	1323.44	763.467	1243.59	1143.25	1109.02	709.456	687.644	711.751	1109.06	1355.48	1123.6	947.917	893.748	1047.69	936.771	286.292	945.033
ENSBTAG00000007148	F2	808.826	1122.29	652.615	1086.93	840.511	729.375	1115.01	1018.95	897.726	1490.17	1113.13	961.433	935.519	1094.1	837.517	856.81	914.914	784.943	1256.14	989.733	801.178	1112.8	1178.64	843.25	977.342	999.431	725.064	683.258	833.553	911.457	942.922	1110.17	708.355	1095.78	1278.3	928.846	1011.68	1118.46	855.152	916.548	916.143	695.085	989.658	1145.33	711.663	967.543	830.811	722.122
ENSBTAG00000001265	HRG	1003.74	537.295	1128.07	962.212	136.365	1039.78	1092.74	184.714	1069.38	413.011	1114.26	1739.91	258.185	271.678	770.39	1198.4	261.269	1069.45	1484.89	199.013	1056.39	1331.08	688.796	950.444	968.612	1135.3	1009.37	858.689	1045.79	735.718	1046.61	1001.97	880.799	1674.19	1159.94	1417.36	1243.29	394.863	1497.37	863.294	1257.87	1402.45	984.682	375.597	1398.51	847.755	51.2726	1109.04
ENSBTAG00000045492	ANG	1286.6	1030.1	1701.96	945.245	455.092	1339.62	1402.29	1809.77	3197.56	936.045	1059.52	1261.92	535.384	499.034	589.106	804.463	563.462	1283.67	944.83	597.593	953.964	1572.86	1007.1	1719.08	874.748	876.732	785.301	758.133	1246.27	1174.58	891.786	912.968	1204.72	1052.78	1176.47	1348.49	955.157	701.471	1165.34	1459.65	967.291	1981.62	843.512	807.172	961.582	706.784	186.894	1677.8
ENSBTAG00000047621	0	956.897	897.772	722.03	930.704	1666.51	1021.94	902.742	1477.39	1036.22	1727.78	968.518	837.092	1666.72	1276.59	1154.49	872.088	1063.08	1027.91	1001.89	1226.9	1426.08	965.245	1349.21	1316.81	899.555	2023.26	937.359	769.744	717.802	1697.3	961.508	1151.16	1297.13	736.628	1556.95	1003.71	815.166	962.154	941.989	1167.36	725.127	944.371	986.255	1316.85	791.044	571.012	1129.32	845.628
ENSBTAG00000012012	CYB5A	945.149	1096.37	884.805	1316.2	281.722	1040.56	976.178	403.308	845.172	527.174	913.498	701.44	681.267	633.137	893.465	1130.44	694.758	910.168	973.483	555.536	799.34	1286.13	994.008	602.811	979.071	808.077	1025.2	1040.45	861.3	702.057	926.073	1200.54	966.235	1166.07	884.471	852.793	949.505	916.328	904.694	1014.68	1063.94	847.724	901.172	638.696	834.546	1071.81	101.676	711.977
ENSBTAG00000020747	ASS1	1131.79	1261.08	1406.34	842.265	542.917	1121.46	1036.69	1749.97	1587.94	1309.57	957.692	1058.34	772.997	1008.73	1302.41	994.095	1096.25	1464	931.069	1049.14	1284.02	943.773	1242.35	1547.87	1012.73	511.797	1485.53	1155.99	988.212	1135.26	1129.17	1231.09	1106.75	876.17	849.931	1124.86	796.151	1101.24	1006.91	972.792	1159.06	1141.81	881.282	1380.83	1088.92	953.188	407.824	1489.63
ENSBTAG00000014075	ITIH2	1020.24	735.53	831.737	1206.73	1402.1	1057.77	942.348	464.865	838.179	611.515	979.52	1027.98	848.802	662.202	1035.13	976.4	571.338	817.054	1121.67	595.283	1034.07	786.413	652.979	689.18	1022.02	1100.95	821.493	918.276	689.722	993.48	1086.69	884.159	970.086	1159.53	917.167	964.086	927.408	655.247	931.755	1016.86	951.088	1100.96	1196.51	803.346	1105.71	846.019	1470.32	912.714
ENSBTAG00000012794	PAH	1091.32	1137.46	1621.72	1156.25	276.442	1397.99	1006.81	518.722	1730.74	512.537	921.154	1382.11	688.556	444.617	1229.7	1237.58	580.02	1450.74	895.933	538.502	1311.38	913.635	987.985	1572.44	1062.89	649.237	1563.89	1293.13	879.821	1035	1025.25	1131.98	1753.54	926.165	605.062	1421.94	929.391	833.135	1296.04	892.442	1374.91	1801.42	1038.21	616.018	1532.59	974.654	82.1792	1835.71
ENSBTAG00000015654	PON1	1094.35	718.896	818.141	1165.75	189.108	952.572	1000.6	560.453	780.97	405.635	860.021	641.017	525.806	723.278	713.596	1011.47	966.401	833.192	926.28	652.222	696.052	858.16	712.248	525.863	1038.91	594.752	866.022	1069.77	758.949	739.962	1040.96	985.229	1018.37	995.348	647.329	818.161	1121.28	688.588	905.227	946.213	1065.65	846.82	770.585	384.42	725.707	1021.65	461.734	987.122
ENSBTAG00000006991	ADH6	986.06	935.788	1070.58	1214.38	397.19	1125.56	1046.23	477.048	1050.05	558.543	851.09	808.397	880.039	518.136	1004.89	907.32	409.495	835.617	795.411	530.743	948.779	957.586	839.315	877.566	839.482	1010.5	1126.32	913.135	909.449	799.061	869.251	1012.88	1206.56	940.212	641.104	1041.37	916.164	778.848	1066	959.967	973.28	1118.45	903.191	652.589	1030.11	864.492	129.992	940.36
ENSBTAG00000005586	GATM	1179.6	440.99	992.85	582.4	259.525	615.616	685.344	290.129	898.104	313.705	733.984	1326.77	965.522	1166	485.976	597.772	1149.56	772.905	1226.58	1327.49	976.388	870.288	436.223	701.275	604.216	1398.84	622.203	978.953	2493.92	393.631	492.894	738.839	923.619	510.258	756.408	1573.97	1950.88	850.215	2407.55	602.031	1061.03	909.97	1207.66	479.524	1653.04	1775.3	472.156	1547.07
ENSBTAG00000017710	ECHS1	969.646	895.547	1042.05	1014.8	372.602	1144.27	1071.71	851.915	1133.11	874.815	767.464	900.225	738.493	827.179	1081.78	963.299	884.174	1102.74	892.517	727.884	997.126	1072.68	821.56	1022.96	779.667	615.401	927.939	941.879	1133.06	856.571	910.506	1173.94	1255.62	832.417	757.627	901.727	672.183	684.577	892.164	907.851	965.015	1151.14	805.256	879.797	934.134	887.603	262.321	1027.74
ENSBTAG00000018588	TMBIM6	973.716	784.42	1009.06	976.269	380.808	953.381	819.559	670.919	978.91	656.343	821.783	866.932	608.084	658.73	914.868	1006.07	742.69	1011.07	913.904	552.689	937.879	863.226	864.321	957.375	935.702	693.104	1083.73	1095.58	867.496	980.583	1028.63	970.153	1084.29	926.617	793.595	949.197	835.197	721.091	911.809	940.209	1008.01	1058.68	866.777	714.358	923.461	861.062	251.17	956.396
ENSBTAG00000047154	0	3402.19	3570.36	0.435132	0	0	0.51575	0	7022.09	0	0	0	1.04494	0.451503	0	2956.23	10844.3	0.467803	0	0	0	0	0	0	9060.23	0	0	1.75041	0	0.514835	0.696967	0	1.36241	0	0	0	0	0	0.533715	1.50609	0	0.553664	0.473364	0.502215	1.50457	0	0	2906.35	4607.8
ENSBTAG00000013343	FTL	1323.07	1605.62	924.053	1348.86	670.115	1068.23	906.366	1794.51	1127.54	808.974	705.792	770.556	815.703	660.298	1081.72	1366.95	1126.51	869.099	688.599	1027.07	771.215	1043.48	889.731	1349.7	692.605	751.833	1084.75	758.813	919.668	776.779	646.979	765.875	843.867	766.316	753.298	812.795	832.054	932.001	983.249	682.226	851.567	798.975	645.687	792.268	740.406	884.249	970.048	1391.09
ENSBTAG00000022571	0	1467.97	900.391	1768.37	860.406	38.1513	795.076	722.508	370.787	1162.17	488.076	1114.51	1476.06	618.443	361.536	1523.01	1523.88	394.415	1404.35	1032.98	243.587	999.088	641.621	666.904	1453.85	981.865	462.901	1443.92	1131.35	796.664	886.718	999.528	969.167	1312.95	902.432	465.768	1105.5	827.75	299.266	1044.82	726.06	1042.21	778.324	734.066	250.721	1022.46	518.848	13.9519	1048.49
ENSBTAG00000023549	CYP2C19	1172.04	911.09	1082.28	950.942	25.7642	732.153	535.209	47.2076	692.264	51.6378	506.59	356.745	355.41	145.496	775.725	1159.2	168.728	798.953	844.955	116.896	738.711	842.063	880.516	691.951	1100.88	256.723	1259.3	1119.09	524.831	865.687	1142.23	807.01	1053.6	825.631	240.019	826.382	776.375	454.424	547.769	1069.34	1278.48	1426.56	1278.35	322.097	1160.27	546.364	17.6613	926.324
ENSBTAG00000013924	RPS11	931.723	970.834	799.197	1146.73	775.235	1075.37	1065.15	1363.23	1065.61	751.524	739.532	976.121	721.708	703.335	730.063	752.399	1020.2	881.62	852.52	837.97	649.311	925.349	899.971	996.607	753.568	1556.79	971.661	665.11	750.254	685.488	799.673	911.776	786.095	944.293	929.717	764.558	896.07	892.534	766.353	683.607	816.686	673.507	776.768	841.569	689.989	1064.79	811.913	874.942
ENSBTAG00000005596	IGFBP2	764.198	1154.76	916.483	732.376	236.092	1336.27	1284.26	2124.42	1802.62	1531.11	874.289	1022.72	288.005	968.988	869.826	529.857	542.056	1538.06	799.277	466.323	780.982	1521.71	1035.28	2246.34	1046.89	1102.73	1432.46	449.724	1519.41	1616.64	956.045	1173.05	997.807	565.613	972.186	1278.66	555.19	599.833	741.088	890.271	796.377	1255.69	1132.72	1252.49	1510.22	560.003	217.41	1208.75
ENSBTAG00000013866	RPS27	974.587	930.995	677.777	1215.11	811.786	1078.32	863.644	1064.15	954.078	659.752	859.554	968.726	755.751	782.272	797.169	773.038	976.566	766.593	1141.56	829.298	668.817	848.886	782.16	869.792	781.111	1433.83	985.59	698.374	609.05	771.946	764.189	791.882	707.15	828.546	794.427	751.403	858.67	770.754	698.552	705.228	723.029	569.94	735.697	557.339	585.839	859.131	619.646	797.681
ENSBTAG00000013973	SERPIND1	784.862	679.774	774.151	970.213	177.086	841.106	1100.31	651.257	797.833	554.124	796.889	715.19	386.667	572.355	633.451	821.587	579.565	904.878	968.512	468.131	638.565	918.93	781.117	930.025	835.629	357.42	719.431	749.166	790.194	582.109	870.661	896.185	651.508	753.27	494.494	860.531	885.453	659.465	766.187	679.135	1079.31	889.549	963.992	802.387	925.164	937.835	245.818	894.491
ENSBTAG00000015285	RPS8	932.05	941.171	766.503	1094.12	653.139	941.032	973.784	1066.46	961.126	653.543	716.617	865.965	645.441	731.355	779.759	818.546	1010.31	889.704	773.207	848.563	627.967	907.41	779.659	908.857	795.099	1425.81	1086.34	626.944	687.458	615.137	680.931	740.747	651.745	839.493	832.496	810.916	867.623	837.331	772.978	725.369	810.096	701.681	757.399	701.104	676.289	958.329	705.344	791.41
ENSBTAG00000009359	0	1357.76	1233.62	801.895	1066.13	378.355	972.25	585.793	862.007	798.934	403.25	629.538	606.305	612.683	538.91	1146.72	1413.51	846.402	764.709	667.281	637.167	728.942	778.168	624.686	1194.01	575.209	509.019	952.021	936.606	602.087	655.885	654.535	698.264	806.902	756.336	536.201	636.919	844.669	824.588	854.009	682.448	1067.85	789.835	719.737	642.627	793.987	789.969	762.123	1529.62
ENSBTAG00000018320	RPLP1	829.276	866.315	660.234	1049.13	674.311	923.998	895.618	1088.87	948.433	720.796	726.623	835.006	739.321	679.671	705.954	927.078	779.315	963.828	1005.84	739.663	736.922	1006.68	668.449	730.478	621.993	1061.93	860.524	873.889	567.873	875.548	750.748	805.016	694.777	777.957	646.481	610.041	688.596	612.413	575.697	603.485	555.497	543.584	585.284	556.49	546.479	737.594	475.782	637.048
ENSBTAG00000009876	C4BPA	817.455	637.865	561.017	747.306	723.617	605.918	694.068	585.054	518.51	892.11	850.788	670.662	1128	906.411	952.101	746.724	718.895	672.988	982.411	789.859	949.765	694.117	649.939	700.454	882.547	1130.52	629.975	611.324	686.34	970.862	775.595	769.395	708.294	624.605	961.042	735.269	810.572	638.996	743.705	1016.69	653.469	740.395	788.696	749.145	622.84	562.604	638.473	588.829
ENSBTAG00000005450	CYP3A5	1240.87	732.624	931.64	1104.05	144.656	1048.14	674.39	2062.65	1337.48	802.046	1236.57	1055.42	473.361	619.697	916.287	664.017	636.787	609.534	1069.8	664.708	590.71	563.361	906.314	1432.18	770.476	664.226	1444.49	781.644	1477.17	1190.37	1286.66	629.298	702.747	511.658	576.73	653.021	449.359	452.641	793.244	959.405	903.227	550.565	761.142	430.906	476.819	483.465	123.597	854.297
ENSBTAG00000022564	BT.63212	1065.05	1057.93	782.685	1050.38	390.597	655.313	727.388	437.187	609.735	505.142	700.362	621.349	788.596	286.619	754.398	925.708	650.092	538.902	690.687	407.271	602.239	646.858	884.425	861.52	836.023	731.293	890.256	927.65	748.55	738.352	544.245	713.921	658.843	732.014	490.738	765.08	694.27	792.178	803.148	690.163	959.43	642.089	675.387	544.12	659.662	819.682	54.1129	914.377
ENSBTAG00000006307	HSD17B11	987.837	713.965	885.446	803.577	403.725	787.491	785.433	505.001	779.51	600.752	793.306	660.629	514.223	493.511	583.895	748.274	806.746	680.415	625.213	489.242	508.972	724.695	380.764	464.115	961.236	691.878	960.037	759.92	1125.94	612.492	559.58	623.117	610.989	744.947	704.381	932.325	944.307	735.948	884.982	861.975	701.154	972.507	750.009	627.983	789.84	931.373	265.52	912.965
ENSBTAG00000003229	RPL23	834.917	894.354	698.628	1057.69	587.316	1032.05	894.879	1025.57	965.507	571.269	651.441	805.534	527.477	659.693	677.676	744.311	933.663	774.305	751.923	758.937	606.156	836.114	745.8	917.403	689.814	1196.27	981.945	603.283	704.766	558.339	634.189	712.117	622.717	731.933	717.692	689.804	744.129	732.701	707.831	634.701	774.645	615.865	696.388	652.223	639.595	936.542	618.898	781.68
ENSBTAG00000003898	HMGCS2	584.031	371.223	503.485	394.846	15.8547	440.151	1007.49	413.608	1117.97	597.195	836.315	777.353	175.538	577.154	609.095	503.085	242.726	520.892	967.139	300.062	625.198	894.915	468.245	439.7	786.167	194.113	599.069	860.496	1259.04	498.156	781.416	884.121	856.889	1135.46	838.118	1024.51	594.792	342.752	491.178	960.677	689.091	951.401	698.29	515.5	692.995	819.924	87.0448	838.189
ENSBTAG00000014534	EEF1A1	831.499	845.944	640.9	853.198	530.259	807.523	951.762	749.514	793.513	505.616	671.574	753.929	495.345	691.944	787.405	851.218	922.688	722.589	829.445	833.036	642.398	685.001	646.465	711.909	711.078	993.444	751.75	732.691	766.932	579.138	743.3	710.192	730.489	692.613	616.457	552.619	682.561	699.717	640.35	626.646	659.12	574.681	613.722	455.939	578.163	912.895	864.048	777.478
ENSBTAG00000000140	EPHX1	753.511	667.842	777.71	848.595	205.235	934.886	855.863	368.659	767.831	449.602	594.696	689.122	394.495	447.168	736.237	820.328	527.953	824.868	817.494	337.666	760.26	784.798	662.026	612.507	678.595	616.359	757.776	797.827	960.808	627.135	794.56	965.648	936.501	809.221	680.275	690.649	656.758	545.073	776.159	542.125	807.898	811.435	687.657	510.92	861.325	762.292	120.68	666.757
ENSBTAG00000020859	SERPINF2	714.198	838.759	535.512	781.801	1151.6	595.26	693.971	814.216	587.238	962.388	694.915	615.41	912.849	840.021	614.028	602.523	767.342	590.254	765.4	813.643	651.76	678.604	851.268	597.859	720.169	1041.11	564.172	477.194	400.434	762.755	732.262	787.008	547.554	775.497	846.164	691.624	594.389	795.605	596.261	672.941	626.938	572.585	741.543	865.109	559.586	598.676	803.224	543.754
ENSBTAG00000009535	RPS2	755.6	856.56	752.471	826.841	695.36	759.744	896.005	979.686	837.216	641.301	626.152	748.78	679.695	678.409	627.774	605.481	884.379	641.941	680.311	778.809	499.886	728.744	672.26	804.205	523.37	1065.84	829.592	499.204	654.744	550.741	561.613	620.361	407.637	664.728	577.237	667.962	797.939	714.086	669.387	608.379	757.914	651.55	770.798	834.034	706.654	921.429	737.107	763.896
ENSBTAG00000016662	CPS1	740.811	835.755	977.867	532.591	474.762	817.544	754.219	975.354	927.764	795.122	761.559	772.962	490.772	699.693	892.12	803.122	587.14	896.939	563.709	721.432	963.274	614.049	940.273	827.374	812.02	588.824	881.285	855.849	712.371	804.039	858.316	824.422	879.609	619.326	567.254	839.643	567.634	715.509	717.734	802.454	793.987	973.267	731.25	761.886	877.342	584.636	281.937	902.342
ENSBTAG00000047046	0	2458	2738.25	2.17566	2.94038	0.535185	1.54725	0.986314	5350.86	1.10504	5.44491	3.93913	3.13482	5.41804	3.81857	2332.55	8555.33	0.935606	3.01504	0.609108	2.50148	0.594693	0.538656	0.547046	6802.56	0.650356	1.38916	2.91735	0.684985	0	1.39393	1.46845	2.04361	2.66513	0.655055	0.656442	1.14774	1.92591	0	2.00811	0.633476	0.553664	1.42009	1.00443	3.51067	1.9411	0	2434.01	3840.57
ENSBTAG00000012164	CP	548.262	960.875	421.795	568.576	1485.51	409.164	633.05	544.589	408.901	1006.66	706.902	418.47	1285.34	1250.33	801.356	599.758	1339.3	388.77	592.066	1435.55	749.189	430.819	787.964	357.483	709.029	1014.79	436.162	600.892	698.604	980.644	524.102	679.512	804.883	553.574	1056.29	547.533	683.843	1427.98	890.892	733.252	428.953	512.601	868.778	1173.22	578.636	625.64	1697.9	543.402
ENSBTAG00000019616	APCS	1373.15	1267.11	1196.59	843.516	641.907	1094.67	35.8146	35.3333	41.2117	519.469	552.346	661.212	449.692	629.518	513.575	613.269	542.883	746.011	1080.2	1006.7	1100.4	152.505	1142.76	929.545	597.384	662.649	763.925	646.358	545.807	816.841	685.893	785.111	753.836	1321.98	1437.8	1054.14	1167.57	940.783	1181.19	122.203	919.579	106.667	681.921	539.73	749.002	531.836	273.487	660.391
ENSBTAG00000000622	RPS17	724.95	842.244	583.336	946.525	638.997	939.835	813.669	1116.34	882.554	691.022	628.025	753.6	528.918	564.942	578.275	658.848	834.851	751.463	776.695	695.681	595.4	787.85	767.21	764.807	562.663	1128.66	822.598	634.741	520.415	688.961	620.498	760.113	712.706	728.456	724.162	572.056	586.623	710.952	587.061	520.016	564.797	470.703	535.877	577.553	470.611	698.319	581.582	560.855
ENSBTAG00000001041	0	667.399	662.746	627.616	801.367	790.756	686.157	696.025	574.773	647.452	716.543	602.481	640.317	824.8	607.475	793.187	717.248	579.928	605.512	659.999	545.8	728.48	538.225	633.687	754.264	618.33	676.853	593.165	553.294	585.233	850.866	720.669	682.923	785.328	708.946	774.912	694.746	596.509	635.284	819.994	679.429	692.657	714.477	710.201	725.062	615.752	602.417	510.419	557.064
ENSBTAG00000006045	P4HB	617.863	1147.98	534.659	654.848	1214.01	617.04	748.55	1354.77	661.386	1284.32	587.031	469.002	866.349	888.91	602.899	584.797	950.343	696.911	550.014	1055.15	623.895	645.278	1309.44	660.824	567.999	1052.27	594.465	528.983	632.067	895.535	651.8	865.746	739.872	630.428	771.395	621.687	526.695	1139.9	742.148	661.045	627.578	534.184	628.53	1405.51	472.925	648.327	1668.8	550.433
ENSBTAG00000007043	0	435.938	851.006	68.8205	312.412	3196.56	179.318	449.155	1948.07	206.596	2429.92	846.17	353.757	2210.08	1573.01	1156.85	553.14	1367.24	241.504	429.852	1813.92	1054.15	277.363	998.548	729.538	449.539	1769.94	248.286	264.942	376.719	1898.95	328.547	540.372	404.648	403.035	1503.93	477.708	422.028	1270.05	644.81	626.848	302.729	326.134	452.954	1410.18	125.279	377.529	4375.49	459.453
ENSBTAG00000020558	APOC2	492.347	788.399	384.192	349.261	179.463	400.723	755.888	1315.4	658.453	1231.8	546.359	507.455	230.761	700.798	299.77	300.675	497.761	457.89	932.852	523.5	291.343	1141.12	1204.88	669.407	808.401	785.819	549.66	360.096	961.204	447.071	522.747	1068.74	480.9	737.717	1082.85	657.529	630.038	684.325	279.651	547.697	439.351	340.057	660.035	1395.96	580.733	640.484	454.31	497.337
ENSBTAG00000011720	HSD17B6	703.319	595.406	715.204	725.381	261.328	838.215	591.382	502.528	755.003	707.169	559.522	723.222	554.127	486.081	655.286	698.23	523.829	755.428	649.989	392.192	675.537	828.929	682.585	853.453	623.27	701.323	750.205	701.667	1116.74	862.066	576.927	982.135	843.67	633.9	700.617	743.905	581.664	596.16	739.606	608.883	683.351	767.24	650.044	659.535	761.338	479.965	147.77	722.293
ENSBTAG00000046155	RGN	748.005	697.353	847.313	960.321	207.646	905.175	797.613	262.32	922.763	308.709	713.716	603.168	624.441	394.032	859.466	775.697	355.576	786.74	464.41	483.513	746.88	544.321	379.554	547.413	606.772	365.883	944.971	700.405	571.722	436.168	484.724	519.653	809.196	537.631	319.708	702.5	637.752	498.341	864.139	682.46	610.463	773.245	642.885	390.82	773.124	605.559	94.051	551.729
ENSBTAG00000008570	RPS14	644.355	710.473	545.903	950.431	476.318	821.765	733.057	851.756	751.196	549.041	612.086	706.338	489.329	522.781	519.745	566.263	827.887	606.429	706.006	665.686	425.269	650.819	542.278	661.518	547.346	991.972	748.355	481.774	488.125	478.35	578.143	615.313	562.368	656.2	633.302	513.643	684.598	735.103	604.688	536.099	571.702	473.484	564.373	484.97	471.976	731.291	494.622	555.7
ENSBTAG00000013264	RPS24	638.618	759.127	542.249	834.268	672.049	787.915	713.238	936.155	814.657	617.69	582.415	806.121	528.424	553.289	601.414	645.086	689.427	693.901	730.558	661.976	587.368	837.716	703.755	712.938	551.073	1119.46	760.873	546.969	482.124	560.939	562.469	685.025	597.557	652.69	703.05	548.676	534.324	610.609	549.587	516.654	464.794	443.773	473.136	506.565	427.763	651.821	572.077	617.607
ENSBTAG00000039995	CFH	607.357	531.475	383.184	476.348	620.515	444.842	593.049	598.781	453.136	831.976	998.197	697.526	559.871	579.599	616.999	842.2	548.829	521.68	782.211	650.275	808.116	534.614	478.805	440.685	580.719	599.201	429.438	583.352	545.709	776.102	701.308	615.815	634.053	425.659	669.198	485.135	600.445	549.79	600.346	777.241	400.905	738.936	721.77	606.979	556.576	411.083	411.155	580.459
ENSBTAG00000017779	HSD17B10	595.983	903.745	651.654	689.418	278.966	733.251	765.004	709.699	721.735	686.723	557.822	431.878	579.65	561.908	590.705	606.31	690.311	706.798	573.644	622.441	590.306	637.075	737.341	614.725	684.449	564.381	688.053	566.346	542.072	551.822	632.156	710.288	817.212	671.606	541.292	656.397	517.491	723.793	552.856	639.6	574.691	603.34	519.451	637.301	527.91	646.36	194.239	572.381
ENSBTAG00000007049	MBL	618.412	511.576	565.599	860.811	432.486	959.726	521.606	577.025	604.505	768.368	631.096	652.335	532.803	467.831	629.387	582.905	308.335	589.293	730.23	326.629	676.832	744.05	902.235	908.469	663.352	791.06	613.969	659.888	610.158	904.349	525.127	757.65	683.117	678.4	799.738	749.791	459.608	381.164	565.638	582.208	670.406	781.763	573.973	515.898	554.769	418.409	49.2367	556.805
ENSBTAG00000013907	CRP	559.793	493.857	585.383	464.773	1914.99	543.675	536.735	633.327	636.319	987.039	630.566	662.025	1043.58	939.327	786.5	554.072	946.569	624.104	501.373	1004.04	945.068	638.456	629.437	697.366	583.801	795.886	714.398	636.751	527.099	981.748	538.785	544.98	698.499	434.17	868.069	542.842	548.164	653.215	806.804	819.648	502.782	872.703	637.078	776.729	651.313	404.658	975.621	555.828
ENSBTAG00000022329	0	548.788	540.04	604.999	723.703	314.172	706.143	617.121	376.991	498.519	573.478	689.862	451.515	474.922	480.776	585.054	650.246	495.145	510.106	575.121	461.524	565.295	631.427	671.74	379.726	711.2	655.775	596.077	663.208	857.521	625.95	486.494	697.598	637.319	587.692	649.077	700.362	503.261	613.748	669.66	755.861	657.907	700.959	716.555	555.535	716.401	578.302	99.0996	497.716
ENSBTAG00000014731	G3PDH	576.018	786.59	557.127	641.043	455.857	668.079	735.403	633.367	620.015	636.833	498.549	487.471	555.931	565.429	512.156	622.707	629.05	596.779	582.268	614.366	564.134	562.014	710.24	590.955	557.244	515.584	578.815	657.31	506.779	536.856	541.299	647.684	733.446	672.04	546.896	554.436	621.573	807.607	643.829	496.454	646.828	557.019	557.525	834.175	581.777	729.453	442.804	683.775
ENSBTAG00000003746	SCP2	714.931	496.435	837.277	627.847	141.979	886.278	785.508	276.408	954.555	260.214	620.512	704.075	363.023	470.011	740.221	720.556	501.716	792.703	518.731	323.864	573.873	626.893	430.47	658.101	642.043	444.024	943.569	787.441	828.821	414.372	540.996	526.483	603.969	529.633	474.706	716.073	571.157	330.2	892.304	596.202	759.209	889.189	624.665	431.381	897.845	602.638	58.0375	722.789
ENSBTAG00000009735	A1BG	599.528	551.274	374.235	622.585	332.03	660.272	892.349	550.595	549.142	593.009	619.278	543.283	524.207	767.371	1202.85	642.562	584.371	409.536	615.141	617.548	498.178	445.531	432.898	561.95	571.194	468.653	531.849	339.713	370.975	395.821	576.491	462.068	413.714	582.708	512.445	551.281	599.213	638.95	625.855	483.502	559.615	451.813	746.759	677.896	588.168	637.254	460.114	623.668
ENSBTAG00000007193	CCL16	606.477	628.773	539.277	636.191	203.031	606.692	777.129	535.869	953.201	622.543	639.773	708.007	484.706	509.914	649.212	594.856	448.434	591.904	609.136	294.226	445.049	540.927	869.542	923.559	655.422	634.882	620.192	618.36	638.301	660.473	658.436	859.658	771.308	508.011	439.577	430.765	536.633	531.07	593.063	386.246	750.409	452.3	644.129	607.581	663.266	529.74	99.0876	529.755
ENSBTAG00000001021	CYP1A1	478.824	353.416	372.446	478.844	75.5838	384.401	538.699	187.342	452.954	170.641	569.654	258.297	568.877	238.461	429.361	830.513	149.601	301.235	548.86	349.234	323.015	508.492	405.412	355.956	590.658	206.079	274.192	1140.73	386.743	371.731	563.463	565.57	399.778	561.795	470.668	382.696	433.384	367.21	258.438	554.957	835.984	406.914	978.934	252.311	470.033	432.95	1.24767	304.476
ENSBTAG00000015086	HSD11B1	717.03	461.648	789.346	603.167	130.543	747.336	721.656	396.013	874.11	298.191	631.746	659.876	308.565	416.77	669.13	652.979	465.996	843.297	570.268	389.525	858.836	586.434	532.639	746.718	552.389	139.731	762.662	815.93	517.522	671.003	800.021	672.011	985.631	589.43	410.687	666.623	465.294	312.853	636.269	605.752	687.947	725.868	614.76	399.339	739.723	467.194	204.888	733.705
ENSBTAG00000034139	ADH4	682.158	541.813	1023.57	591.921	239.972	759.19	550.274	543.655	1125.76	585.237	549.026	935.772	705.01	238.26	826.071	687.241	91.6709	729.131	561.924	230.295	711.926	549.631	558.316	1045.18	611.317	372.553	974.076	511.589	416.047	728.998	526.524	646.29	1076.98	589.12	547.688	1016.06	533.31	404.815	765.854	680.422	686.091	1024.55	684.065	336.932	760.978	295.305	31.9683	883.302
ENSBTAG00000020729	DHRS7	623.469	443.305	606.939	772.933	314.377	776.274	675.722	391.534	697.144	461.979	571.566	533.658	405.137	295.81	439.751	546.171	381.464	451.657	562.245	279.344	459.598	579.936	476.535	492.376	681.901	610.622	714.497	593.492	601.789	529.895	504.868	661.205	567.989	581.416	417.277	618.147	575.188	453.196	503.09	622.402	626.793	646.072	542.977	435.318	595.258	517.303	114.624	508.716
ENSBTAG00000015895	HGD	643.365	599.87	683.535	546.93	221.609	602.752	632.714	448.534	699.104	510.672	583.682	488.785	515.342	407.833	678.414	605.193	329.557	571.205	540.309	325.894	626.465	581.122	658.02	602.655	613.412	469.917	756.798	690.884	586.656	703.926	574.057	701.885	713.318	607.685	474.358	599.537	502.076	490.354	532.125	594.519	677.134	647.47	577.507	443.127	576.884	487.042	41.7914	624.896
ENSBTAG00000019246	SC5DL	690.38	727.11	838.086	682.99	163.576	753.101	755.172	320.008	597.198	313.726	568.096	425.922	437.376	344.373	636.832	645.39	401.201	721.362	432.929	321.79	664.555	530.579	345.227	379.582	646.652	342.947	740.229	571.067	653.399	404.576	532.47	631.518	568.659	393.83	351.612	647.746	604.96	524.889	724.172	610.391	662.627	743.232	549.758	395.655	705.208	808.471	148.971	646.931
ENSBTAG00000002863	ACAA2	602.898	475.597	720.293	558.798	222.805	637.891	612.808	419.547	773.033	578.714	539.731	621.022	436.505	387.355	672.76	617.209	361.344	693.249	640.487	294.445	671.307	627.171	641.349	793.379	589.183	493.368	697.96	615.947	783.162	633.027	640.932	742.807	780.753	557.652	561.84	640.246	449.148	346.105	551.913	573.488	678.233	680.268	632.308	623.41	802.337	467.971	124.508	697.141
ENSBTAG00000008611	IGFBP4	505.782	569.04	490.116	622.705	676.864	563.493	529.21	793.024	576.379	822.455	558.622	573.224	709.446	605.698	558.176	458.03	768.892	521.42	706.523	687.941	530.98	595.29	734.123	729.678	547.844	643.056	557.8	428.48	630.02	699.164	600.49	604.929	460.168	488.163	575.989	573.536	530.006	745.007	579.253	545.455	510.5	426.747	517.15	685.11	419.21	555.61	356.918	472.383
ENSBTAG00000002302	CD59	638.034	539.888	629.027	577.883	695.634	715.861	607.372	390.392	771.539	550.233	537.41	681.72	881.334	494.632	668.669	506.052	504.759	518.105	407.128	399.819	496.212	496.749	491.685	647.181	544.218	593.311	659.321	557.715	538.62	783.251	520.418	530.521	670.28	564.657	542.353	648.703	545.29	515.355	690.791	646.526	609.473	608.652	581.264	512.659	628.041	426.974	248.124	545.512
ENSBTAG00000002255	BHMT	377.5	324.964	216.419	368.33	794.975	577.602	480.148	1333.12	896.529	1417.69	648.681	532.46	474.678	744.256	770.775	260.043	229.781	533.939	699.652	626.825	513.668	880.442	1125.41	1099.2	1066.71	911.936	601.161	331.207	847.554	869.755	558.492	912.751	478.652	312.985	980.125	216.831	224.793	460.52	149.55	797.021	451.439	396.546	542.944	969.349	230.028	252.716	30.6398	389.333
ENSBTAG00000001247	LECT2	633.297	417.301	398.335	602.105	298.299	547.75	545.197	394.963	394.064	368.988	607.107	454.383	354.944	503.592	360.837	475.688	484.885	379.315	536.812	442.938	338.908	396.295	488.547	356.697	702.215	527.602	479.779	521.352	408.636	283.382	550.754	788.3	661.896	679.719	454.908	500.898	757.099	511.786	389.715	437.232	569.892	401.206	626.937	390.909	485.514	763.585	164.903	527.222
ENSBTAG00000019648	GNB2L1	540.301	624.676	490.027	716.099	457.975	687.454	751.971	717.889	621.122	478.251	482.998	610.484	392.67	462.191	474.823	548.916	746.317	573.444	592.506	614.509	456.363	609.073	549.003	609.658	493.349	1019.85	637.197	467.873	516.548	444.257	499.674	555.698	531.953	599.638	598.781	483.735	588.942	630.187	556.601	460.592	533.328	475.293	477.676	475.268	440.107	726.174	540.784	514.951
ENSBTAG00000047040	SERPINA3-6	442.307	625.446	97.7305	325.382	2865.13	191.312	301.267	2090.79	248.631	1760.87	382.305	232.167	2100.97	945.148	714.64	378.837	619.155	185.816	415.751	803.383	545.568	306.728	629.919	680.974	306.602	1505.79	221.642	226.31	379.163	1898.12	312.816	477.9	307.251	388.545	1292.84	318.131	321.197	781.885	399.598	462.864	211.484	320.298	470.212	1084.95	148.046	204.626	2233.04	401.459
ENSBTAG00000002060	RPL19	565.963	558.658	461.281	694.546	434.309	665.881	591.594	702.685	604.881	421.595	481.398	601.327	427.111	447.71	464.69	486.16	642.892	547.462	609.816	554.155	445.038	627.585	507.43	607.876	505.962	901.857	647.407	430.76	510.07	422.411	523.279	505.897	518.786	557.711	537.199	466.917	623.802	625.042	534.077	465.605	553.136	486.861	515.88	481.289	487.418	648.9	574.421	599.222
ENSBTAG00000002038	RPL14	576.334	623.754	481.411	746.509	425.627	682.515	639.786	744.181	682.666	431.791	518.217	655.315	439.224	522.92	528.263	529.114	676.324	552.37	616.821	625.139	431.87	593.805	529.924	608.028	517.471	959.142	682.168	450.646	481.565	428.157	488.309	496.615	499.827	561.006	539.225	500.009	563.048	564.279	499.828	475.623	487.655	420.387	468.924	422.384	433.14	584.572	627.388	542.506
ENSBTAG00000015473	RPS27A	649.011	681.075	552.914	650.276	528.509	694.128	660.159	805.107	720.095	469.388	462.746	578.19	511.204	535.568	532.143	583.642	784.623	595.015	508.375	662.631	460.924	615.667	583.167	664.806	522.227	1074.25	724.312	462.018	450.604	469.011	447.627	564.956	474.514	536.746	530.319	509.783	509.603	539.147	494.198	463.892	539.946	441.022	478.2	541.103	447.19	600.418	597.761	535.871
ENSBTAG00000031647	LRG1	498.027	473.497	421.713	532.909	858.73	530.634	504.843	716.316	575.508	818.517	536.39	464.433	646.85	501.519	483.559	439.73	530.666	529.182	553.403	448.519	602.516	531.315	693.965	608.9	558.91	628.707	479.682	470.671	533.376	764.499	563.499	644.295	616.422	449.189	743.737	496.203	494.908	553.079	532.717	543.313	510.445	655.206	578.509	770.006	543.204	423.714	387.51	564.529
ENSBTAG00000016648	BSG	479.894	732.859	508.041	571.112	241.252	729.017	744.774	342.303	483.052	403.372	447.928	435.066	344.658	395.075	366.063	669.118	737.156	859.801	474.829	532.362	405.454	552.126	472.26	447.441	675.978	507.81	456.797	487.324	402.904	332.295	457.18	730.268	986.308	605.568	440.224	572.095	583.159	626.386	631.207	364.543	593.576	619.128	468.293	491.48	647.679	702.69	187.61	387.831
ENSBTAG00000009757	RPSA	523.324	719.343	466.254	725.458	741.388	682.497	664.057	738.857	645.057	589.53	454.315	622.113	462.237	478.436	507.949	522.048	656.421	566.291	582.366	579.001	457.565	553.094	290.248	350.696	436.134	1098.75	626.326	466.59	437.535	499.136	358.546	437.492	449.262	560.49	575.843	460.093	537.859	772.972	572.187	421.557	270.728	418.243	490.82	556.968	441.822	648.597	639.537	572.543
ENSBTAG00000038067	MT1A	177.201	51.9639	16.9123	126.146	2927.59	46.5731	36.0396	410.358	46.0358	2480.2	319.956	35.7498	886.781	1526.43	424.827	89.6306	2669.83	48.1374	1304.63	656.802	70.4491	409.066	1045.41	906.343	143.188	2212.24	249.183	19.9276	167.869	1024.35	1441.04	751.008	93.8163	67.8426	2160.13	62.2392	120.275	116.265	24.887	788.178	327.557	246.338	432.938	1844.46	202.051	7.77494	4288.33	12.5984
ENSBTAG00000001417	ACSM1	470.5	593.375	647.11	478.195	207.284	454.939	693.995	283.777	607.398	443.236	653.032	522.472	478.328	482.974	573.106	476.636	475.122	492.949	493.263	563.521	605.905	559.806	543.255	506.998	576.577	266.342	562.865	731.174	684.188	450.733	463.214	676.276	669.72	533.509	424.042	535.576	634.49	618.757	648.482	467.292	645.579	544.093	391.532	411.662	519.068	599.943	255.497	480.341
ENSBTAG00000005403	ADI1	723.352	714.701	567.139	715.231	175.645	555.199	507.931	339.503	420.104	352.105	459.996	346.694	413.401	533.014	452.009	614.487	718.867	512.321	590.972	494.996	413.164	486.978	573.59	606.434	362.713	395.401	438.437	529.751	526.648	370.941	416.514	555.208	444.431	558.107	396.49	393.252	688.109	660.27	595.184	350.059	789.462	362.418	402.448	396.681	379.303	775.094	204.589	539.06
ENSBTAG00000009725	AOX1	531.097	404.697	766.436	625.008	314.853	646.895	539.023	79.5042	509.386	165.826	503.876	544.758	554.1	154.618	547.732	687.397	218.922	487.653	491.247	206.164	787.318	442.603	168.331	249.311	506.992	252.842	663.214	680.652	283.988	549.952	399.81	388.094	576.524	506.815	297.018	661.926	625.734	288.47	713.97	575.973	667.085	975.65	632.673	315.618	747.752	515.989	120.351	546.739
ENSBTAG00000021408	FMO1	472.652	440.869	642.627	707.487	83.7894	704.927	618.456	338.471	752.953	314.283	703.559	734.192	276.812	377.877	675.351	621.368	303.149	570.957	554.953	323.313	620.545	673.163	484.643	518.418	471.826	397.669	752.004	742.956	936.353	617.918	511.508	582.225	533.973	469.943	321.687	645.275	359.558	321.01	541.885	620.623	495.976	686.557	579.7	456.442	843.807	459.797	23.6798	505.845
ENSBTAG00000003775	C8B	527.157	447.136	387.774	519.305	332.207	456.232	501.874	346.2	363.962	419.808	507.888	412.375	494.275	568.615	587.073	585.356	543.264	489.095	609.195	465.807	524.781	403.342	551.117	442.479	588.934	424.324	440.133	530.953	483.949	562.035	578.19	594.038	498.744	650.235	617.221	520.116	447.044	396.378	418.898	479.379	551.734	446.027	523.337	455.631	422.922	529.076	222.976	476.773
ENSBTAG00000001881	SLC10A1	475.059	464.256	547.455	488.453	95.062	609.699	598.488	271.107	559.397	269.041	475.079	441.412	286.231	267.401	485.132	487.58	260.672	590.659	538.943	216.652	448.601	598.283	485.989	424.714	641.406	469.432	596.302	600.783	869.125	549.5	486.067	535.145	659.322	516.977	311.185	589.205	542.94	549.298	781.276	537.211	562.709	780.538	549.906	261.996	706.173	696.798	21.5361	652.442
ENSBTAG00000003774	C8A	497.749	458.18	470.753	470.291	400.958	481.921	553.569	436.368	519.945	510.357	521.009	501.564	454.404	472.083	560.515	508.805	380.808	480.227	629.565	421.035	532.536	513.057	577.288	494.55	579.83	599.611	544.59	446.768	459.865	551.187	475.512	549.18	557.778	520.692	590.323	547.339	545.248	446.866	514.596	537.372	433.745	515.768	567.802	526.551	538.403	450.978	221.111	540.768
ENSBTAG00000007700	PHYH	517.106	452.74	507.845	496.578	142.523	577.538	619.808	692.638	610.677	397.498	399.493	421.683	354.352	563.176	601.121	569.557	446.715	736.294	553.034	446.522	546.338	651.097	554.353	896.462	509.872	418.98	569.333	584.147	824.878	568.663	568.867	532.259	600.142	372.204	498.464	453.38	479.874	356.326	534.258	571.734	563.66	691.595	457.145	410.168	525.547	466.575	255.593	591.625
ENSBTAG00000003109	ITM2B	552.686	412.08	572.348	627.059	239.669	660.514	518.421	356.812	603.712	289.761	508.921	710.701	426.92	417.929	566.687	498.233	394.841	505.566	475.813	340.84	455.195	487.674	415.468	619.111	555.445	475.015	650.756	535.645	543.393	432.317	464.767	439.981	586.323	529.92	392.3	539.068	635.128	452.78	637.661	492.835	575.075	536.561	575.119	392.183	596.713	481.328	200.83	589.621
ENSBTAG00000002648	RPS18	458.672	773.755	413.652	647.016	531.334	592.873	573.301	747.429	608.635	469.796	403.905	516.481	502.292	586.249	495.084	483.815	839.98	513.734	628.124	780.776	471.418	643.944	608.582	552.56	427.712	777.338	581.563	383.592	419.628	376.617	393.239	551.044	437.617	495.557	539.419	420.717	503.634	646.42	487.874	364.589	454.68	367.562	522.61	662.404	460.904	647.624	632.148	397.969
ENSBTAG00000039647	MGC152010	562.127	469.128	550.679	538.54	45.5905	567.882	623.709	226.818	494.458	218.301	484.319	372.727	257.15	294.732	475.084	573.099	387.041	451.072	420.925	287.447	462.938	513.185	316.218	331.571	624.696	360.92	573.625	565.347	596.36	481.138	464.243	569.95	621.331	523.964	415.536	562.643	552.918	349.849	556.416	507.373	454.834	623.763	639.943	398.869	649.226	559.018	86.3775	600.604
ENSBTAG00000030882	0	472.065	447.531	437.638	458.47	146.823	416.904	641.831	312.397	457.957	272.886	519.515	349.269	229.487	378.679	298.378	592.099	366.36	493.298	530.206	296.221	364.314	593.447	597.521	406.443	641.375	348.802	397.475	590.976	460.738	341.826	386.47	522.118	507.154	568.051	417.318	489.304	557.78	445.624	396.225	471.146	596.216	429.778	481.213	300.651	468.199	644.164	44.2802	375.95
ENSBTAG00000014357	SDC2	496.998	472.195	476.429	459.847	533.646	464.96	492.456	344.883	395.766	543.769	510.178	461.105	633.546	514.023	550.158	437.15	540.039	463.043	534.271	573.395	598.697	388.053	447.103	333.952	518.515	516.367	451.337	507.74	417.077	597.097	555.383	468.854	587.971	460.695	447.412	558.689	495.502	524.121	570.591	547.052	563.248	598.403	567.276	512.96	497.593	492.306	233.935	529.364
ENSBTAG00000018987	RPS25	660.068	712.052	345.66	579.627	362.486	527.221	526.386	771.804	523.865	384.25	420.264	476.331	354.196	358.038	524.419	566.54	529.246	508.128	644.121	449.231	427.769	577.681	564.363	637.178	434.841	904.177	572.082	451.382	399.281	493.26	542.49	564.318	518.023	529.375	552.362	417.223	449.69	510.029	441.335	409.794	445.031	366.09	440.53	398.038	382.446	565.369	555.409	617.178
ENSBTAG00000025101	ASGR2	400.88	591.291	350.681	568.213	277.334	386.099	540.701	394.975	375.445	487.393	389.786	390.09	322.724	371.078	293.53	392.451	340.494	385.746	615.649	321.356	307.157	838.05	719.105	446.321	476.094	496.075	364.328	460.441	543.826	516.36	433.145	680.529	363.743	721.793	752.023	415.411	332.762	532.959	355.947	501.839	516.036	317.283	444.841	472.86	356.764	515.106	92.5521	275.75
ENSBTAG00000013066	IGF2	470.237	498.779	385.979	528.336	307.807	446.793	510.13	610.397	484.763	618.992	529.843	443.87	487.203	464.801	407.27	466.98	405.257	500.423	676.141	396.56	457.038	572.094	621.733	686.531	409.17	413.888	409.22	409.634	447.537	591.613	476.588	626.613	456.669	479.694	508.73	488.46	491.008	453.908	432.431	386.445	543.391	422.397	576.287	619.796	501.657	491.002	323.913	485.909
ENSBTAG00000020556	APOC4	508.062	559.904	490.985	851.955	295.023	674.082	643.31	490.493	590.695	468.96	489.971	464.358	428.422	361.846	442.848	531.887	505.237	537.586	417.572	315.166	350.449	668.701	497.007	539.192	410.45	332.238	581.11	420.5	349.373	398.853	392.399	550.175	436.744	509.507	365.315	383.767	368.325	423.316	414.432	473.286	493.595	423.3	349.042	417.6	372.147	463.769	98.0526	333.513
ENSBTAG00000018854	SOD1	711.843	559.318	630.017	689.846	303.485	634.839	495.865	376.877	557.149	308.799	397.394	418.685	578.16	460.098	621.026	466.809	655.259	404.17	359.278	499.226	421.935	419.271	334.312	472.362	536.049	355.4	742.592	439.412	579.817	410.504	348.597	445.29	379.179	367.116	335.604	552.23	560.648	565.296	661.541	497.682	637.815	561.711	509.055	523.585	568.371	609.645	204.046	658.346
ENSBTAG00000026181	UGT1A6	541.813	509.772	480.776	637.592	151.675	477.766	499.297	167.812	394.732	246.401	408.72	338.02	273.295	251.451	323.318	549.444	467.538	437.464	465.7	240.632	322.648	477.366	408.975	343.952	600.368	385.688	474.674	512.787	579.513	362.651	456.963	567.375	437.164	545.28	379.78	450.978	572.407	477.875	462.877	402.252	592.945	463.416	487.383	320.257	470.493	628.133	63.6313	413.57
ENSBTAG00000005296	RPL13A	512.203	568.324	448.645	728.807	637.592	678.953	616.548	667.363	658.552	418.209	440.598	634.004	498.57	479.378	478.859	473.783	602.815	493.361	500.046	524.011	361.277	556.958	458.84	572.161	433.914	916.017	612.549	372.382	393.998	356.008	452.376	486.532	423.958	504.224	469.487	473.034	472.447	467.263	461.806	428.029	463.697	402.769	410.686	433.638	415.4	515.525	504.528	445.313
ENSBTAG00000017389	RPLP0	482.283	629.768	432.979	627.914	415.67	592.413	679.606	620.777	593.629	458.489	434.095	598.557	375.759	436.762	433.781	514.406	720.555	505.384	511.058	594.413	397.207	573.228	517.981	536.998	411.17	1345.33	575.448	425.947	440.071	358.001	411.345	501.624	414.205	510.363	474.205	412.632	500.976	604.731	474.514	377.302	483.792	367.02	433.282	461.683	392.072	598.673	517.358	395.778
ENSBTAG00000001392	RDH16	459.179	505.125	583.55	417.693	205.665	586.274	444.181	370.74	558.109	506.281	536.023	608.2	459.743	421.778	596.35	573.414	322.748	620.13	538.349	413.019	568.681	570.29	681.067	575.527	551.317	505.928	565.096	578.995	622.699	612.381	521.454	531.401	610.822	445.004	438.645	576.778	436.116	453.093	539.974	551.164	479.795	536.724	420.322	360.047	510.324	400.089	11.3371	441.611
ENSBTAG00000017816	FXYD1	586.257	481.678	555.847	564.254	243.656	607.803	548.313	438.614	707.691	387.923	502.923	467.584	386.957	305.628	427.836	485.869	265.151	528.356	488.19	251.482	468.418	580.989	475.13	601.005	443.467	351.678	629.803	545.537	392.272	501.193	547.174	514.653	557.447	544.289	365.065	507.694	414.822	336.325	424.008	475.041	477.089	458.745	442.928	390.503	477.458	399.526	61.3385	508.847
ENSBTAG00000012896	METTL7B	468.649	405.143	420.324	607.38	370.021	611.271	563.638	491.572	595.796	419.354	538.135	472.315	426.02	411.542	462.733	397.307	192.476	486.378	414.21	366.803	435.564	560.219	581.836	488.222	528.742	487.241	487.13	540.321	664.133	454.306	522.928	500.789	544.984	443.87	429.825	478.15	414.474	464.513	509.238	508.887	432.89	445.95	545.461	527.774	442.008	402.902	25.3021	430.999
ENSBTAG00000005620	RPS3	480.751	551.208	393.706	663.675	436.835	598.427	583.023	609.605	546.65	450.388	445.553	558.102	383.977	409.82	402.219	472.489	544.089	487.789	549.972	462.884	384.481	513.255	484.125	528.856	408.733	923.113	546.912	423.293	340.717	412.41	465.099	492.598	480.038	564.409	531.158	417.968	452.786	461.101	390.598	386.062	393.996	320.346	393.634	398.423	337.27	505.829	367.957	373.562
ENSBTAG00000047694	0	584.941	719.316	475.325	522.847	408.384	508.554	542.988	768.827	552.359	553.414	449.244	409.869	542.796	460.97	400.861	466.721	549.784	530.929	498.409	495.747	420.642	539.792	612.42	605.909	341.889	532.323	508.448	419.52	407.68	549.975	438.427	572.994	381.254	477.243	441.418	459.407	433.465	487.454	441.649	404.811	461.831	368.55	399.541	590.064	371.463	512.62	364.494	443.921
ENSBTAG00000008743	ALDH2	516.041	478.793	566.64	416.821	195.6	392.221	423.413	326.446	516.851	370.46	466.206	505.551	412.165	398.532	626.244	704.379	420.075	656.835	589.382	401.559	628.537	520.342	396.605	588.876	441.621	301.698	557.95	612.763	451.89	495.758	472.148	441.538	454.409	467.298	436.681	559.354	458.166	337.869	491.785	490.335	527.908	517.615	329.556	277.456	423.983	441.785	249.428	531.524
ENSBTAG00000015283	RPL32	467.507	549.271	402.068	623.806	417.862	628.154	558.722	672.525	568.961	396.66	414.381	566.639	405.116	412.277	436.511	440.847	509.819	498.693	608.165	496.395	424.278	594.977	526.685	589.501	412.856	839.514	541.895	440.325	390.635	431.537	475.451	539.929	471.593	491.067	481.355	389.264	458.475	451.294	409.791	381.849	412.64	338.234	365.887	353.974	334.556	518.636	454.393	465.151
ENSBTAG00000019701	RPL31	518.187	561.358	488.793	651.514	448.623	617.772	613.88	649.904	598.792	379.943	407.645	542.785	411.441	401.364	403.932	485.28	579.052	528.702	421.13	455.357	347.734	549.796	439.58	579.048	401.614	902.977	591.215	398.791	398.879	385.706	400.575	479.049	406.232	520.964	457.885	437.816	485.968	449.424	429.117	371.886	441.734	405.216	469.345	450.338	443.961	551.575	394.743	465.827
ENSBTAG00000007846	ITIH3	373.909	563.871	484.019	418.976	409.663	463.926	789.349	509.649	561.313	504.118	387.278	384.094	456.41	500.873	439.178	331.174	316.014	468.973	397.223	373.901	348.827	758.198	669.489	543.647	492.394	380.342	365.158	285.476	481.641	414.093	447.535	554.688	525.079	686.521	741.426	857.87	263.313	395.865	360.442	565.93	498.658	555.932	475.212	579.319	480.437	371.821	270.443	254.755
ENSBTAG00000007540	GLUD1	494.074	765.046	703.47	695.735	206.477	853.672	723.7	206.467	541.417	303.739	416.278	518.44	354.076	364.597	591.88	556.913	540.096	590.959	334.965	741.394	575.158	354.487	314.463	316.886	467.67	499.134	737.754	510.66	560.313	332.292	303.534	473.571	685.763	472.102	258.734	675.111	488.629	540.657	963.02	352.56	497.767	722.84	423.336	403.264	802.556	698.486	181.769	561.694
ENSBTAG00000003846	RPL37A	524.578	570.538	447.537	688.478	270.054	631.556	554.697	636.535	592.375	355.128	392.782	483.142	264.21	361.696	420.611	522.078	662.598	487.748	479.48	444.437	356.099	596.894	464.675	509.42	436.233	709.847	602.049	408.262	438.745	330.773	377.731	524.308	401.835	482.249	458.647	407.652	454.423	472.63	406.419	374.041	460.22	362.432	355.775	349.224	355.1	560.975	304.277	394.675
ENSBTAG00000004063	SERPINA5	471.643	477.552	464.699	511.871	434.586	550.55	476.484	456.684	522.572	456.577	358.727	430.399	335.26	361.93	385.016	452.442	450.599	420.907	461.487	349.918	295.072	510.549	526.598	455.67	512.354	589.423	468.121	516.942	588.87	348.967	426.411	591.26	531.208	494.411	384.967	483.037	459.096	463.544	422.934	423.421	541.068	521.008	429.271	513.744	475.528	484.578	112.129	454.927
ENSBTAG00000026199	ACTB	385.52	324.524	374.259	647.472	409.422	697.301	577.05	597.483	609.395	262.528	381.339	663.096	299.582	326.066	425.986	402.462	420.42	429.684	434.456	478.611	395.215	560.637	311.638	449.148	446.726	421.356	425.698	402.295	435.638	240.503	531.984	392.895	457.2	425.384	364.68	366.157	569.541	427.41	369.388	397.481	403.15	401.634	536.981	580.729	465.715	507.852	455.261	426.975
ENSBTAG00000047136	RPL39	624.866	691.515	445.02	604.777	487.333	701.879	515.365	838.354	609.515	369.073	387.204	569.311	370.841	340.764	546.089	569.042	466.073	545.906	527.468	434.708	432.588	572.401	516.44	634.582	423.44	879.188	575.832	422.26	333.995	441.922	478.477	553.506	558.202	526.491	543.792	425.19	338.456	323.369	364.887	348.853	350.083	307.925	304.874	320.355	315.102	378.566	371.822	589.882
ENSBTAG00000016822	PPIB	463.934	584.002	444.512	703.612	523.724	602.567	519.731	606.371	576.928	527.34	428.967	489.587	483.108	376.108	404.115	421.139	510.116	406.851	420.592	505.007	402.162	489.343	508.831	513.412	401.58	664.856	539.455	387.87	356.4	437.057	380.94	516.955	446.72	479.18	456.599	446.111	428.63	532.044	450.831	406.927	445.787	404.212	395.908	542.951	368.417	452.292	411.47	430.075
ENSBTAG00000001360	RPS12	488.661	554.577	464.098	589.97	632.805	603.676	517.559	697.367	607.853	372.255	404.191	659.606	388.441	417.881	410.485	499.121	602.766	526.213	530.567	536.614	413.322	568.413	510.529	633.363	428.749	814.237	606.891	384.482	395.668	347.447	368.208	433.791	346.448	444.081	458.195	408.2	473.605	424.281	414.453	397.735	445.64	354.391	381.878	456.388	377.963	505.08	630.707	432.629
ENSBTAG00000018283	ACAA1	448.599	438.423	455.429	515.32	167.977	432.819	472.986	496.902	550.974	484.262	462.886	479.658	333.814	362.02	429.594	405.15	290.747	448.119	600.531	258.566	332.541	554.015	493.498	572.01	428.015	432.973	558.261	431.447	526.047	474.577	502.227	586.528	397.883	447.433	386.566	476.309	396.594	347.011	412.924	411.801	511.897	429.699	436.81	346.318	429.421	432.166	54.5133	429.143
ENSBTAG00000012071	ASGR1	430.894	506.258	421.495	538.743	322.035	462.246	460.649	379.692	442.791	515.087	490.543	490.006	476.593	454.347	453.65	410.438	437.363	420.327	503.843	382.383	371.843	478.162	539.951	488.117	520.343	538.25	470.611	364.221	382.588	400.556	423.894	496.81	428.073	436.887	458.13	487.141	435.247	450.748	424.956	429.927	429.733	397.587	412.439	464.439	359.722	435.175	146.424	343.498
ENSBTAG00000023659	MT2	147.703	149.882	64.9846	291.58	1910.32	177.74	95.8742	599.185	159.258	1743.9	347.19	100.322	648.935	373.445	225.224	201.167	1041.44	102.133	997.055	83.6838	154.583	436	675.857	475.589	158.716	1427.3	358.206	85.1496	249.381	585.534	1046.65	645.848	207.569	263.682	1813.67	278.477	180.15	217.627	124.922	495.786	308.448	309.777	364.192	1148.28	221.962	55.3002	2507.38	98.1247
ENSBTAG00000011559	RPL7A	464.011	600.544	417.561	637.521	406.128	567.016	529.377	593.772	528.307	413.551	407.675	493.802	412.986	418.739	409.033	408.72	573.501	449.487	487.367	534.623	372.373	484.619	434.06	496.501	396.651	851.302	561.246	361.65	377.537	366.813	390.248	427.039	409.073	465.545	458.594	401.806	464.344	551.662	432.146	376.517	410.224	349.938	385.925	406.776	357.478	504.269	453.625	394.346
ENSBTAG00000017094	SHMT1	423.873	313.291	406.215	365.336	257.498	365.908	441.376	476.299	438.151	622.803	487.294	422.591	347.919	416.771	464.797	371.845	331.132	452.513	552.487	271.21	458.709	528.455	488.996	500.479	451.23	399.375	475.968	433.446	561.031	541.365	496.369	555.229	382.936	392.33	456.021	430.895	369.079	340.727	388.772	464.277	466.306	433.151	427.647	463.512	418.067	419.326	106.853	455.57
ENSBTAG00000039728	0	516.173	502.268	387.463	628.174	383.337	567.782	523.276	690.228	526.558	394.137	411.47	463.841	439.757	381.123	451.365	486.964	476.918	485.612	439.316	411.698	352.607	459.445	324.842	438.305	406.763	514.667	564.868	426.84	358.421	410.769	367.74	402.932	342.593	338.683	323.766	377.489	402.66	354.964	372.526	411.631	354.455	345.366	357.669	347.015	331.631	434.894	308.564	422.244
ENSBTAG00000018115	PEBP1	521.092	386.205	537.421	520.38	156.835	569.712	482.736	326.293	670.535	339.765	432.563	481.468	366.284	257.814	519.106	498.616	237.363	527.346	442.043	184.403	459.724	450.381	428.517	620.971	364.958	335.25	607.98	579.864	428.084	519.732	454.271	469.71	554.272	471.721	322.695	487.295	348.176	285.224	495.08	421.297	542.252	472.297	377.055	316.696	435.376	342.756	48.0957	488.626
ENSBTAG00000031679	HSD17B13	469.366	808.91	634.544	232.256	264.192	579.1	592.508	392.755	511.105	515.453	359.433	361.337	352.226	532.074	447.987	365.753	593.556	548.761	484.84	434.981	409.767	499.19	885.319	574.898	298.338	443.239	286.286	435.959	815.538	450.182	371.473	683.65	622.489	654.141	852.988	713.215	419.727	640	455.466	296.79	565.481	415.814	310.167	570.987	424.56	673.152	197.797	557.99
ENSBTAG00000004112	GAMT	402.196	329.415	462.441	521.766	166.351	477.445	488.035	235.973	553.553	309.865	421.236	494.96	338.977	245.908	446.336	493.668	283.815	520.341	499.271	198.828	398.676	497.87	415.143	596.068	506.973	307.79	481.578	437.063	356.02	394.466	372.757	451.347	346.173	420.241	305.903	471.44	400.882	284.507	368.287	373.204	536.105	442.638	405.499	361.771	451.246	418.845	67.116	448.493
ENSBTAG00000009517	DBI	495.687	948.571	352.309	512.04	239.397	541.752	513.711	438.344	460.006	541.053	396.698	250.24	492.769	712.878	414.273	503.097	1189.99	597.797	332.297	651.496	370.666	433.774	575.616	364.983	456.998	287.989	351.452	481.435	516.824	294.543	376.328	634.879	594.371	467.504	461.373	339.444	276.041	470.644	397.471	320.204	391.389	329.49	185.379	297.785	252.969	489.447	339.409	261.976
ENSBTAG00000016224	RPS7	459.707	514.192	390.738	538.491	373.558	501.751	564.451	591.429	496.697	363.177	401.925	469.424	292.198	351.803	328.402	417.268	558.689	439.514	470.994	459.61	336.057	511.815	424.225	505.559	333.808	676.848	500.648	352.177	370.651	316.083	390.964	458.081	322.24	459.094	425.071	387.113	438.464	379.082	365.664	348.313	433.682	344.022	416.856	436.739	367.237	513.335	389.186	413.761
ENSBTAG00000019764	APOA5	428.814	399.585	269.525	472.668	105.298	263.848	377.256	458.309	311.893	495.761	428.688	307.305	210.75	312.288	295.43	254.959	223.477	286.438	713.656	214.064	199.5	507.113	530.09	374.888	397.252	241.475	311.745	466.744	526.296	502.565	422.7	515.683	160.669	467.988	344.006	245.969	264.177	366.256	175.854	391.943	492.446	230.887	549.88	435.444	271.513	428.748	45.3624	249.909
ENSBTAG00000017246	UBB	785.938	790.978	402.94	394.489	370.125	430.618	392.853	715.909	331.086	354.477	394.648	381.15	344.812	317.163	653.36	719.153	341.567	426.593	461.243	377.729	369.532	429.399	352.522	657.354	305.655	422.246	412.631	434.534	392.564	407.424	432.245	420.193	409.874	417.688	421.501	295.956	309.387	309.823	320.872	390.753	358.243	359.282	350.005	314.076	339.397	311.353	674.266	648.645
ENSBTAG00000004258	EEF2	378.414	516.281	362.512	543.908	323.382	453.95	515.062	357.088	400.044	315.737	423.996	439.193	226.607	382.698	317.773	419.608	613.374	426.255	582.799	527.697	347.737	475.443	404.443	422.327	423.359	600.176	445.605	401.931	453.011	319.944	389.177	445.24	356.055	431.104	404.969	358.63	452.967	521.244	425.096	350.483	488.784	402.416	362.582	345.209	375.52	563.914	579.712	354.457
ENSBTAG00000023419	SULT2A1	460.717	496.195	415.328	640.719	196.782	510.893	550.55	364.752	557.349	269.729	426.766	327.787	407.406	385.916	438.256	362.92	618.18	314.325	407.432	469.714	414.912	453.628	379.255	392.476	362.81	285.637	496.855	372.02	506.673	318.935	367.213	402.143	405.818	374.434	359.984	367.88	423.285	436.379	510.738	436.976	414.121	451.341	376.003	361.99	416.36	479.75	221.533	425.653
ENSBTAG00000021887	DPYS	475.312	446.095	532.588	456.627	208.462	479.055	462.727	282.202	527.307	397.376	432.182	428.675	365.595	272.484	465.884	483.408	330.552	473.778	385.931	251.472	410.35	275.036	383.409	397.251	447.352	395.103	556.243	462.892	478.259	509.953	406.029	468.056	483.36	410.387	332.765	504.683	428.379	415.504	492.101	283.577	484.365	401.063	405.365	332.836	498.041	436.552	107.698	548.703
ENSBTAG00000015114	CALR	402.776	551.31	341.657	456.024	1033.12	399.437	487.737	857.479	418.176	671.81	418.809	307.506	475.83	429.473	325.303	375.616	723.937	393.622	293.06	939.813	588.413	313.327	552.323	334.089	389.672	437.007	398.539	398.641	220.871	476.462	420.948	479.678	471.272	357.347	500.593	316.76	394.247	543.758	349.937	370.722	363.686	290.476	347.572	910.356	220.011	421.894	1859.52	321.247
ENSBTAG00000009733	FBP1	436.049	338.106	229.154	283.515	128.698	285.595	355.378	333.746	273.689	464.083	416.95	281.145	217.248	384.208	347.958	278.916	227.724	281.95	406.834	179.974	190.388	453.995	533.479	323.292	576.184	312.531	287.058	363.288	403.512	433.525	408.077	442.092	304.571	423.303	394.115	235.86	305.001	343.136	223.91	477.006	439.084	311.913	629.985	489.38	380.024	454.629	69.0492	386.494
ENSBTAG00000007454	RPL10	475.176	570.92	368.553	520.932	314.031	523.121	548.928	622.762	484.857	384.331	403.772	494.146	324.539	357.197	394.211	437.514	500.916	430.975	371.264	453.723	333.823	415.136	373.569	528.601	357.339	733.449	455.415	312.544	334.267	352.662	378.834	380.121	406.028	403.372	418.573	341.425	448.32	431.11	406.863	349.602	384.103	327.911	331.272	355.688	294.73	453.793	392.587	413.626
ENSBTAG00000011027	PTGR1	284.277	446.021	291.688	534.008	168.236	386.167	595.791	214.287	401.149	260.788	285.703	266.707	314.1	330.903	409.748	398.664	394.539	257.995	351.951	329.979	278.205	751.736	395.502	294.751	461.338	521.179	410.196	386.718	543.422	271.708	279.177	685.207	313.927	440.399	383.124	329.626	310.184	441.697	288.069	293.904	468.284	387.479	319.217	421.958	370.943	529.992	74.4923	277.583
ENSBTAG00000010520	C8G	320.695	379.262	365.359	351.321	161.746	317.702	507.933	448.234	561.098	521.691	473.976	544.525	351.648	380.865	445.557	348.277	290.5	499.668	595.54	291.62	355.404	648.919	516.863	630.333	364.825	218.854	330.725	236.089	417.911	291.872	318.075	321.451	243.693	334.389	334.695	459.605	471.063	339.743	366.707	379.69	404.424	365.277	429.375	475.916	392.004	316.189	163.801	264.325
ENSBTAG00000012393	AGT	364.877	395.677	311.935	314.762	324.905	332.368	407.21	362.824	308.676	381.486	352.571	346.168	295.964	447.824	323.86	316.723	440.26	391.59	504.932	375.831	302.853	325.084	479.792	347.017	479.478	394.201	268.05	430.902	419.069	379.853	527.194	475.503	492.908	469.266	442.562	403.616	400.166	430.909	369.321	352.578	397.212	421.296	424.649	514.375	421.043	434.008	243.621	381.763
ENSBTAG00000020597	FMO3	315.468	304.816	309.181	408.283	338.174	346.352	367.274	200.469	294.662	312.679	453.779	318.969	421.686	361.207	391.871	461.199	438.357	379.667	425.502	518.247	523.997	388.381	438.092	279.082	426.299	405.582	381.252	468.589	386.482	387.898	364.013	402.905	429.417	400.224	349.538	407.738	427.501	418.862	468.496	464.111	411.391	380.493	363.342	349.174	344.617	405.66	176.282	303.539
ENSBTAG00000008541	MGST1	396.514	314.086	448.504	469.494	183.384	544.966	448.209	173.852	523.8	141.642	286.661	300.155	278.142	202.753	371.777	504.862	240.22	602.98	280.394	149.015	407.72	436.591	465.389	497.291	289.839	278.905	428.324	648.401	547.728	466.482	537.733	544.729	776.149	451.85	282.918	470	392.909	277.525	519.513	373.524	547.781	523.229	404.04	274.693	501.204	336.103	25.6732	423.751
ENSBTAG00000014470	ALDH1L1	374.599	512.782	534.08	504.169	138.514	413.989	517.9	161.691	498.319	276.361	437.874	479.256	270.021	162.389	387.533	466.366	315.86	430.049	407.833	220.778	382.174	414.432	390.795	433.913	368.841	225.113	510.12	434.461	354.732	276.718	303.36	402.77	338.19	413.209	271.902	513.489	477.949	434.415	503.975	309.246	557.155	439.644	318.593	284.448	396.531	457.882	43.1336	352.132
ENSBTAG00000007073	CPB2	334.346	327.433	242.377	401.549	316.545	350.872	370.386	368.12	322.32	357.753	411.879	318.554	292.039	348.968	263.333	357.232	441.105	299.228	311.358	421.475	319.054	374.302	388.792	265.455	449.366	475.833	409.912	477.328	395.731	426.887	416.044	416.197	413.451	417.063	411.004	328.233	347.671	351.873	389.225	451.222	375.299	379.412	530.737	447.4	408.257	336.846	279.735	309.11
ENSBTAG00000015131	SLC29A1	307.661	418.456	484.95	503.155	283.963	505.898	429.711	322.104	552.749	336.433	359.474	569.663	319.675	349.924	300.587	379.075	501.927	385.505	421.902	338.92	345	499.606	377.173	443.703	359.152	526.424	457.044	380.542	594.669	358.011	328.322	394.844	452.352	459.817	398.526	637.216	419.447	426.094	546.05	286.985	390.176	541.99	318.755	395.228	496.266	442.291	250.668	481.83
ENSBTAG00000010242	LAMP1	395.52	377.773	414.119	478.902	185.95	441.862	435.09	359.055	535.672	365.698	447.8	550.191	298.725	347.414	426.572	366.158	344.129	430.759	419.927	303.587	360.197	398.774	351.714	531.692	306.356	284.152	425.338	388.424	446.43	379.984	356.081	378.835	356.122	333.319	282.224	370.189	417.928	383.973	489.788	354.751	431.667	384.18	397.246	331.731	409.886	385.455	164.605	380.042
ENSBTAG00000000425	RPL17	515.382	543.437	357.87	400.979	276.898	437.963	445.612	576.782	464.954	233.658	282.616	419.816	270.17	310.339	425.73	508.437	443.84	376.008	359.906	385.257	279.233	409.408	328.967	619.276	314.114	688.868	474.395	308.241	339.461	267.863	341.763	383.653	292.636	413.275	350.719	345.725	380.027	319.03	337.611	306.853	352.944	336.246	351.478	335.782	367.544	480.747	459.177	506.621
ENSBTAG00000014226	RPL34	433.868	484.884	335.59	491.663	335.34	469.682	468.644	499.572	467.273	307.466	354.767	389.111	297.113	332.987	338.757	402.667	480.978	419.743	443.43	397.228	314.471	432.014	401.841	475.742	353.917	643.39	466.635	286.084	323.638	292.35	310.803	391.675	301.952	363.146	367.482	328.142	363.45	339.493	303.882	306.157	363.086	284.71	339.351	331.278	302.858	431.473	371.94	360.857
ENSBTAG00000032350	0	507.004	702.261	310.474	612.717	302.302	385.754	262.148	284.312	162.072	221.975	244.233	152.772	375.457	378.934	336.857	566.445	654.301	229.679	246.35	292.598	165.732	302.026	332.622	179.747	484.513	547.148	366.09	344.763	396.973	245.697	205.82	286.902	190.234	480.89	476.598	329.047	350.376	510.446	301.464	251.947	268.227	194.916	331.687	349.513	256.897	485.187	195.304	311.431
ENSBTAG00000023274	0	412.187	487.151	293.173	442.198	297.941	455.62	423.079	545.094	447.979	299.589	317.594	403.199	250.549	278.9	334.814	418.062	385.885	379.705	475.166	396.872	340.089	421.552	389.562	477.949	371.805	827.515	542.618	343.935	294.604	338.759	374.16	422.623	380.077	464.374	416.748	343.745	331.158	343.024	320.778	304.169	316.823	261.751	302.437	302.111	280.545	378.791	399.645	370.284
ENSBTAG00000043553	GPX3	19.4436	233.116	22.6051	27.2323	1843.2	69.301	14.1627	1957.92	105.429	3099.01	173.367	223.543	1276.64	1992.83	739.659	10.4516	596.145	76.8374	341.959	1299.32	44.0504	232.543	627.805	1553.27	90.2351	1554.59	228.015	7.83669	113.624	1892.26	255.129	230.701	24.1127	35.2536	903.247	68.9708	7.38205	244.616	84.8345	340.48	23.592	73.1383	224.99	1293.11	103.191	12.9875	712.99	28.0503
ENSBTAG00000016385	F10	362.09	381.308	252.649	485.533	213.369	371.097	431.641	293.63	325.488	398.401	401.94	344.476	299.882	316.869	296.562	356.624	335.447	285.93	463.162	250.278	251.73	385.329	306.828	356.9	374.115	288.526	286.65	274.072	234.662	275.675	312.767	407.844	250.077	355.485	349.062	336.85	408.311	383.138	300.369	301.646	328.348	276.798	409.705	386.954	292.928	376.51	150.284	270.83
ENSBTAG00000005654	TMSB10	342.426	290.712	465.464	491.845	464.132	708.389	373.911	644.688	704.471	224.92	305.883	830.499	412.424	350.929	480.553	398.353	233.709	509.018	419.111	345.169	379.784	418.561	326.072	615.589	354.962	780.162	550.469	255.86	352.366	277.709	388.237	290.757	545.01	421.784	387.421	381.024	481.017	302.874	339.938	347.804	293.772	314.772	419.254	407.903	513.101	230.839	197.713	328.905
ENSBTAG00000039643	0	495.269	629.147	533.329	555.982	33.3906	396.807	480.418	225.303	535.792	193.578	354.731	339.021	177.921	118.916	389.837	481.852	188.692	289.915	276.652	96.4649	285.773	415.693	319.378	384.189	480.239	321.816	507.097	460.749	435.38	351.874	255.508	327.179	279.25	442.416	319.424	515.172	357.157	375.303	415.787	368.865	348.567	379.958	233.297	252.148	284.49	259.081	11.1014	334.4
ENSBTAG00000015388	RPL18	376.445	415.65	342.327	484.326	285.645	442.137	434.726	505.494	419.021	297.813	342.597	435.306	252.522	305.471	290.185	373.704	457.269	407.546	410.155	375.554	283.094	430.538	334.805	409.811	304.367	573.326	419.397	292.158	345.998	267.032	349.193	367.36	300.92	371.63	345.281	306.963	432.754	368.509	338.198	293.876	378.078	325.802	342.652	344.891	322.02	474.151	358.838	383.643
ENSBTAG00000034106	CYP8B1	397.233	411.254	432.935	403.776	71.7809	346.138	368.352	166.333	311.655	169.055	360.211	302.427	214.603	174.533	279.058	405.569	147.641	415.748	409.268	113.673	284.307	388.464	339.155	312.351	340.987	215.972	382.158	424.2	399.182	332.66	573.537	567.207	493.748	390.437	210.013	378.202	320.78	285.92	335.454	306.626	469.862	404.662	423.727	204.746	474.814	343.988	8.62211	331.376
ENSBTAG00000001595	MT1E	102.721	108.569	24.3357	101.734	1402.97	54.2665	85.1968	1025.23	114.307	1219.83	184.165	58.1929	679.109	1046.99	344.868	44.3801	879.338	26.8653	1237.48	953.021	61.8682	317.466	572.095	1153.46	160.594	2036.12	361.023	14.4471	133.596	545.71	765.059	508.992	108.316	77.9276	1517.67	118.452	102.386	100.425	41.7586	597.33	284.325	242.191	317.531	1332.68	306.819	9.70912	1571.09	20.2892
ENSBTAG00000013162	HSPA8	340.556	451.866	286.783	393.404	787.271	359.863	489.516	272.975	269.879	193.067	321.131	282.814	179.634	385.997	359.803	303.087	699.308	334.737	488.277	528.901	351.942	404.096	338.499	181.793	295.148	409.649	315.006	451.593	323.342	300.043	474.51	395	258.825	354.185	455	258.252	345.681	462.445	281.061	385.387	363.805	294.497	366.406	361.353	290.233	335.472	688.062	256.246
ENSBTAG00000017665	DHRS4	374.223	464.21	379.66	425.983	118.685	405.088	393.739	352.287	440.86	357.603	328.185	320.862	266.791	298.328	328.703	344.259	362.996	386.437	414.956	299.502	271.942	402.045	519.37	416.228	348.096	349.841	381.857	348.912	450.083	361.075	347.257	447.519	414.593	331.753	300.412	354.964	352.712	441.791	376.925	333.509	396.991	324.842	299.19	333.231	335.851	458.688	132.096	405.268
ENSBTAG00000012201	CYP3A5	479.208	271.402	423.884	260.039	194.293	267.783	176.873	130.806	203.673	138.849	143.756	167.741	385.999	345.527	416.31	397.87	233.953	388.499	453.711	191.523	366.389	465.07	421.547	485.795	183.641	278.486	216.413	363.839	493.363	472.31	465.495	428.689	410.735	421.126	472.567	454.35	375.851	255.503	475.09	481.223	506.461	482.026	449.776	313.205	440.841	293.342	111.576	414.826
ENSBTAG00000046623	0	355.644	432.435	263.767	365.706	328.232	368.112	339.992	466.92	347.205	299.742	275.276	327.884	246.426	285.66	319.322	418.891	365.573	393.979	465.014	343.899	341.536	439.691	446.196	442.403	313.776	754.259	410.574	346.426	325.575	374.114	421.669	486.203	397.319	449.959	458.345	290.832	345.67	382.501	335.056	251.306	324.009	278.705	310.75	316.106	282.969	405.739	640.724	436.517
ENSBTAG00000002258	APOA1	258.59	504.046	154.097	339.028	254.338	225.804	407.255	1031.07	296.171	645.719	237.105	240.965	91.1714	431.655	191.517	138.482	374.236	305.576	659.51	368.454	116.881	867.751	788.212	545.545	362.302	739.627	281.496	115.265	630.355	169.367	234.933	749.277	162.926	450.172	776.504	214.899	274.277	478.735	125.109	226.141	165.787	87.885	335.383	741.949	92.4645	322.105	510.838	167.25
ENSBTAG00000008635	SULT1A1	426.593	291.755	415.132	391.678	246.382	410.32	377.366	439.626	470.678	439.635	415.401	404.481	438.241	324.614	465.905	351.69	254.536	376.577	378.565	274.88	447.373	202.543	310.031	444.37	326.772	236.094	498.787	378.932	351.689	451.279	392.512	338.657	341.48	314.311	322.143	341.964	333.68	294.957	375.826	246.736	366.191	213.331	408.741	451.279	351.237	305.323	121.292	378.368
ENSBTAG00000007737	UBA52	340.855	398.666	298.958	492.784	308.039	437.652	438.503	538.187	456.092	342.77	305.873	447.378	262.244	262.474	274.352	324.237	398.276	379.895	367.642	334.666	284.739	403.171	371.54	421.22	282.937	530.695	379.839	284.457	355.159	296.629	346.664	357.513	377.432	370.499	363.817	287.523	412.755	440.475	385.508	255.085	371.965	325.639	343.465	396.267	349.628	440.999	389.092	449.387
ENSBTAG00000019147	RPS20	407.585	464.693	329.498	469.584	381.325	459.746	466.247	549.377	443.1	320.006	333.183	411.617	297.049	290.807	302.758	344.749	405.774	372.324	421.141	363.246	284.633	406.117	364.674	433.108	283.949	697.966	409.176	281.297	262.36	288.242	326.395	370.091	314.124	383.787	348.885	290.666	326.9	324.373	296.561	266.4	310.876	244.251	294.143	301.701	260.45	352.206	347.803	321.16
ENSBTAG00000014177	C6	375.951	322.204	310.384	257.09	412.74	286.209	321.497	305.884	244.545	373.765	336.189	255.951	403.944	357.93	386.15	361.401	273.23	302.294	377.521	254.324	408.785	336.655	335.022	313.184	376.293	369.037	325.631	240.802	269.711	410.952	391.945	336.68	327.389	317.463	444.318	298.827	386.074	390.915	361.649	402.905	269.268	366.055	402.842	394.415	314.785	309.415	199.902	385.225
ENSBTAG00000013461	RPL24	378.107	437.11	346.346	472.913	289.69	458.922	461.382	459.273	441.083	296.16	325.237	400.572	280.772	309.094	315.101	347.694	491.011	361.396	328.884	430.233	286.891	364.869	304.484	419.606	292.739	555.426	459.607	286.09	353.237	254.165	301.22	335.5	322.211	353.473	328.605	311.885	393.926	391.328	384.224	269.158	377.27	319.687	322.952	372.196	334.016	450.704	401.391	387.439
ENSBTAG00000015989	RPS5	334.097	439.792	287.135	471.342	297.645	422.929	461.831	557.555	374.822	327.335	322.73	391.506	232.593	270.87	252.697	312.389	463.28	343.504	372.5	363.636	248.266	381.687	354.445	394.459	285.045	652.424	381.494	245.549	318.223	239.452	314.443	363.619	261.196	326.508	325.427	284.419	409.266	455.84	349.668	242.473	356.74	283.646	355.995	380.387	297.768	462.595	419.151	372.656
ENSBTAG00000012210	C5	272.271	332.009	264.15	248.703	521.098	194.323	308.762	217.408	233.867	383.638	344.326	354.476	508.092	381.576	343.481	357.861	339.497	294.48	359.67	437.13	452.75	298.042	398.173	282.607	390.131	369.953	247.539	329.461	307.333	444.492	307.364	351.326	366.073	357.465	501.229	375.907	346.308	506.336	389.864	348.547	321.685	315.707	350.092	399.747	288.626	348.084	303.231	278.291
ENSBTAG00000017442	CDO1	331.889	339.184	425.644	377.437	270.289	474.985	342.913	344.876	504.628	369.396	309.682	449.478	320.647	327.151	417.1	318.914	530.365	381.913	343.092	344.036	410.421	405.857	349.861	448.222	302.752	380.933	637.407	451.502	556.785	462.717	418.281	368.091	330.819	325.462	450.275	400.18	262.532	338.381	395.544	371.896	299.174	329.674	298.673	404.142	403.349	263.486	434.708	354.789
ENSBTAG00000023384	0	367.963	664.558	423.396	631.064	119.379	493.793	476.186	198.471	454.842	206.183	272.491	267.937	345.089	198.794	445.806	502.809	339.428	357.463	235.095	245.763	266	402.09	362.692	499.499	326.815	255.692	504.54	322.477	327.442	263.319	193.86	436.186	317.674	338.279	236.002	340.499	327.091	447.879	391.852	224.792	449.331	359.505	238.729	278.554	308.032	339.517	13.5254	356.559
ENSBTAG00000006536	CGN1	1181.54	256.474	812.539	163.089	9.32154	360.896	169.531	18.2948	246.572	17.6209	375.673	251.761	39.1046	107.468	1023.76	802.411	111.213	350.824	168.35	88.3719	488.416	76.2384	41.245	60.1626	442.797	14.5505	712.435	310.72	25.1079	96.0506	596.985	91.9278	314.604	360.036	52.6255	261.056	441.99	35.8084	283.043	181.675	168.852	306.119	325.759	39.7993	585.796	162.39	31.8315	748.754
ENSBTAG00000045969	APON	316.076	260.991	316.39	335.718	121.379	240.576	283.409	196.375	299.675	319.518	304.798	302.07	224.459	262.397	303.525	280.742	250.406	202.645	409.39	225.323	268.431	460.711	348.307	255.957	356.921	400.293	380.469	270.754	481.668	317.017	342.647	508.405	318.969	383.422	409.904	335.138	368.408	300.009	328.959	351.685	348.877	295.129	375.34	248.362	339.504	310.649	88.5401	285.869
ENSBTAG00000046768	IGFBP1	74.0565	917.537	521.614	278.712	504.195	339.739	379.909	384.987	158.988	2310.09	149.027	292.091	19.7559	647.404	69.8894	157.636	548.608	610.403	102.662	378.019	474.843	103.243	557.68	712.846	702.734	686.207	439.188	199.768	1034.91	894.882	56.8617	355.574	343.336	145.663	457.934	37.0646	227.407	593.084	310.635	93.8884	305.004	328.049	183.157	313.623	215.914	308.907	209.069	307.645
ENSBTAG00000010155	0	346.471	239.334	488.364	356.191	248.139	580.661	312.087	467.322	324.927	141.16	332.796	468.305	415.353	369.151	485.203	257.271	175.626	298.843	379.544	233.824	275.73	318.097	177.448	304.424	382.324	361.14	372.979	207.267	208.68	125.657	358.539	216.454	280.813	315.331	213.634	271.592	625.54	298.021	339.096	287.352	202.894	303.505	409.491	267.833	368.518	229.03	116.961	195.101
ENSBTAG00000006487	RPS9	324.011	397.447	278.594	498.517	383.284	438.222	452.62	532.682	432.833	346.391	354.583	432.794	275.634	294.649	275.564	275.892	445.83	300.943	364.246	428.657	245.382	349.006	303.808	377.604	277.734	613.92	402.921	218.791	306.332	206.49	267.926	333.061	244.865	328.11	326.757	275.808	355.524	413.939	336.173	269.044	332.315	257.165	325.134	355.135	264.455	412.244	404.705	289.167
ENSBTAG00000014220	0	390.219	294.884	314.975	347.32	147.909	328.441	337.907	135.843	266.556	209.153	386.211	305.35	238.271	238.985	298.363	375.489	376.879	292.767	312.188	241.612	276.809	265.377	240.043	234.895	370.745	343.428	366.426	335.443	280.339	253.49	314.535	299.797	389.359	321.561	293.635	310.313	411.631	309.491	395.161	333.105	344.205	354.434	348.568	254.824	338.416	380.303	95.9284	361.62
ENSBTAG00000003362	HSP90B1	333.159	476.428	241.274	324.258	1151.14	273.78	382.876	597.774	222.468	450.394	351.909	215.077	344.315	409.709	298.272	303.78	669.69	294.895	253.767	901.063	620.029	252.724	436.93	235.739	307.868	292.849	332.525	430.726	213.644	400.852	311.301	395.102	335.611	267.653	405.222	221.27	381.848	474.254	304.124	352.753	308.801	245.645	276.753	929.352	154.424	312.352	4719.56	257.937
ENSBTAG00000005315	RPS6	378.938	458.474	261.748	422.185	268.934	410.781	421.275	486.148	394.656	253.981	294.199	354.081	238.162	265.964	338.372	411.214	381.565	358.697	328.633	335.779	278.743	376.644	318.209	440.359	272.195	578.777	358.396	305.786	249.522	253.074	305.987	350.97	317.276	382.644	355.196	271.159	283.792	311.407	280.434	269.016	276.615	236.655	262.784	246.93	241.256	340.707	364.911	344.462
ENSBTAG00000018628	RPL29	300.755	354.754	264.996	457.49	305.921	411.645	395.008	404.048	373.68	294.594	299.122	381.448	239.325	243.413	254.578	299.117	373.655	325.471	360.151	314.441	240.117	345.852	307.894	343.661	288.55	490.138	381.403	254.232	272.819	244.457	290.987	321.006	275.968	301.269	289.295	273.761	385.224	446.731	328.241	255.493	339.49	264.731	317.667	315.662	286.425	429.86	312.837	323.39
ENSBTAG00000002468	RPS28	382.083	433.194	293.598	541.812	330.371	479.492	457.94	556.262	451.594	390.292	382.66	443.413	251.281	267.68	268.626	274.933	389.49	355.843	359.611	331.62	240.392	316.374	270.154	410.482	239.616	451.313	383.487	192.702	308.81	220.437	268.072	261.566	229.032	233.17	258.25	262.225	374.383	359.226	343.888	214.241	326.724	272.378	314.895	318.219	261.324	377.902	259.284	340.667
ENSBTAG00000008340	ATOX1	351.829	389.164	325.294	530.762	373.344	433.461	325.643	444.971	417.767	334.585	287.448	220.643	378.995	299.426	339.989	315.282	313.09	309.152	276.002	304.641	299.316	336.843	368.404	327.527	257.45	233.735	389.774	268.306	320.553	322.925	260.53	338.885	364.067	331.197	331.215	316.799	312.283	346.2	351.155	258.815	325.244	302.026	326.814	355.398	277.894	291.124	166.308	308.26
ENSBTAG00000017441	RPL27	352.713	431.064	303.232	427.984	333.167	405.221	387.568	416.023	392.924	263.298	264.188	336.128	286.086	283.392	267.287	334.04	465.303	325.656	314.7	394.351	252.546	365.764	337.623	342.662	302.101	547.931	402.903	270.52	280.385	247.34	273.517	334.932	291.534	348.569	326.922	279.429	319.207	356.589	283.464	255.704	315.802	249.166	260.071	309.131	258.802	389.513	392.832	306.955
ENSBTAG00000015598	RPS10	330.66	411.599	294.877	469.762	363.228	414.853	418.542	457.263	397.789	339.715	288.893	384.639	306.764	284.485	288.489	292.367	401.678	337.8	315.196	340.964	253.445	364.481	331.101	388.171	262.229	571.301	386.096	258.955	269.726	281.431	263.82	342.936	274.597	309.934	314.143	278.826	300.174	385.812	306.058	245.414	302.624	252.224	280.896	330.257	254.949	386.57	353.562	300.296
ENSBTAG00000008300	FN1	223.488	269.362	217.47	277.501	281.627	312.051	346.679	189.029	258.441	341.867	340.68	373.981	249.743	303.439	411.195	311.754	211.14	208.439	349.643	292.127	418.936	279.144	308.662	247.58	449.146	307.058	295.379	307.44	226.598	386.997	257.714	298.998	267.686	308.273	296.312	346.463	357.256	425.44	379.38	326.228	331.156	405.734	428.946	382.146	574.239	315.156	230.764	380.064
ENSBTAG00000004674	HAAO	315.898	308.033	354.661	435.931	152.614	346.981	382.022	222.798	393.262	220.193	343.646	345.709	212.411	196.116	248.482	348.846	279.215	355.989	313.791	169.264	234.465	352.72	281.389	344.208	316.198	220.777	402.726	373.463	232.556	278.577	371.313	318.33	296.151	351.708	245.473	363.872	272.808	237.648	296.699	353.945	322.541	293.913	214.604	164.831	221.216	284.267	17.3441	253.774
ENSBTAG00000030650	TST	317.962	336.714	343.239	404.284	147.143	335.259	377.8	349.407	374.851	350.357	336.526	292.434	209.169	226.094	260.163	270.528	235.931	306.098	314.55	255.289	229.676	350.31	299.095	308.822	314.621	250.757	393.152	296.251	420.921	280.707	314.81	356.655	274.009	317.773	266.44	305.806	340.277	339.141	287.016	311.13	360.235	319.173	271.739	293.793	298.74	358.244	37.5022	321.432
ENSBTAG00000040413	CES3	231.026	337.781	196.846	182.514	90.7625	172.53	307.918	382.878	223.104	310.386	275.873	171.139	230.304	396.696	212.988	249.257	355.6	287.566	472.835	455.29	268.25	418.089	471.718	234.356	378.726	314.252	215.407	354.204	451.949	295.151	384.471	423.405	322.555	283.096	354.224	313.333	267.828	358.029	237.728	341.268	268.847	256.573	275.761	371.596	248.088	380.124	188.64	200.626
ENSBTAG00000021979	EEF1B	347.423	382.634	269.104	396.158	212.158	374.889	420.546	423.488	397.417	240.771	326.251	340.173	212.854	333.545	275.891	259.502	458.439	278.144	401.961	460.629	264.868	342.281	248.784	287.572	300.929	410.224	382.368	222.15	302.856	210.063	292.21	262.96	225.097	313.355	310.863	303.646	379.008	380.072	314.068	294.535	268.877	235.225	288.639	231.67	244.561	352.254	320.762	297.946
ENSBTAG00000000251	ALAD	337.37	281.283	298.468	454.348	107.136	317.231	323.634	286.82	313.952	303.672	356.577	279.664	172.248	203.057	274.055	295.658	206.515	297.952	334.009	161.241	204.568	386.363	255.857	292.36	254.692	191.629	289.496	222.806	266.058	218.219	308.262	311.088	231.83	365.136	278.053	317.743	298.447	253.236	285.949	350.553	298.762	257.484	332.789	236.207	285.747	319.884	33.4453	251.156
ENSBTAG00000018016	NUPR1	284.854	325.636	286.627	444.237	393.631	285.963	316.582	251.509	380.8	235.732	291.71	338.569	351.544	341.055	298.355	312.572	323.01	302.191	412.021	271.164	379.199	364.795	278.338	467.696	274.212	386.449	447.774	311.996	247.894	395.009	341.222	444.367	313.051	367.804	538.045	317.548	252.433	248.549	260.082	192.66	342.342	239.337	248.312	306.34	276.968	329.258	135.813	270.989
ENSBTAG00000015228	CD74	251.218	168.337	397.769	466.149	183.961	556.081	229.219	326.137	570.274	162.588	345.855	1196.11	277.735	263.51	377.646	290.99	140.653	366.75	341.1	258.402	281.052	327.072	280.671	528.086	363.419	329.972	558.964	251.938	321.326	267.635	350.665	202.499	577.667	408.012	295.049	430.403	389.463	232.38	333.381	315.091	378.595	262.686	306.921	218.799	435.808	258.849	174.252	428.927
ENSBTAG00000015505	FADS2	409.874	326.877	765.915	601.271	5.42602	712.384	560.006	3.45892	563.969	12.8523	406.26	234.43	44.7014	19.2788	249.842	563.519	91.3579	797.086	141.057	31.7533	405.345	208.725	95.8254	357.179	359.798	8.33026	455.57	325.939	186.095	51.1442	212.676	243.747	648.227	308.295	38.0656	613.54	402.685	73.1985	576.411	146.544	595.993	760.549	224.239	53.2504	624.929	416.979	3.48618	241.558
ENSBTAG00000003068	SC4MOL	395.417	556.314	562.318	560.929	90.1766	692.356	355.564	86.1215	317.211	136.33	257.149	259.838	170.103	64.4782	409.893	379.138	133.886	540.625	128.229	83.4617	358.174	362.313	111.47	196.955	274.349	253.668	485.476	275.531	383.101	127.445	338.4	451.26	352.812	242.533	171.998	341.671	327.582	304.155	405.672	293.02	352.851	438.203	180.402	152.129	404.188	513.622	100.325	333.373
ENSBTAG00000026748	GULO	272.97	320.275	254.55	586.963	130.813	422.716	331.962	136.608	283.58	146.775	311.507	283.546	236.874	273.329	298.9	297.053	237.837	258.092	325.745	256.483	199.606	312.34	220.336	274.14	311.065	259.942	384.11	264.662	310.93	229.123	265.095	310.696	279.931	360.856	210.751	295.85	295.963	315.552	334.601	236.768	327.833	302.636	296.575	182.048	371.839	359.28	42.3559	188.287
ENSBTAG00000047495	CD81	307.474	289.669	325.232	345.5	151.452	328.533	331.755	208.455	367.682	226.712	315.569	381.288	275.127	236.305	294.85	293.948	249.531	294.668	337.491	239.615	260.576	299.782	242.393	390.454	296.802	233.818	357.139	309.887	285.609	273.629	302.825	279.279	315.011	305.49	212.445	323.071	352.8	286.369	347.409	284.418	320.181	311.962	320.873	242.537	311.377	304.043	122.479	268.785
ENSBTAG00000012589	HSPE1	326.717	413.359	315.273	341.525	441.707	372.99	360.155	375.677	369.988	291.172	276.138	227.393	301.216	265.138	240.162	266.665	410.523	323.339	314.915	363.142	288.967	371.046	332.82	304.847	239.476	461.917	355.54	296.414	309.763	286.88	328.997	326.295	336.032	330.747	336.615	273.34	262.518	350.53	271.698	299.907	275.833	251.005	249.527	389.47	265.332	313.536	563.984	304.452
ENSBTAG00000019998	HAGH	339.741	357.781	368.892	372.735	145.893	386.164	377.949	285.25	405.44	270.187	304.837	262.721	288.576	235.774	311.652	282.373	287.58	387.375	312.87	274.619	303.008	274.285	241.037	285.688	321.084	249.239	391.749	280.964	238.014	248.544	300.519	307.024	387.619	282.588	203.677	342.614	286.23	281.483	304.71	295.028	291.124	344.534	271.775	248.482	304.646	324.915	73.7773	326.787
ENSBTAG00000017077	CTSL2	245.876	247.635	330.892	254.431	193.235	453.787	326.014	393.87	512.708	454.015	296.543	486.092	198.745	311.942	383.662	268.015	215.897	338.793	267.497	200.451	268.914	457.705	389.691	481.617	326.479	490.619	469.627	267.663	348.86	450.065	408.107	426.357	438.59	371.799	460.786	434.085	196.617	214.04	335.149	366.105	350.315	348.539	276.487	340.545	382.162	195.18	71.5	322.789
ENSBTAG00000009908	RPS3A	428.399	431.252	305.391	356.611	209.322	362.954	367.639	549.382	410.488	210.853	279.949	355.894	216.292	272.877	298.888	465.446	361.474	345.021	285.145	275.423	206.451	329.543	266.118	467.853	281.168	552.821	377.295	237.144	240.795	220.839	257.224	258.855	232.08	290.555	262.937	258.922	298.966	234.755	266.183	271.723	269.865	241.959	246.438	220.968	228.408	322.984	317.183	402.47
ENSBTAG00000002706	GSTZ1	290.954	311.079	295.745	313.586	197.097	294.174	342.829	374.432	371.157	371.364	328.734	274.039	321.211	274.353	323.785	293.293	240.413	338.528	342.994	267.936	330.744	328.436	325.187	350.349	270.25	281.572	345.965	315.257	258.033	330.386	355.898	364.361	352.177	289.364	290.258	259.7	226.264	263.786	247.32	296.699	276.783	242.563	236.778	256.296	224.484	248.913	88.5968	227.107
ENSBTAG00000001777	RPLP2	266.355	508.667	236.619	432.047	421.831	393.429	355.444	590.258	334.825	475.855	290.485	368.683	281.881	280.947	229.12	270.307	446.986	302.777	368.626	413.888	272.501	367.308	453.868	396.188	211.328	568.303	295.551	254.851	335.62	323.996	269.622	385.926	213.284	239.891	273.835	225.179	275.295	414.87	275.624	174.214	298.399	180.31	235.282	399.743	222.851	342.755	424.048	221.855
ENSBTAG00000000843	NDRG2	262.682	231.338	199.112	301.675	91.5679	245.793	330.467	218.699	261.973	248.792	325.661	129.232	161.726	257.289	228.045	268.543	181.18	233.923	379.353	217.626	182.692	271.034	319.372	166.008	355.043	244.436	198.01	288.723	311.512	214.056	321.803	317.482	290.98	344.916	317.117	224.826	238.714	250.293	206.132	374.006	321.021	243.269	308.328	224.063	237.245	350.629	40.4574	214.059
ENSBTAG00000017852	ALDH9A1	298.489	268.107	306.082	296.725	131.891	311.66	327.993	203.766	349.81	213.526	285.448	271.046	255.659	252.674	344.836	296.555	205.024	281.02	319.917	182.101	300.678	319.338	290.326	291.617	308.001	287.917	351.569	343.33	338.902	319.855	291.702	333.443	316.864	280.218	249.249	323.076	244.364	212.813	280.598	326.331	321.26	338.685	331.031	275.656	339.568	318.479	54.5317	366.525
ENSBTAG00000005211	RPL4	312.032	390.528	280.941	374.585	216.81	370.327	381.831	381.42	382.692	241.946	287.979	356.534	200.011	292.277	287.655	300.548	453.113	330.039	343.506	441.265	270.742	371.063	320.203	380.686	264.025	389.784	369.745	259.686	266.661	224.445	256.114	275.604	249.957	293.987	298.248	259.142	299.638	347.69	269.403	275.398	262.659	229.375	257.308	243.749	244.817	332.837	387.745	271.263
ENSBTAG00000006821	PECR	303.821	274.385	297.108	310.905	133.93	334.937	349.955	300.494	294.979	262.644	303.003	214.834	191.394	274.738	270.185	285.545	276.241	279.461	289.972	257.538	288.9	323.378	313.089	274.244	293.909	243.374	314.691	337.595	412.034	285.616	363.613	361.109	327.715	295.707	290.725	275.421	244.328	251.218	260.692	329.516	304.006	276.092	264.63	242.194	267.852	310.149	78.192	277.335
ENSBTAG00000046905	0	303.529	253.603	263.087	292.365	142.381	240.326	288.271	81.5167	202.744	175.938	358.611	265.971	227.79	232.455	261.784	319.439	353.958	246.609	312.358	252.741	283.956	237.303	225.626	138.612	349.698	299.117	300.772	304.518	274.899	238.959	281.406	264.367	364.86	281.044	246.851	287.068	358.764	291.266	375.017	317.224	315.934	328.899	311.443	226.449	299.119	348.369	86.5596	293.31
ENSBTAG00000016278	RPL30	336.272	397.953	313.408	365.703	226.477	364.642	341.373	383.152	390.734	255.364	277.34	326.522	247.375	273.116	268.451	316.398	362.127	325.508	303.025	336.359	252.99	323.573	312.615	363.311	275.103	385.335	387.83	255.698	239.564	237.63	257.658	280.183	264.991	309.318	275.08	273.253	274.207	268.088	249.84	248.348	268.108	228.898	233.864	229.833	233.989	317.044	266.395	270.233
ENSBTAG00000043570	0	299.741	294.466	537.889	364.095	225.362	426.375	284.728	425.145	708.682	428.064	362.864	855.352	252.147	225.659	390.118	740.539	464.773	535.631	169.534	300.371	291.198	263.072	274.019	690.5	430.599	452.875	768.907	208.996	366.086	228.124	120.266	390.297	269.29	173.401	212.615	503.761	163.798	133.145	314.031	266.422	265.941	413.01	251.563	265.286	418.366	236.485	264.642	633.881
ENSBTAG00000040337	0	273.409	352.218	137.998	309.831	89.5815	195.233	165.999	184.065	89.3178	117.137	154.039	85.5346	311.484	233.374	350.499	769.655	528.054	203.33	268.018	269.891	200.963	269.696	239.986	159.725	211.604	186.407	177.8	379.888	308.741	193.139	250.379	356.427	275.558	239.306	181.089	161.472	288.561	376.197	275.029	233.47	282.253	244.62	200.032	185.06	181.879	348.966	87.7206	205.847
ENSBTAG00000012003	PPIA	287.528	426.788	321.707	384.01	198.787	419.386	366.964	367.545	358.901	291.649	261.224	302.011	239.566	270.721	296.592	318.876	423.464	370.345	220.96	345.806	302.487	364.677	349.437	342.708	242.487	255.164	337.478	339.197	250.657	271.958	324.323	396.781	436.808	375.404	331.803	276.554	222.767	311.157	267.797	200.977	271.031	222.923	178.005	285.198	226.728	277.865	378.189	243.403
ENSBTAG00000005142	RPL37	333.484	375.082	241.379	368.985	198.677	346.792	321.518	360.623	347.272	197.084	228.545	310.93	176.167	231.977	266.865	346.006	293.675	309.999	359.148	265.469	264.21	390.933	316.281	383.218	233.973	503.75	329.048	269.486	224.367	243.27	283.732	310.967	302.826	334.959	336.16	234.642	250.483	274.642	231.302	220.004	234.386	202.753	219.117	203.061	222.856	328.436	243.455	277.903
ENSBTAG00000020905	RPL11	312.764	374.981	316.909	361.921	242.122	368.39	349.171	382.078	396.002	266.719	254.928	361.086	245.42	272.986	265.602	300.852	350.044	336.78	316.418	324.039	255.085	322.105	295.018	404.189	238.811	423.073	381.72	258.314	287.613	247.428	236.256	290.634	240.699	290.262	272.565	287.353	298.947	261.308	277.398	238.6	287.363	236.522	246.804	303.953	263.924	330.988	261.986	292.749
ENSBTAG00000018043	LCAT	238.239	253.323	187.024	340.328	191.815	233.485	320.087	251.259	247.303	265.665	290.764	243.883	239.07	268.869	203.651	271.188	234.655	246.302	314.11	199.215	204.692	352.376	314.163	251.589	276.155	226.768	252.509	265.899	308.565	263.179	322.252	351.748	207.072	338.643	298.858	258.019	228.013	234.033	185.714	265.745	360.105	262.825	313.721	291.196	257.18	251.639	45.9381	172.188
ENSBTAG00000046979	LGMN	277.68	236.041	350.758	437.239	188.18	446.82	275.558	112.463	286.472	114.443	283.303	294.912	364.554	184.494	314.999	341.317	210.964	262.267	307.951	209.436	259.751	279.462	151.991	248.174	196.956	173.737	257.921	311.603	270.939	230.317	143.487	216.769	356.551	294.631	170.301	280.415	434.46	277	408.184	203.205	298.255	325.811	311.857	154.168	361.43	288.766	90.1675	206.144
ENSBTAG00000007662	GRP78	374.622	327.632	135.941	282.524	951.72	188.695	344.504	342.666	127.129	407.246	311.32	134.251	215.669	450.437	277.111	209.996	876.908	230.633	227.795	1039.27	637.006	161.625	275.723	122.859	257.145	159.2	180.76	386.239	111.014	252.883	306.572	304.61	159.364	181.549	367.174	116.142	376.028	380.13	176.322	332.493	260.336	146.914	299.977	686.944	87.5503	217.586	4893.11	134.46
ENSBTAG00000023652	PROS1	326.914	267.861	239.506	287.734	300.482	245.948	223.799	163.76	180.789	246.687	245.161	244.312	376.221	343.265	317.309	306.771	285.743	222.439	267.332	280.4	281.697	220.3	237.044	251.262	281.735	313.337	241.881	259.052	232.864	314.896	236.574	236.985	217.628	340.359	348.07	263.604	278.597	282.072	313.616	312.805	286.294	265.245	349.163	294.637	241.714	260.5	182.334	243.637
ENSBTAG00000006546	GSTA2	429.452	359.28	409.153	578.906	104.801	608.535	349.421	137.718	495.768	73.7238	159.288	142.634	253.185	150.405	510.87	559.807	211.738	462.96	193.933	138.226	311.946	271.682	136.036	212.116	268.766	213.621	495.829	156.705	130.332	146.615	221.226	260.311	299.033	255.497	153.115	278.339	154.07	133.016	288.651	282.838	146.467	310.614	301.586	206.511	369.323	217.203	28.5652	381.323
ENSBTAG00000004003	F9	291.222	240.595	222.967	242.862	164.636	239.131	272.34	180.928	200.997	193.5	288.443	214.009	203.972	252.03	228.861	288.756	216.202	245.55	308.281	199.582	237.6	267.06	262.475	200.9	324.025	239.262	215.81	301.728	238.117	259.235	340.895	292.803	291.538	292.284	258.738	251.833	303.269	233.824	260.395	321.214	283.653	283.421	322.642	233.766	280.209	273.954	132.414	246.543
ENSBTAG00000013315	ATP5B	258.685	352.434	277.944	311.107	204.459	335.462	328.361	321.636	320.32	398.927	275.672	274.091	276.292	316.466	328.357	269.178	350.327	248.724	242.804	362.823	255.189	265.38	341.627	291.141	313.623	277.091	342.544	266.042	340.959	287.119	254.244	333.145	303.95	258.412	255.058	273.833	223.394	349.161	279.14	283.649	291.314	273.549	263.258	382.345	264.132	301.222	208.94	258.175
ENSBTAG00000019552	PGRMC1	347.022	282.088	341.103	392.342	118.313	392.629	317.53	203.7	388.377	172.33	272.45	293.578	218.952	183.283	260.381	307.37	247.797	309.59	248.981	165.712	237.543	265.182	267.54	325.264	292.049	258.964	380.405	278.182	259.166	244.836	260.446	270.26	304.99	260.754	223.963	367.893	261.249	219.709	313.903	285.091	341.868	339.753	336.649	231.025	389.174	252.792	32.7651	318.181
ENSBTAG00000012885	ACAT1	278.295	286.099	308.232	252.138	118.58	278.57	358.843	241.863	353.955	271.029	249.801	256.723	205.889	240.469	264.676	316.15	239.713	291.182	263.919	209.728	289.706	339.577	294.566	276.009	278.126	220.647	331.104	353.481	390.62	256.301	300.577	399.941	347.15	304.734	287.7	272.311	209.114	195.127	219.548	275.117	295.469	296.507	234.913	269.281	281.512	254.561	89.7507	268.33
ENSBTAG00000025496	SORD	330.036	295.856	346.752	328.55	86.8588	355.744	345.343	135.45	337.924	186.498	314.685	282.524	205.961	209.398	335.662	344.658	205.92	342.18	254.297	176.978	311.987	277.911	225.273	241.815	287.464	204.421	331.604	334.562	235.903	262.851	272.026	315.863	290.468	257.226	176.43	274.763	221.638	196.882	289.092	282.962	305.977	319.047	304.958	232.439	370.348	253.399	37.4237	225.366
ENSBTAG00000009705	SERPINF1	345.704	439.086	201	305.185	350.943	251.275	286.121	269.466	180.007	244.657	201.567	153.219	282.96	245.435	244.458	403.249	322.007	254.632	214.761	236.301	269.251	263.608	279.915	231.702	351.403	296.004	213.037	170.999	146.869	232.677	250.832	275.559	213.86	265.716	309.944	253.764	270.322	290.105	224.381	256.42	259.992	235.935	262.312	290.744	232.36	312.123	326.392	293.752
ENSBTAG00000026327	RPL8	269.847	382.945	245.417	380.227	274.9	355.836	356.838	379.636	331.224	287.291	246.518	312.421	258.691	253.435	250.142	279.142	403.81	299.79	291.592	352.599	239.936	313.33	294.382	321.227	233.714	527.074	326.186	230.797	234.194	235.51	228.309	303.337	232.469	288.586	283.889	249.664	267.732	341.991	276.381	215.149	265.11	218.698	246.648	293.462	220.538	320.705	310.192	238.937
ENSBTAG00000002490	CHPT1	279.23	266.629	308.68	302.253	138.364	316.029	296.927	134.21	228.583	193.522	267.775	222.361	237.874	203.307	262.009	334.134	253.26	274.492	229.492	225.256	284.519	236.675	206.666	175.604	273.696	189.574	281.447	324.089	289.561	238.739	212.659	241.111	307.547	248.805	184.737	296.458	284.119	265.457	322.622	262.549	300.308	318.249	313.158	253.499	354.664	310.635	78.8176	255.075
ENSBTAG00000015047	0	272.941	301.227	259.919	254.135	141.308	239.389	309.197	181.107	253.234	223.981	262.824	234.929	217.077	168.366	222.025	324.387	161.622	267.248	210.412	124.407	193.709	228.654	283.605	170.685	301.209	342.884	265.085	331.874	380.755	354.644	288.774	348.658	357.11	245.039	242.647	251.043	269.292	314.843	270.672	249.302	227.126	231.922	277.671	233.681	267.369	298.55	18.6313	292.617
ENSBTAG00000043567	0	233.25	234.466	380.115	342.182	207.927	380.582	218.459	338.275	535.575	291.324	187.658	544.274	196.347	228.544	355.584	514.743	268.138	393.32	337.86	344.553	538.618	408.43	348.521	617.233	304.659	506.185	557.227	278.933	352.504	326.029	140.422	411.964	309.323	205.698	238.444	430.149	167.42	152.73	306.911	210.222	255.403	520.075	224.963	223.697	413.965	212.9	239.485	622.515
ENSBTAG00000017196	PDIA3	214.24	336.227	225.036	315.141	699.183	303.747	262.049	451.358	233.163	449.716	259.827	256.104	377.84	295.019	259.676	262.863	371.591	239.195	175.89	470.29	336.585	226.395	440.52	260.2	255.174	370.329	268.407	238.827	191.105	317.945	227.593	285.532	306.471	243.278	311.175	254.373	260.304	443.834	305.982	246.812	268.117	237.838	220.186	483.006	189.897	271.99	932.682	262.727
ENSBTAG00000023343	RPL28	238.678	301.093	209.208	362.107	214.541	333.872	339.849	395.287	316.128	280.605	255.839	307.57	180.995	203.454	196.538	234.059	285.925	285.869	308.343	262.771	227.486	299.879	270.07	309.134	202.59	416.838	287.098	207.281	234.437	209.768	262.056	282.603	244.1	294.243	268.038	225.462	284.284	326.889	275.202	179.613	267.203	219.422	234.985	298.337	223.797	305.797	279.008	277.61
ENSBTAG00000014809	ANXA6	238.048	272.195	253.879	278.824	177.323	298.621	304.065	224.817	319.542	239.869	295.691	206.919	231.017	226.279	280.905	257.276	173.299	261.914	278.951	197.827	230.075	260.09	261.524	265.903	305.776	308.745	266.084	228.1	233.104	267.937	284.873	279.963	291.2	263.581	277.455	244.363	227.012	257.07	269.751	278.483	245.244	257.246	270.224	268.886	259.723	259.329	124.056	228.322
ENSBTAG00000019423	ACSM2A	239.582	262.462	356.918	223.062	56.7434	204.174	288.423	106.874	337.408	160.461	299.939	244.708	196.373	156.335	248.684	315.015	173.541	278.185	314.763	170.197	309.669	330.929	257.163	248.578	252.136	138.966	298.256	352.374	365.322	260.654	215.401	256.165	237.904	289.072	221.528	311.003	225.205	182.586	229.561	274.597	289.559	313.195	232.315	170.556	275.568	284.147	38.1678	247.642
ENSBTAG00000032436	UBC	510.792	755.857	256.644	190.435	209.461	216.026	319.051	588.159	182.689	264.845	262.823	333.594	145.332	260.005	823.391	900.769	161.431	223.998	273.323	272.796	298.177	178.266	164.213	801.462	155.079	140.175	240.267	155.016	169.306	183.61	220.619	234.529	178.313	159.656	159.079	137.697	184.91	188.799	235.171	177.732	158.371	223.864	152.155	89.2802	172.919	199.437	776.817	999.963
ENSBTAG00000038361	SERPINA11	223.84	316.626	234.166	273.846	281.392	259.791	301.672	429.628	326.337	397.718	281.961	305.262	213.919	297.706	239.732	218.12	308.922	251.704	243.141	284.698	194.226	264.902	387.157	309.363	244.369	237.026	293.758	204.321	273.652	229.093	301.799	300.978	283.305	297.038	312.438	271.364	249.116	363.601	295.15	243.313	251.677	237.475	239.654	354.228	227.43	270.271	185.959	271.369
ENSBTAG00000019225	SLC39A14	212.121	243.033	187.408	216.746	578.486	192.287	255.945	291.963	192.423	390.597	271.777	173.56	341.918	510.542	297.472	175.134	619.382	225.526	247.387	465.287	336.786	224.139	267.598	213.656	310.146	261.621	190.929	205.826	201.447	281.508	277.747	240.726	235.903	184.068	406.079	259.801	208.672	337.795	253.626	341.541	218.716	319.408	290.732	464.518	257.16	236.913	1007.1	192.444
ENSBTAG00000019018	0	282.194	662.796	120.951	476.917	310.404	280.824	235.142	698.508	190.397	575.524	226.757	191.987	302.888	236.701	462.246	316.83	189.278	148.295	234.908	267.392	183.461	302.614	336.044	346.757	151.722	192.859	121.374	158.049	181.05	233.673	197.461	355.338	202.339	172.229	192.44	172.117	162.029	292.934	175.414	177.513	176.384	166.039	195.573	354.7	190.362	163.922	414.172	215.433
ENSBTAG00000011931	CD63	267.178	271.264	251.126	357.349	230.784	313.984	251.782	314.862	289.435	230.25	244.61	303.395	241.836	254.175	245.023	218.261	287.171	220.342	244.821	267.871	182.661	251.492	259.844	277.448	245.867	315.284	300.918	200.104	216.612	236.371	258.132	228.007	250.664	265.909	208.58	237.047	270.589	243.359	256.8	269.199	249.284	222.952	284.36	267.491	261.97	237.268	174.608	196.821
ENSBTAG00000047362	RCN1	317.577	316.901	271.573	257.489	63.7865	280.261	288.15	273.264	272.161	192.977	292.801	211.123	111.221	305.881	203.261	258.868	263.918	271.239	254.471	256.881	221.098	265.284	236.718	186.613	249.416	119.391	251.487	226.105	238.396	177.924	243.803	232.964	190.48	211.478	195.068	220.853	236.033	213.805	257.622	326.719	277.579	253.078	340.897	261.761	302.693	258.593	79.5696	260.32
ENSBTAG00000039362	0	302.615	733.137	354.073	441.623	192.087	323.682	244.594	140.861	180.725	265.484	236.018	173.446	224.394	133.345	163.181	403.18	492.624	205.945	129.127	188.254	172.751	323.161	402.838	165.008	246.516	296.437	339.19	214.059	360.379	230.736	117.429	306.484	177.932	269.843	312.531	245.853	197.516	567.649	358.126	193.421	291.802	258.914	198.457	273.96	200.101	250.455	19.4799	173.793
ENSBTAG00000016277	37316	351.122	204.175	352.265	272.617	98.7865	286.857	268.963	196.777	341.78	156.574	242.825	276.457	212.773	202.817	293.154	246.513	160.325	262.471	259.86	142.257	238.065	216.442	197.017	347.786	261.356	209.95	384.005	252.327	262.331	222.819	230.763	216.915	253.075	222.991	192.747	282.437	280.485	139.962	290.287	232.728	300.09	289.991	286.903	185.382	316.643	258.158	55.0688	374.482
ENSBTAG00000019516	COMT	225.719	282.806	196.645	202.671	98.7524	161.739	312.484	195.215	228.81	230.35	233.039	194.275	142.35	228.571	215.906	227.5	220.316	233.003	324.727	180.24	200.816	288.073	333.304	249.956	214.878	179.508	169.089	258.157	352.024	265.015	226.963	312.999	172.567	249.812	195.751	186.393	215.343	307.398	263.003	223.845	329.895	243.347	283.631	299.25	277.324	346.622	93.2538	206.473
ENSBTAG00000037533	0	240.281	253.267	107.667	194.763	215.211	124.804	193.469	214.687	112.023	286.826	282.199	203.667	323.249	297.737	465.468	307.334	192.117	136.583	297.968	269.029	290.314	168.69	208.167	259.989	268.19	241.532	149.604	187.832	185.253	342.082	245.803	209.144	255.222	191.159	270.907	222.635	303.028	331.518	328.174	269.785	198.287	242.903	309.316	248.605	206.442	181.499	315.309	262.711
ENSBTAG00000037613	0	359.423	582.034	222.133	390.194	178.372	238.64	214.688	210.755	104.607	191.352	200.226	110.769	238.59	205.188	226.096	465.594	458.592	145.583	224.997	268.853	154.661	159.445	279.588	143.006	271.384	336.804	212.697	268.526	320.793	171.496	189.129	245.205	173.351	188.006	189.289	147.36	190.581	302.393	166.536	171.403	252.215	144.607	170.278	191.256	142.807	268.182	80.0081	169.901
ENSBTAG00000015831	RPL18A	238.34	305.564	221.654	313.756	200.708	282.661	339.154	387.31	281.126	234.245	208.144	279.047	180.875	209.392	192.928	218.18	342.349	232.172	238.102	288.741	176.077	282.941	244.965	287.014	191.411	378.629	282.891	180.758	254.988	171.214	202.494	257.372	176.41	220.913	207.581	212.179	285.962	336.603	251.081	181.693	276.58	225.61	268.377	336.872	248.408	367.687	368.526	274.061
ENSBTAG00000014272	MUT	264.057	228.455	324.963	263.426	140.814	298.278	280.679	163.744	295.537	229.788	279.266	280.863	194.938	191.366	277.422	277.676	197.846	242.545	211.967	164.439	285.531	261.76	269.962	233.15	244.751	214.035	320.156	323.673	285.594	254.641	252.933	286.251	276.72	232.678	239.596	293.503	215.57	193.725	259.317	258.298	292.561	267.645	202.054	209.968	244.917	227.183	49.9644	263.726
ENSBTAG00000007153	C1QA	233.61	165.624	352.939	301.055	173.88	531.894	215.214	323.118	412.26	104.505	259.158	579.402	311.776	264.111	348.01	240.59	165.357	305.718	298.42	265.536	273.175	252.615	204.386	345.795	265.229	294.356	398.297	197.069	201.6	183.632	259.197	138.997	333.686	239.569	168.071	280.167	342.129	213.254	250.787	265.357	219.416	203.656	267.147	161.488	320.479	147.828	93.4929	191.888
ENSBTAG00000016391	0	281.832	280.664	213.392	332.566	164.057	276.153	272.327	319.137	278.338	166.495	192.601	279.427	157.616	204.251	222.927	241.771	290.145	224.364	212.635	229.836	158.473	251.279	212.887	301.084	254.1	391.969	355.723	191.256	271.506	179.665	190.409	213.472	215.832	245.357	235.275	261.824	285.517	290.911	267.871	220.158	279.774	231.112	254.868	229.596	252.299	381.737	284.269	325.95
ENSBTAG00000019603	LDHB	215.785	431.937	195.472	307.348	394.729	245.811	304.715	449.612	287.372	553.31	189.705	190.701	258.241	367.703	256.298	186.855	379.294	146.43	198.084	293.82	128.295	328.411	529.608	356.772	234.642	472.813	296.188	135.317	352.073	282.575	230.708	447.821	241.386	210.877	559.021	178.439	141.241	414.123	203.254	245.946	235.531	166.228	201.144	523.844	150.511	181.785	229.27	166.827
ENSBTAG00000015214	CA3	241.042	130.482	296.716	265.109	4.00971	373.83	445.159	42.0392	668.105	120.353	319.285	566.423	237.187	36.6377	355.167	246.729	11.9472	252.868	236.205	19.2431	293.514	200.784	196.522	501.378	275.106	61.0418	312.384	283.386	160.118	188.061	203.173	268.336	437.976	204.587	81.8501	333.419	260.184	92.4661	414.236	257.434	414.482	369.927	288.052	80.3067	372.865	161.286	1.76601	363.484
ENSBTAG00000027412	0	300.333	298.146	252.485	346.174	138.038	286.801	246.525	181.195	247.845	151.757	192.173	204.947	236.211	197.941	291.963	260.999	267.968	205.459	181.68	219.64	229.783	256.97	176.447	249.609	232.116	217.413	308.486	252.751	270.885	227.353	205.651	251.809	235.142	216.585	189.977	256.786	232.326	251.477	284.847	285.283	267.198	332.751	221.049	233.92	258.021	281.064	98.4052	317.324
ENSBTAG00000021499	PSAP	222.548	189.794	308.596	358.735	185.586	434.105	217.999	205.102	370.943	152.555	259.801	448.528	229.449	237.478	317.31	264.953	206.98	280.646	270.789	248.402	285.553	228.254	207.901	333.75	262.217	224.848	377.952	238.786	260.312	217.155	246.231	202.822	303.348	253.152	177.29	317.329	271.607	220.313	297.063	240.025	291.142	282.746	236.099	177.275	284.52	199.129	88.2934	216.327
ENSBTAG00000011196	C1QB	270.588	190.155	316.232	251.105	142.704	432.878	205.961	379.353	393.881	105.675	253.984	567.418	270.173	226.716	409.624	278.648	161.991	305.203	299.374	246.062	277.228	232.277	213.137	444.545	246.311	244.132	349.758	203.359	246.644	186.849	248.804	129.752	320.418	245.189	150.384	274.429	343.654	225.674	271.11	238.333	248.558	234.252	277.788	163.913	350.102	161.696	138.868	290.738
ENSBTAG00000007041	0	139.186	251.48	57.6186	152.409	1007.24	88.7579	79.2137	483.353	61.673	1066.96	153.789	77.476	955.327	462.656	214.659	135.989	285.526	123.021	172.426	333.941	172.1	149.206	459.502	170.503	110.755	546.492	78.3086	81.1012	108.372	582.201	141.071	243.262	125.895	124.267	525.002	92.7102	128.255	339.822	160.87	161.05	110.933	96.7637	171.403	377.863	69.093	86.0195	614.631	65.3667
ENSBTAG00000014521	UGDH	229.506	311.681	169.344	290.052	291.87	183.087	287.817	91.6147	120.765	170.755	245.547	88.2714	243.92	270.229	185.309	303.422	561.69	161.205	179.703	388.348	232.425	164.164	207.709	64.1708	260.576	190.969	159.807	223.956	230.481	122.5	176.442	225.69	155.556	207.749	250.311	165.946	336.111	433.154	252.504	210.342	293.119	164.395	215.688	277.025	149.038	351.193	398.67	132.264
ENSBTAG00000021386	ANGPTL3	271.702	207.152	328.571	211.623	137.945	362.921	272.755	51.3098	271.054	108.298	272.897	332.814	201.008	145.455	278.63	327.43	126.267	310.27	220.02	104.307	293.218	198.417	159.803	199.961	275.647	174.702	273.069	265.996	143.26	192.085	219.012	227.803	391.123	256.236	179.447	319.41	308.683	143.605	379.996	231.122	239.388	329.258	243.793	178.58	356.392	231.684	32.4286	316.729
ENSBTAG00000003228	RPL3	233.646	351.327	211.071	306.269	240.725	312.398	327.179	338.8	289.037	240.989	223.522	271.866	222.84	261.018	215.932	207.835	401.499	229.121	199.144	345.106	175.743	279.597	274.596	269.346	238.861	442.696	295.29	186.22	202.882	182.375	162.667	192.473	177.052	247.776	252.651	211.424	247.127	312.669	223.343	224.898	223.51	187.619	222.174	273.296	181.101	263.75	377.398	200.745
ENSBTAG00000037890	0	261.082	217.517	136.82	246.394	55.1125	163.068	253.372	337.754	218.923	195.133	190.297	119.516	110.688	221.344	193.75	230.643	156.711	115.893	218.857	70.791	67.3274	374.446	382.577	298.761	223.416	164.071	153.863	206.503	431.13	205.879	247.206	285.803	143.062	278.902	279.346	185.779	216.548	199.425	147.375	276.085	315.589	166.465	241.168	207.952	178.266	213.376	61.0942	192.345
ENSBTAG00000016864	LBP	161.24	158.751	33.4933	145.749	1815.6	72.8418	102.441	807.506	41.4098	892.263	205.633	53.6301	714.274	627.278	263.876	105.3	615.169	67.241	252.19	725.846	329.431	135.897	266.525	179.145	148.038	432.283	56.3459	105.208	232.92	392.332	199.513	211.91	81.3821	104.293	586.658	78.1153	151.884	394.436	95.386	238.124	73.7947	46.4801	169.683	547.767	23.0752	161.861	5244.96	61.2017
ENSBTAG00000001537	TSKU	226.191	274.388	261.178	270.29	49.087	182.147	113.906	85.8524	377.443	53.4155	166.241	166.924	365.898	88.2885	236.3	302.182	104.127	146.504	141.125	80.3336	55.4866	232.955	282.664	198.531	323.198	33.4404	191.451	239.55	126.045	112.804	298.617	168.075	236.293	170.321	42.7531	232.615	151.073	256.015	211.425	336.031	269.827	191.909	284.492	84.2576	146.693	266.993	4.28371	190.744
ENSBTAG00000003072	ACADVL	174.942	285.671	200.248	199.217	147.647	183.343	277.892	387.154	250.755	460.486	244.142	173.987	196.584	337.824	211.374	185.101	288.177	191.164	243.185	301.003	159.999	302.048	340.168	228.946	225.044	173.916	207.467	216.269	421.473	203.154	229.258	270.037	200.74	220.954	290.583	195.765	174.32	269.866	167.999	238.646	210.506	164.837	178.338	355.172	183.19	239.892	204.654	159.437
ENSBTAG00000001658	AKR1D1	232.077	214.023	269.636	226.738	109.717	219.675	254.58	96.8891	291.67	171.66	227.32	192.099	242.04	180.061	305.274	288.53	161.869	274.602	220.969	160.542	326.81	256.232	208.996	180.181	186.978	165.359	303.646	383.14	250.077	310.158	238.109	250.197	288.43	215.305	178.532	251.976	189.201	174.288	303.097	250.753	254.272	260.287	192.937	159.574	215.577	194.418	30.0064	229.858
ENSBTAG00000018926	LEAP2	259.451	315.472	188.461	220.207	272.994	286.8	315.475	139.404	262.54	150.837	246.909	248.518	191.886	233.016	179.509	227.553	242.994	311.297	275.047	311.408	218.955	242.307	186.612	172.763	310.947	472.002	198.463	234.172	99.6512	139.704	213.445	299.225	376.736	281.134	255.413	256.594	210.783	205.167	243.24	203.788	133.72	162.874	171.937	165.41	179.862	216.722	226.77	177.421
ENSBTAG00000019718	RPS15	207.656	304.123	208.681	326.331	227.643	279.277	318.305	358.028	269.642	230.794	224.473	284.289	201.283	204.593	178.306	209.947	292.373	234.43	238.287	262.601	178.419	268.233	231.662	280.036	169.371	313.558	244.897	156.927	236.085	170.787	191.626	220.606	143.766	203.78	182.534	204.582	246.927	293.111	236.995	163.549	258.254	218.223	251.5	292.464	233.729	329.131	288.845	236.711
ENSBTAG00000012044	RPL13	235.231	294.565	222.91	302.942	227.205	284.447	308.598	281.283	251.887	175.004	213.101	258.947	171.959	209.406	194.321	249.694	334.196	250.945	270.058	274.904	171.967	277.59	224.797	274.516	186.46	341.235	264.846	179.032	204.15	151.242	190.743	231.705	146.028	226.04	199.595	205.494	243.931	246.05	212.188	182.745	241.382	182.339	205.88	228.194	186.256	306.181	275.802	209.936
ENSBTAG00000018451	PTMS	227.153	210.676	255.957	248.221	99.4409	209.574	261.755	225.075	283.207	189.539	241.919	214.231	181.641	186.034	190.112	199.446	149.079	236.423	235.337	182.901	191.992	284.815	200.361	246.236	222.417	132.941	253.055	220.246	227.575	192.179	218.872	209.711	171.512	232.596	194.826	241.724	231.31	222.524	216.3	229.229	244.145	214.198	243.622	206.061	237.598	273.971	36.2923	225.896
ENSBTAG00000022027	DDT	230.071	290.975	227.124	323.381	151.073	312.717	345.367	288.468	280.703	243.928	207.26	246.904	205.284	192.136	232.01	219.531	210.136	242.184	196.979	195.362	132.385	263.124	223.97	294.222	202.018	199.752	233.757	129.777	190.301	141.635	159.429	212.164	163.783	194.683	178.991	229.721	257.514	313.348	323.121	214.1	268.62	233.192	209.778	295.28	204.149	252.942	122.393	209.025
ENSBTAG00000008931	CREG1	224.282	217.196	194.809	366.667	186.183	229.575	241.617	147.365	226.029	143.974	235.891	231.103	241.483	197.316	202.299	198.436	279.004	144.577	180.465	232.573	175.785	265.294	228.888	223.404	238.402	221.543	283.99	274.841	301.358	251.616	144.618	190.191	159.319	204.605	209.167	193.185	208.476	237.621	209.223	263.248	269.711	222.422	184.582	158.469	173.966	264.914	152.781	184.575
ENSBTAG00000013452	AQP9	232.868	290.011	343.446	369.687	125.045	527.631	253.448	153.356	282.543	164.935	232.515	291.848	251.629	144.38	266.322	221.778	116.895	246.309	187.499	224.886	298.668	225.588	167.103	187.579	238.457	282.757	360.649	274.133	325.924	324.936	162.088	259.15	317.12	198.227	142.721	305.316	188.71	206.716	274.602	230.461	214.824	338.276	241.897	176.98	336.045	191.856	21.9539	226.98
ENSBTAG00000025385	RPL12	242.935	338.696	196.978	268.213	276.726	278.54	260.702	364.259	225.498	233.314	182.202	245.51	203.278	186.114	198.936	239.767	303.337	219.844	203.386	260.567	158.824	254.986	234.898	291.751	183.475	465.46	245.642	183.334	194.848	202.271	193.539	257.419	199.053	260.332	250.626	183.815	226.99	282.683	221.959	160.2	218.515	176.277	204.168	265.634	194.121	314.241	311.206	253.562
ENSBTAG00000045568	0	295.51	355.099	191.271	257.541	179.667	259.867	255.996	389.469	236.859	179.443	190.752	248.422	168.992	189.063	263.16	290.633	251.025	215.201	201.231	246.356	167.645	259.741	219.795	341.251	216.723	372.165	302.069	187.475	193.307	170.211	183.667	218.513	196.657	240.189	224.141	202.304	220.66	239.99	215.76	197.815	212.979	193.094	199.796	196.892	182.16	264.348	345.686	296.89
ENSBTAG00000012442	CATB	236.323	209.196	261.493	271.493	218.874	329.534	222.791	268.793	326.292	185.668	246.082	333.224	240.198	263.603	291.475	215.049	243.183	217.182	242.293	252.163	208.003	217.754	223.598	299.798	217.944	297.93	265.155	196.91	243.077	238.685	236.073	205.267	243.789	232.052	190.919	237.851	243.261	215.905	247.959	205.436	236.155	217.459	245.011	207.263	260.676	210.645	147.887	207.62
ENSBTAG00000021093	RPS16	196.131	271.48	169.478	288.231	179.331	235.424	277.079	263.499	222.691	191.095	219.82	243.016	160.511	187.712	171.655	206.691	262.834	230.627	286.896	233.22	197.814	279.146	240.416	244.007	170.003	374.248	233.831	205.354	191.69	199.495	220.835	232.377	219.123	271.188	254.603	167.824	229.902	272.487	217.843	159.485	199.363	167.664	201.678	195.583	178.463	267.33	261.272	211.888
ENSBTAG00000018522	OAZ1	253.155	309.085	263.845	277.118	172.387	322.251	239.154	259.568	269.785	219.845	216.142	234.563	215.312	219.975	235.042	235.326	253.497	268.334	205.554	225.92	204.196	268.532	208.716	252.486	207.063	265.113	279.466	208.789	266.761	208.656	213.715	250.917	227.072	189.4	217.963	229.145	233.13	239.279	237.537	216.039	230.698	234.844	195.118	219.868	238.193	218.872	196.567	215.629
ENSBTAG00000011193	C1QC	210.034	158.354	304.79	292.318	143.549	450.506	210.044	305.438	370.192	103.555	243.853	533.464	235.739	215.702	289.573	193.314	155	260.38	256.053	242.035	216.519	219.041	186.528	318.377	216.54	203.897	327.084	176.953	229.859	161.027	224.802	124.328	230.196	206.037	128.654	267.62	345.424	236.104	247.519	242.795	236.476	215.219	301.194	182.641	330.723	160.464	99.8058	202.944
ENSBTAG00000020757	PCBP2	192.255	224.176	231.741	255.402	149.246	254.07	242.781	198.1	220.172	184.475	223.789	251.542	178.502	225.759	205.411	226.859	298.028	251.973	241.84	273.349	219.576	230.756	195.871	236.168	200.028	237.082	257.974	254.676	249.811	235.823	232.434	213.678	214.193	220.483	185.541	223.605	259.172	221.045	269.386	195.04	240.879	240.039	199.763	224.807	246.703	267.893	284.433	242.621
ENSBTAG00000004344	ACSL1	150.697	151.526	103.002	176.486	168.853	116.29	252.552	241.589	135.895	229.709	214.32	91.058	88.5779	213.012	124.656	125.465	225.432	111.133	295.108	144.458	111.234	230.79	329.152	150.704	179.025	122.685	92.2619	279.732	468.564	209.174	419.313	237.037	136.771	179.108	224.798	103.169	164.421	208.054	127.024	262.652	219.881	103.494	213.119	150.555	129.171	310.687	76.0815	109.634
ENSBTAG00000009894	SERPINA10	156.422	218.125	167.59	146.687	222.68	126.238	175.349	147.791	142.665	326.474	251.676	215.715	339.766	271.893	235.841	261.04	324.248	218.071	222.366	304.38	277.843	199.252	268.689	158.116	250.995	287.869	165.916	200.023	180.509	296.815	214.235	244.012	228.474	197.325	266.339	232.902	216.924	245.272	261.854	244.409	199.759	214.316	203.962	254.511	211.356	195.402	364.599	170.77
ENSBTAG00000043583	0	264.185	299.467	402.376	143.625	99.5523	180.141	140.572	251.972	134.571	184.814	160.404	120.96	127.49	194.753	208.06	170.483	169.654	178.34	240.463	192.485	315.152	230.672	468.529	283.745	101.829	54.8413	97.6025	363.002	352.064	291.004	303.612	341.854	217.561	278.764	295.167	135.163	231.1	226.413	163.255	254.322	437.15	209.679	299.077	315.444	269.505	182.198	124.486	141.185
ENSBTAG00000007484	ACADS	222.262	234.907	258.032	204.371	61.8909	163.277	287.92	169.043	272.222	228.207	237.939	223.896	168.992	202.673	245.746	247.047	171.549	267.573	225.333	176.126	246.697	266.701	204.702	255.924	175.51	86.3979	242.287	282.103	314.564	195.389	184.787	218.142	180.773	215.65	185.655	236.476	214.254	171.536	240.584	198.296	265.458	228.552	182.689	216.679	224.589	209.774	76.7668	211.107
ENSBTAG00000034496	SHFM1	275.653	333.814	254.579	298.918	180.105	346.686	226.927	350.017	304.048	205.249	197.588	202.963	198.069	191.957	240.019	232.34	228.513	247.967	175.699	224.413	198.344	235.609	218.615	306.416	221.655	229.572	342.117	228.459	226.957	222.582	209.583	229.537	264.549	239.846	183.435	231.059	193.721	215.578	213.985	204.209	213.179	209.082	169.656	205.159	188.096	196.155	205.647	234.49
ENSBTAG00000005093	CES2	220.969	176.585	189.057	171.391	45.5746	177.851	219.204	154.772	171.36	120.29	216.076	161.757	87.4705	157.457	101.048	208.56	143.157	195.432	254.382	188.279	182.366	281.468	171.273	103.579	234.108	84.0032	160.582	266.369	239.684	120.187	233.501	212.134	215.153	253.365	172.935	204.054	262.233	170.363	189.72	252.995	200.731	232.041	215.041	173.355	215.326	225.58	114.334	164.681
ENSBTAG00000011969	HSPB1	191.233	212.345	225.995	311.609	250.116	278.552	292.398	224.889	269.131	159.095	236.443	187.784	236.966	198.886	197.66	204.996	258.762	241.721	218.976	264.912	166.756	242.761	183.11	239.213	184.142	164.632	225.966	139.284	217.498	133.916	192.35	162.843	147.643	163.465	160.223	225.638	263.453	269.477	256.799	193.16	233.023	234.874	224.744	268.703	256.316	258.725	282.202	286.344
ENSBTAG00000001105	ANXA4	260.429	218.576	333.91	281.593	149.143	338.33	230.646	164.724	309.628	126.659	213.411	264.345	169.776	155.976	248.7	248.748	230.058	270.111	194.436	170.521	218.914	228.597	189.98	291.856	247.863	182.139	370.914	226.036	240.187	152.579	181.803	171.628	214.712	174.819	154.651	253.775	221.999	187.927	238.184	248.055	258.376	277.075	216.364	174.306	265.415	217.968	89.3794	268.186
ENSBTAG00000002549	PTMA	230.308	235.516	195.593	285.57	175.931	277.819	266.515	327.674	290.287	180.442	216.305	258.545	167.001	251.937	233.792	197.872	287.384	216.549	217.344	328.657	201.259	265.321	200.837	284.318	233.254	211.255	256.882	186.478	157.49	165.424	209.131	202.506	187.592	219.637	185.874	205.472	196.969	189.872	181.627	221.929	176.426	171.076	194.309	284.553	178.381	199.022	343.413	220.583
ENSBTAG00000030164	RPL38	206.201	277.479	177.321	275.937	203.33	252.119	259.307	306.876	259.567	182.711	182.271	239.061	153.562	166.144	171.117	225.713	283.49	259.45	250.469	230.598	175.881	249.837	232.105	249.291	178.102	305.961	257.017	179.988	209.361	183.533	219.443	233.042	229.642	208.449	208.703	179.84	234.59	268.49	228.709	158.888	196.338	184.554	189.804	191.968	200.652	297.547	247.674	246.769
ENSBTAG00000006383	0	398.833	376.156	221.025	180.798	112.983	204.343	171.653	354.528	185.793	153.741	187.163	244.191	227.064	268.228	422.668	282.725	171.674	144.234	284.614	286.168	221.239	136.558	179.187	421.725	229.201	416.099	325.73	200.269	197.077	174.775	210.625	211.654	190.6	236.638	216.525	206.389	176.73	135.611	159.724	169.962	233.452	129.988	227.817	203.995	195.271	169.836	219.909	275.064
ENSBTAG00000011569	AADAC	224.656	223.427	238.451	183.032	128.472	189.02	215.313	63.8784	162.423	128.779	214.667	190.552	204.629	154.773	213.96	300.191	162.373	203.153	222.975	136.711	256.505	165.416	208.371	112.355	203.335	212.407	173.976	323.539	194.67	225.364	180.231	206.13	264.289	238.58	188.478	259.638	207.764	217.148	266.84	215.632	237.386	262.44	215.901	154.013	239.246	222.422	15.3992	229.619
ENSBTAG00000001288	MAOB	247.297	223.773	282.616	203.296	93.5227	233.841	247.66	117.769	279.896	156.725	245.496	241.163	148.027	138.188	226.04	251.571	157.041	261.273	215.735	121.027	257.714	165.963	212.796	248.06	234.65	139.174	254.282	267.472	196.226	219.742	214.314	211.453	274.391	206.698	157.238	253.449	237.02	200.882	259.732	204.601	248.973	249.268	210.018	167.392	243.484	233.255	23.0504	246.744
ENSBTAG00000006707	ACSL5	242.127	216.332	240.003	248.68	79.783	194.433	248.307	78.749	156.584	80.8198	193.014	136.371	107.943	137.114	142.859	218.722	181.238	185.413	197.978	185.489	185.855	190.079	159.474	102.374	209.205	102.393	172.43	285.684	209.562	165.158	222.689	173.236	199.067	252.788	122.466	168.661	240.353	203.529	221.537	226.821	218.845	203.671	208.503	120.889	198.351	260.901	92.5995	176.499
ENSBTAG00000003950	PROC	199.338	192.636	181.754	217.555	111.945	158.045	188.49	194.903	192.964	249.744	236.601	231.116	269.761	209.349	193.368	181.755	164.418	182.559	272.436	172.264	162.421	217.583	219.274	224.613	236.006	180.062	177.362	151.783	179.26	188.721	203.926	185.41	133.71	215.962	202.35	230.329	223.264	161.706	154.252	216.267	226.823	167.842	211.774	183.025	171.695	180.38	92.8856	152.8
ENSBTAG00000006978	HSD17B4	241.438	255.79	276.491	181.9	65.306	259.267	252.194	149.423	273.864	183.015	223.283	216.313	142.398	148.679	228.827	227.879	123.037	257.294	207.253	121.531	230.233	209.448	208.919	186.713	254.276	214.102	273.894	223.336	216.919	220.893	200.598	206.624	261.253	233.463	185.997	256.973	195.288	186.725	229.288	217.015	207.591	307.211	240.15	201.89	329.74	210.81	32.3654	313.228
ENSBTAG00000004178	ACOX2	168.08	200.586	230.961	169.112	68.2975	174.787	195.631	231.098	263.261	273.308	235.772	264.92	146.06	173.431	254.969	203.847	106.061	240.726	267.808	104.819	179.37	319.174	345.147	342.893	234.611	201.038	253.209	198.666	371.941	238.188	249.344	268.184	199.162	197.964	195.613	226.119	162.424	202.294	184.393	216.209	251.466	228.489	192.586	150.582	236.915	213.356	12.9904	235.599
ENSBTAG00000013411	0	199.496	339.545	256.579	279.564	184.344	306.227	290.844	247.766	293.136	217.368	207.369	211.171	211.812	217.371	225.487	227.634	400.824	209.804	156.092	410.587	209.224	184.216	213.964	241.474	201.08	141.238	305.704	232.296	232.537	161.093	178.535	215.987	284.812	204.478	161.368	229.507	208.378	337.518	269.765	171.577	221.115	221.462	181.624	251.706	236.546	258.339	317.408	219.463
ENSBTAG00000015314	0	153.835	277.907	237.662	175.226	97.7321	213.621	260.185	437.398	393.081	446.828	234.013	302.485	164.209	268.395	252.526	187.539	226.026	303.23	218.688	209.471	234.86	224.992	290.463	428.33	220.846	147.255	219.83	232.732	278.446	266.483	192.378	219.659	172.614	193.702	196.972	278.154	171.91	194.502	219.705	177.681	231.057	265.428	167.275	264.569	240.87	207.117	64.2082	228.785
ENSBTAG00000032764	0	294.497	307.91	127.208	208.966	69.4969	194.847	126.503	203.449	153.44	85.3427	142.551	131.561	104.274	92.564	263.326	488.214	129.835	221.321	239.645	105.262	238.975	267.468	210.351	338.772	114.317	170.811	171.85	370.085	87.8113	236.814	255.772	284.968	303.27	317.222	214.543	128.866	139.084	137.176	125.485	126.268	156.924	119.355	120.379	105.787	130.276	128.182	194.98	376.011
ENSBTAG00000008122	GNG5	215.78	276.522	227.99	234.92	105.742	236.034	225.204	308.71	311.475	218.576	170.882	185.243	216.884	207.537	242.333	214.568	177.104	231.489	316.822	178.846	202.471	223.839	299.957	352.052	203.743	280.459	297.007	188.931	300.301	248.959	203.12	276.412	220.328	183.173	187.587	206.606	183.984	231.605	215.275	149.839	298.538	198.511	185.137	224.952	246.379	212.195	74.6983	294.173
ENSBTAG00000008540	SLC22A1	241.118	218.983	234.673	356.545	87.3942	288.134	207.824	134.633	223.424	159.671	209.361	199.347	151.363	141.193	195.821	260.976	165.623	224.437	225.451	116.836	165.7	188.434	179.735	195.738	181.078	120.722	233.885	234.01	209.79	178.393	182.06	206.346	183.838	193.584	126.7	214.515	203.112	196.66	244.905	163.353	289.023	196.984	212.273	120.754	213.383	215.649	40.6617	149.85
ENSBTAG00000001842	GSTM3	239.162	165.314	240.649	336.35	33.4109	299.581	214.207	153.582	336.726	174.508	280.054	377.136	290.733	192.676	304.074	202.165	135.836	204.012	181.006	142.468	237.576	222.037	116.569	256.56	171.899	123.267	415.953	230.022	240.665	337.823	201.644	176.88	153.382	134.39	139.88	187.942	144.473	127.835	318.149	294.052	230.035	249.699	210.935	126.816	221.899	120.588	26.8743	224.697
ENSBTAG00000012899	IFNGR2	220.84	259.697	187.383	265.333	129.925	241.796	260.337	182.903	208.481	191.894	195.265	165.913	144.5	228.031	174.319	179.361	283.475	171.218	211.538	217.517	166.728	225.857	190.202	166.737	223.599	247.301	216.155	163.498	272.754	157.832	193.287	236.576	201.045	186.778	237.182	170.878	264.068	287.109	243.851	195.935	192.118	165.667	197.141	197.07	193.58	243.35	95.6778	183.535
ENSBTAG00000027772	RPS25	282.865	292.19	162.667	249.529	161.686	248.686	242.737	349.222	254.699	179.605	183.136	222.615	156.687	160.411	217.425	241.989	225.206	219.263	254.714	197.733	178.403	237.819	240.469	274.855	182.563	361.431	213.283	182.643	147.597	185.972	197.47	223.005	201.035	214.066	223.884	155.892	195.928	194.478	157.96	166.222	166.415	140.454	156.664	161.186	149.04	214.365	216.978	260.163
ENSBTAG00000012338	FAH	194.257	178.529	211.175	195.857	77.4136	186.792	219.822	184.772	253.053	211.25	233.337	232.752	176.62	137.265	217.152	234.778	139.389	241.114	252.288	130.694	211.429	242.42	231.611	236.687	201.966	169.88	227.444	208.925	163.505	204.629	214.083	216.386	183.936	219.396	181.733	218.129	182.33	155.098	176.193	213.077	219.002	214.177	189.256	179.907	179.993	173.226	52.1548	188.889
ENSBTAG00000023907	COL18A1	163.202	188.426	199.54	216.817	100.392	150.134	213.853	167.617	198.528	240.085	256.714	240.978	163.871	198.824	216.66	204.34	164.079	185.648	313.878	170.038	168.609	261.084	240.96	256.473	211.081	118.725	169.05	148.659	248.111	160.594	181.707	208.299	98.0175	181.899	208.75	221.023	202.619	203.525	184.836	207.421	242.805	160.697	205.858	207.289	188.691	194.743	102.57	145.888
ENSBTAG00000018469	ALDH6A1	171.937	162.52	189.268	145.425	151.364	122.021	190.735	96.9943	141.216	227.491	242.281	191.292	239.792	205.418	250.799	262.885	189.254	216.895	225.14	164.205	281.136	198.57	190.524	148.544	199.346	178.284	149.413	283.362	240.742	284.97	224.091	205.677	195.243	177.078	211.173	208.826	159.909	148.385	210.747	246.043	213.321	247.759	174.527	170.454	182.256	176.48	88.6152	168.374
ENSBTAG00000047317	CL43	193.335	171.676	169.436	108.902	20.447	140.218	244.142	37.9998	201.963	19.7892	120.152	151.015	105.355	113.71	232.898	457.858	253.535	410.411	259.028	150.614	265.409	98.5565	124.299	163.421	160.615	48.6508	148.941	403.43	94.9034	260.1	249.267	217.485	355.09	149.104	67.4612	168.6	251.995	101.352	195.121	95.1752	206.487	110.38	178.313	78.7056	240.904	327.843	97.3551	344.508
ENSBTAG00000011765	GABARAPL1	188.856	291.035	292.918	260.933	149.911	306.407	244.954	218.19	404.713	234.41	221.484	379.985	135.477	174.038	214.553	237.336	202.537	301.302	205.438	97.2052	222.257	288.4	252.404	391.057	202.592	290.182	336.143	213.673	262.92	219.007	213.056	292.817	292.412	190.177	236.439	330.147	175.901	169.721	298.974	138.146	219.711	287.619	130.083	257.439	280.521	228.863	44.2973	305.912
ENSBTAG00000019625	EHHADH	190.246	187.72	209.33	159.39	52.4975	182.667	242.548	85.6973	206.986	131.194	196.534	167.251	117.202	184.319	223.272	223.622	109.05	186.185	211.007	101.865	178.113	234.112	207.686	133.637	197.664	152.895	208.789	247.145	275.649	191.827	220.294	238.885	183.093	198.678	175.253	177.647	169.017	186.062	241.812	264.397	223.693	212.906	225.314	173.621	254.942	236.654	8.82663	185.095
ENSBTAG00000014883	GABARAP	234.183	203.523	218.706	253.857	190.809	259.341	205.028	316.756	250.411	179.901	191.844	229.45	194.558	198.16	192.77	172.25	213.059	200.128	203.646	226.565	155.587	230.612	215.292	256.11	196.767	245.624	264.568	168.668	182.979	179.468	214.035	190.679	212.359	217.182	191.288	204.025	215.207	193.737	197.295	205.365	191.84	182.862	187.287	199.39	196.988	188.664	148.082	192.189
ENSBTAG00000005963	MAT1A	176.469	260.824	292.084	251.409	133.347	288.025	211.051	331.86	410.114	319.039	170.948	312.148	255.45	159.212	337.79	239.804	103.203	247.873	159.665	169.301	261.145	236.827	274.547	395.396	194.014	159.587	317.099	245.777	282.042	283.889	141.768	249.699	251.562	150.1	177.319	284.335	166.466	238.59	274.499	192.353	206.539	255.158	134.159	196.535	196.409	178.91	3.70906	271.032
ENSBTAG00000014197	ATA3	163.443	215.321	189.336	175.027	248.456	163.476	216.143	119.727	167.324	351.203	219.685	242.629	209.564	206.279	224.914	231.575	207.697	177.647	197.122	185.183	321.199	139.314	227.238	149.396	217.044	297.139	157.527	264.918	234.077	320.725	192.32	205.479	328.177	155.864	266.329	223.044	194.383	298.821	243.812	176.003	216.49	267.798	178.814	236.697	252.293	184.755	192.547	162.567
ENSBTAG00000039319	0	157.674	233.635	160.592	176.586	54.0612	150.619	213.734	106.932	180.176	188.246	189.108	152.125	174.363	179.785	175.82	210.616	143.97	199.8	215.651	135.809	167.199	194.973	242.345	163.076	263.878	207.576	148.009	188.796	184.732	155.902	189.97	197.827	206.644	218.989	186.203	215.371	192.676	262.013	236.403	226.676	206.498	258.677	183.625	171.722	209.244	250.058	18.1839	178.966
ENSBTAG00000016296	GPD1	203.854	274.931	192.283	142.249	72.1498	171.895	244.606	110.768	273.709	190.533	136.314	130.146	166.76	211.949	151.372	187.047	135.472	256.394	240.523	100.874	100.073	260.297	259.551	214.65	262.809	294.588	177.894	154.178	134.267	154.601	228.647	218.956	222.553	237.85	275.089	178.743	144.315	199.916	194.4	240.775	159.091	155.718	138.771	188.337	163.894	190.332	107.292	157.505
ENSBTAG00000025441	HSPA1A	208.539	304.467	158.676	267.668	602.739	223.305	277.33	167.943	144.491	125.539	234.283	137.374	69.0685	175.56	156.164	165.32	259.202	191.702	365.888	248.171	147.817	245.42	214.744	109.152	139.179	176.487	187.752	192.538	146.951	152.415	314.079	263.576	100.255	169.076	282.979	168.847	142.877	164.93	111.518	179.647	222.289	161.362	188.029	122.668	155.305	181.104	61.769	131.054
ENSBTAG00000026501	MGC127055	322.366	205.914	222.786	196.471	40.5167	186.839	196.228	233.103	272.269	118.554	218.031	245.928	134.516	120.134	277.961	250.176	104.076	223.246	244.88	83.1896	173.902	187.036	164.654	401.557	191.207	103.326	230.914	185.045	195.956	161.136	253.745	170.515	144.565	174.088	108.697	241.012	181.607	104.972	163.722	187.698	223.973	234.276	223.823	105.749	205.239	183.097	56.2935	326.426
ENSBTAG00000011866	PCBD1	256.009	242.688	274.625	229.974	150.331	249.91	218.496	204.824	290.043	181.63	188.145	179.126	206.302	137.089	217.877	213.098	161.189	235.182	163.943	143.189	199.071	179.986	241.652	297.114	197.56	167.896	281.661	214.528	173.069	223.924	205.645	214.998	260.062	185.593	165.388	226.199	201.186	199.567	229.541	206.539	244.127	213.32	192.313	201.186	207.783	177.371	36.7861	226.164
ENSBTAG00000022032	CHCHD10	203.957	228.302	246.323	272.001	106.134	215.962	256.831	239.015	218.101	181.912	185.565	136.084	172.93	186.987	213.346	176.573	258.826	220.227	170.639	190.763	117.214	207.835	212.4	249.225	216.476	99.7264	219.305	134.918	259.514	141.694	150.753	180.55	154.139	160.815	125.49	205.949	229.091	316.736	246.629	191.386	257.515	231.526	204.202	310.141	195.285	293.421	122.614	264.952
ENSBTAG00000013489	CYP27A1	178.275	200.991	237.737	236.405	59.0547	260.366	255.878	202.03	354.082	229.608	222.987	284.793	152.435	202.267	266.031	196.123	146.07	212.105	188.032	162.946	190.84	268.902	198.044	318.623	184.2	145.478	291.569	220.856	315.853	208.696	193.341	229.779	185.438	187.156	208.927	227.052	157.703	153.948	253.032	225.164	241.964	239.735	173.778	188.041	229.671	162.213	52.8911	196.612
ENSBTAG00000002214	TAT	183.008	213.239	196.382	242.36	202.07	283.639	226.28	349.383	373.314	273.528	171.583	272.223	154.981	217.2	233.187	192.159	147.698	184.916	146.732	172.609	177.869	225.206	281.167	327.613	256.247	213.751	353.074	181.105	223.451	229.834	269.392	248.407	337.879	135.297	128.253	154.931	135.632	207.185	181.824	293.046	254.901	290.044	158.33	185.355	219.595	133.828	2.63498	192.964
ENSBTAG00000001246	ATP1A1	171.705	294.417	228.888	274.06	140.549	265.385	224.932	141.341	197.486	179.688	183.592	203.049	174.616	196.579	212.567	192.043	274.671	194.47	169.014	217.74	161.4	198.217	189.436	194.611	220.52	154.028	269.772	216.445	243.683	163.678	214.686	203.482	226.308	197.424	142.859	210.841	172.234	227.412	235.022	174.542	209.44	245.764	168.215	172.112	224.822	254.676	289.262	187.132
ENSBTAG00000011494	PYGL	158.207	183.606	177.088	204.941	134.711	239.996	208.273	128.242	218.499	179.235	231.159	210.284	162.333	192.048	242.048	216.1	182.634	179.101	222.355	195.727	234.007	217.699	204.491	139.298	214.883	167.792	237.668	238.122	276.168	198.068	247.796	223.645	199.796	179.453	228.608	167.039	163.381	199.77	224.042	206.833	172.183	198.688	192.181	193.446	252.001	188.845	52.4774	165.055
ENSBTAG00000020527	IDH1	183.747	195.318	142.207	186.163	71.1731	167.879	205.637	205.577	147.593	204.3	192.016	104.524	88.7854	171.632	154.484	161.714	111.169	150.143	257.274	105.726	133.912	248.68	281.471	149.097	188.826	186.203	157.041	210.679	301.981	206.37	258.516	253.203	159.34	224.714	205.651	138.265	144.533	184.931	133.507	227.317	230.999	152.579	181.112	166.015	155.937	201.393	22.8579	127.624
ENSBTAG00000032954	ATP5E	220.624	273.192	184.111	234.385	173.508	244.869	235.405	304.371	273.9	207.826	170.259	192.976	193.245	155.23	245.261	238.286	174.635	213.601	171.673	173.103	192.524	210.613	206.382	310.319	150.453	200.29	238.863	196.407	198.184	210.548	176.861	238.604	265.942	185.233	170.042	208.355	189.004	212.78	244.08	177.067	221.378	213.618	179.183	245.002	210.635	205.229	150.875	299.147
ENSBTAG00000037673	GSTM4	204.459	164.948	280.291	255.709	28.7863	401.321	203.03	324.072	572.197	198.114	252.523	330.819	172.968	174.607	534.52	195.328	102.624	304.06	174.254	143.118	428.781	193.97	131.076	447.153	168.881	80.8145	421.684	236.033	204.634	474.717	276.086	234.453	263.044	79.1961	97.2314	171.307	93.7318	129.703	307.229	312.268	194.021	431.031	317.545	276.359	355.606	89.6226	37.8687	325.196
ENSBTAG00000003457	ATF5	119.376	375.926	137.398	135.428	62.2211	102.539	328.25	79.775	130.701	115.435	189.164	89.3254	47.6827	209.449	93.3063	159.51	227.195	252.438	300.178	254.947	121.085	320.173	198.75	102.239	285.966	160.924	86.7911	116.85	148.737	58.2801	175.862	223.494	126.536	263.66	163.975	204.217	156.257	279.551	133.845	136.79	159.955	145.976	132.901	166.643	195.064	355.517	53.1751	81.9115
ENSBTAG00000011839	HMGCS1	245.814	367.175	534.832	144.604	29.6917	347.697	282.529	18.8758	211.502	34.9088	171.941	130.585	64.0339	16.7353	319.671	179.427	33.5761	395.84	121.544	52.3347	581.65	257.72	34.8775	85.8807	309.453	45.2718	220.683	196.066	165.14	67.1495	305.143	307.129	132.723	67.2907	47.2853	240.356	273.251	159.209	228.856	196.915	205.949	243.336	100.15	48.8385	343.343	369.447	85.4975	291.398
ENSBTAG00000031786	FAU	200.451	249.147	167.415	262.876	173.127	231.84	190.608	297.637	220.797	180.565	194.813	217.99	182.019	174.866	185.8	180.605	257.343	215.365	235.423	228.858	170.963	192.381	182.852	204.629	176.783	335.744	249.15	158.046	142.666	180.861	189.523	204.232	181.373	229.338	214.28	197.546	201.641	212.551	170.359	174.055	178.78	141.827	169.342	172.053	138.748	211.671	180.535	178.9
ENSBTAG00000001036	HIBADH	207.536	192.341	245.406	235.949	89.9855	279.76	228.324	129.06	317.936	140.776	186.522	258.82	198.858	136.286	287.815	223.304	132.479	241.542	165.246	108.562	235.612	175.836	177.311	254.855	212.038	236.224	321.036	215.141	228.122	225.379	191.778	202.116	287.8	194.621	158.802	263.82	178.869	148.143	260.644	170.076	197.836	260.382	201.672	179.004	268.835	193.063	39.7938	272.712
ENSBTAG00000026236	AZGP1	76.3144	136.22	100.498	244.086	487.688	247.083	253.215	307.197	207.829	339.363	143.724	138.634	244.825	122.265	153.755	111.99	121.993	175.41	162.878	230.151	254.56	111.876	266.99	221.868	310.803	369.73	269.474	96.3247	117.201	299.724	217.525	238.278	278.631	210.612	276.111	288.954	184.758	290.387	229.421	135.068	187.144	161.675	230.764	351.448	196.576	181.542	221.005	225.948
ENSBTAG00000010814	DIO1	127.363	191.183	98.1456	241.938	66.1512	158.87	160.07	34.9222	88.0561	136.337	206.341	105.514	143.474	131.728	110.108	238.547	294.917	69.6926	250.171	156.423	155.406	176.411	206.978	75.1776	236.571	148.553	112.296	325.502	221.723	114.468	87.3589	215.803	195.999	207.041	120.271	179.845	273.978	237.646	158.064	134.56	198.435	160.211	161.3	130.327	153.497	206.736	25.2138	66.6614
ENSBTAG00000020334	ENTPD5	141.298	230.648	123.353	224.313	80.2864	161.805	211.275	155.133	144.282	225.95	174.285	104.692	158.305	241.899	177.88	174.673	222.429	116.822	200.495	181.698	162.113	219.643	300.688	109.636	203.193	188.195	140.522	201.759	295.982	174.105	198.085	254.734	160.436	196.479	218.242	138.363	154.439	272.219	169.839	167.118	210.079	119.6	180.611	219.245	148.65	236.407	85.4201	138.253
ENSBTAG00000015241	EPHX2	216.636	173.844	246.013	213.841	81.9879	223.59	195.659	204.562	249.336	163.628	177.699	210.223	104.043	167.862	206.974	207.427	138.679	232.6	192.552	113.692	189.652	215.673	196.264	248.097	194.998	130.165	254.324	215.393	202.185	190.212	221.592	211.488	198.745	202.753	193.503	225.197	172.892	117.314	187.795	214.782	192.515	183.525	200.308	179.481	210.441	159.755	53.3637	203.096
ENSBTAG00000006189	ACTG1	158.762	67.2551	107.15	254.555	134.086	232.764	245.985	187.478	199.028	68.0864	132.896	221.063	111.455	115.454	161.103	148.044	227.375	139.789	184.346	158.375	131.225	243.001	102.551	138.718	226.466	110.004	110.877	176.351	175.309	75.139	276.273	124.583	124.063	147.572	116.193	123.308	207.66	122.778	108.949	189.887	130.366	146.026	241.428	180.12	136.354	211.864	144.048	153.864
ENSBTAG00000034645	PON3	254.743	253.573	199.169	145.992	82.2437	181.736	255.315	179.544	216.928	145.97	159.45	167.387	111.383	131.05	163.811	210.788	230.364	167.58	149.51	123.392	141.509	199.98	203.929	170.275	239.143	225.391	238.341	254.362	198.226	215.992	149.432	202.175	232.417	185.123	192.742	162.629	186.64	194.91	224.283	189.656	227.627	191.276	173.198	154.142	183.823	209.37	109.084	156.648
ENSBTAG00000027843	TCEAL8	216.489	201.553	270.378	207.81	79.596	355.671	233.469	102.629	379.66	102.269	184.456	263.841	226.606	118.259	308.568	240.313	136.47	287.341	166.004	152.918	188.858	204.907	163.567	294.765	194.154	181.774	282.274	180.428	133.777	187.036	158.059	174.899	313.779	187.548	119.574	264.575	182.809	149.421	219.333	190.488	234.951	260.948	168.583	106.879	273.221	177.636	54.3032	243.289
ENSBTAG00000038488	TMSB4	276.686	209.805	285.539	260.057	149.134	338.288	186.56	384.121	371.787	115.965	174.663	412.029	222.918	190.396	335.856	234.852	153.559	229.464	143.063	185.908	139.588	186.524	125.146	437.162	206.024	202.345	309.537	110.487	186.557	102.039	112.633	97.0932	170.979	140.488	118.299	248.889	241.805	171.777	204.796	226.434	191.226	201.774	235.24	177.177	290.834	137.153	107.174	219.24
ENSBTAG00000017368	YBX1	201.817	243.389	183.071	228.362	185.106	227.112	224.327	197.569	204.301	166.836	171.867	188.58	191.531	199.595	182.992	190.434	229.895	193.47	165.775	221.228	153.213	201.406	180.276	188.825	157.716	197.793	211.367	181.327	177.294	172.491	166.727	184.374	182.335	181.779	152.02	157.838	188.09	255.751	221.432	164.497	196.382	175.118	181.54	212.208	184.942	242.222	229.109	178.679
ENSBTAG00000011843	EEF1G	211.123	246.451	173.149	267.954	178.205	249.667	221.651	246.85	211.059	172.739	168.397	208.746	152.379	166.918	181.901	187.265	222.897	193.05	189.817	199.671	151.612	179.882	186.247	210.901	169.326	306.135	215.845	160.627	152.37	158.133	166.018	183.376	183.958	193.067	188.607	164.994	194.428	228.143	180.602	163.706	180.073	154.17	174.871	182.49	151.227	217.93	187.564	175.375
ENSBTAG00000007450	C2	147.981	133.328	123.245	231.455	191.533	185.713	163.013	135.034	157.662	227.726	165.242	216.095	196.902	167.771	200.916	168.46	115.687	149.019	216.857	148.741	221.144	189.926	171.771	177.689	191.529	247.208	163.758	156.764	200.794	263.659	164.024	170.622	197.324	185.141	270.155	219.11	212.332	206.464	259.942	184.131	155.741	226.897	221.616	227.032	206.981	163.39	82.8702	183.025
ENSBTAG00000011145	NDUFA4	192.447	244.636	198.612	216.396	167.418	242.172	206.641	233.432	232.398	234.879	169.286	163.942	199.08	157.968	181.434	216.227	208.436	221.424	173.105	190.229	198.683	206.495	257.655	224.683	173.491	218.392	220.875	198.832	195.14	217.247	162.985	221.376	253.822	183.02	162.096	162.632	153.492	201.442	194.38	151.157	187.455	176.014	156.622	225.387	169.267	190.221	138.75	219.257
ENSBTAG00000038379	0	257.079	247.395	137.374	179.266	109.169	197.027	186.618	349.284	197.931	148.334	151.902	180.105	102.269	131.121	206.043	266.692	158.31	177.335	166.067	137.031	135.668	177.92	178.621	302.762	176.141	330.428	237.827	191.691	176.824	195.547	214.467	237.279	224.877	220.38	221.32	190.585	195.618	170.613	161.208	161.181	169.508	149.188	167.965	167.282	163.61	203.31	221.56	345.981
ENSBTAG00000012540	0	118.782	256.659	200.326	182.074	107.624	170.162	268.114	107.828	266.01	173.032	253.823	235.569	128.361	119.9	116.573	238.535	137.315	305.023	280.639	124.956	230.224	161.879	185.147	174.897	260.169	196.284	203.176	182.948	224.049	150.218	43.7091	55.2714	62.5432	241.024	207.988	299.442	215.375	258.009	271.317	108.307	142.364	153.037	115.717	113.355	225.716	293.178	5.57436	229.98
ENSBTAG00000016024	MYL9	181.587	209.627	208.607	243.493	118.374	301.863	208.442	263.979	279.79	178.428	188.749	266.027	143.514	184.283	226.839	193.517	203.385	244.156	180.437	180.59	181.515	236.611	192.975	291.876	195.441	216.242	241.367	207.168	246.817	182.661	228.426	209.014	255.295	179.601	152.714	175.897	154.433	158.789	194.67	168.463	167.51	182.085	154.525	154.098	174.821	156.69	105.368	186.335
ENSBTAG00000016516	CYB5R3	188.799	207.711	195.535	190.364	60.0596	186.988	205.852	107.958	194.63	114.171	181.492	182.234	137.97	145.436	167.726	209.709	151.168	218.392	204.421	128.804	166.673	191.794	156.03	184.584	182.054	112.409	210.726	221.151	173.997	151.869	178.643	190.656	201.518	204.111	120.989	168.652	199.818	186.541	201.534	144.619	203.798	180.733	208.908	135.275	205.083	216.664	43.9995	184.34
ENSBTAG00000020184	AQP8	220.071	155.687	239.798	215.624	64.7087	253.374	228.283	128.488	261.974	125.079	193.017	239.968	152.567	102.96	182.977	215.187	115.207	250.258	201.85	100.684	184.995	154.109	144.586	219.574	209.38	206.785	266.902	168.148	118.954	161.443	170.306	172.855	258.356	201.687	132.283	299.73	225.677	103.646	214.366	153.052	192.402	233.028	177.027	103.246	223.939	156.867	35.0678	222.325
ENSBTAG00000019015	IFITM3	159.154	323.818	103.43	375.528	226.715	210.552	168.29	415.491	152.138	406.02	143.296	180.752	230.865	193.582	242.878	144.334	149.803	121.195	154.914	197.676	123.443	227.679	204.532	210.906	123.365	180.903	122.12	115.102	151.374	161.294	123.607	223.162	191.408	178.522	190.126	145.862	127.717	239.575	148.711	157.534	142.029	142.226	160.744	292.718	152.656	119.167	225.502	118.382
ENSBTAG00000002953	TXN	188.801	269.227	189.723	387.229	190.11	324.837	219.351	196.532	185.776	106.138	140.219	105.759	283.968	187.958	178.821	191.187	445.226	142.585	106.711	432.042	153.296	163.939	136.31	148.119	180.227	98.9163	241.021	144.055	201.326	92.5141	112.848	170.837	152.773	147.382	148.753	169.722	188.598	298.292	205.581	147.974	205.005	166.539	154.378	240.502	176.118	240.16	374.971	155.049
ENSBTAG00000048013	0	173.32	239.059	227.762	232.282	165.976	175.314	163.271	79.8298	116.184	159.083	198.311	170.137	133.728	168.126	171.295	193.079	201.769	142.469	147.526	212.085	174.94	227.593	200.902	110.927	156.897	144.695	216.565	208.367	241.631	190.974	176.225	235.369	141.934	195.411	212.882	189.189	179.141	283.578	237.419	210.542	203.208	200.642	175.607	187.891	191.831	227.74	36.1139	165.456
ENSBTAG00000010645	BOLA-DRA	158.589	95.0721	238.304	270.402	118.745	378.404	135.805	191.621	402.753	92.3729	205.2	715.885	200.876	183.168	272	176.779	91.583	207.103	173.885	162.248	169.513	177.233	182.123	335.572	262.053	248.22	396.241	145.61	189.219	165.546	193.613	113.074	388.725	222.475	167.28	295.498	238.816	140.432	213.907	197.834	238.583	144.998	172.63	112.036	253.622	140.078	109.825	264.826
ENSBTAG00000017143	ERP70	194.125	292.693	140.089	212.807	658.557	177.286	203.344	364.237	137.476	336.355	209.082	128.53	257.788	200.043	156.844	162.621	282.623	158.56	119.654	382.634	282.013	137.221	243.808	128.569	155.182	237.581	154.389	166.135	100.064	226.775	157.663	196.147	158.622	149.391	197.587	132.666	183.862	293.978	179.684	181.624	166.289	155.825	162.189	447.832	102.504	175.255	1587.92	146.732
ENSBTAG00000019494	RPL10A	215.526	283.295	193.561	246.255	146.174	240.973	244	308.229	242.436	171.958	180.788	233.218	183.292	197.091	187.542	194.575	273.725	209.172	207.995	268.847	163.576	213.473	198.209	250.155	164.07	265.254	225.826	138.245	133.592	134.922	139.96	167.731	151.965	169.05	161.634	156.962	170.961	181.77	156.116	157.529	148.87	125.573	140.272	161.382	126.921	197.631	209.872	152.145
ENSBTAG00000002507	ATP5A1	198.149	269.489	226.078	200.822	159.178	227.107	214.773	204.663	207.204	231.03	164.811	167.333	186.621	186.811	219.485	198.34	248.788	167.856	143.327	249.539	172.633	170.943	230.985	202.406	207.824	200.399	244.911	201.042	243.225	186.166	140.451	204.468	201.425	173.747	166.758	179.205	148.754	249.64	197.959	169.996	185.968	187.495	155.073	265.017	183.636	207.366	202.058	197.885
ENSBTAG00000019770	APOA4	124.904	140.105	23.2907	100.864	14.4443	31.2443	112.544	516.302	75.8839	244.027	146.232	33.6804	10.8123	371.683	45.3254	20.1761	257.509	50.2684	340.063	234.839	15.7425	401.067	422.503	154.712	75.6827	77.1879	50.6411	203.804	669.328	239.396	446.696	237.465	21.993	185.232	184.859	29.6768	28.0047	126.843	20.5678	251.209	232.172	36.1827	237.544	444.28	47.8975	165.385	54.7474	25.9904
ENSBTAG00000017404	SEC14L2	137.394	221.452	194.017	182.668	93.0583	169.179	214.469	143.701	223.79	154.672	197.208	192.855	157.466	191.195	189.115	190.702	152.195	205.786	207.791	200.423	201.277	214.911	228.201	210.912	218.532	166.932	172.188	178.188	166.178	142.475	138.352	196.648	169.66	188.281	180.439	244.158	179.589	227.373	190.17	180.219	199.839	170.708	160.222	164.982	180.034	243.724	39.0137	190.675
ENSBTAG00000018784	CTSZ	130.24	203.504	165.733	208.684	175.147	225.76	279.534	251.139	280.735	204.028	181.76	257.931	178.656	176.695	157.063	203.517	259.807	219.729	162.347	252.496	204.353	215.894	226.97	278.826	149.323	219.899	224.761	195.95	198.854	200.505	158.844	231.613	241.966	169.848	152.589	178.899	155.121	232.795	227.968	138.318	194.479	162.997	159.517	203.801	191.109	214.758	93.4564	155.01
ENSBTAG00000004384	APOF	175.083	178.772	178.405	215.447	83.0447	132.819	133.798	58.4327	124.925	103.108	178.146	142.69	162.63	85.9145	112.119	158.874	86.4496	82.5177	232.653	104.393	104.591	198.518	167.979	125.454	151.133	139.51	159.534	187.182	205.482	188.247	153.25	169.743	143.925	191.942	156.188	143.422	214.487	199.431	175.659	237.979	184.018	175.53	184.477	73.7425	152.702	222.643	11.7606	151.028
ENSBTAG00000002963	SAA4	108.119	137.15	70.873	93.285	275.624	110.645	98.4265	473.167	125.759	589.982	285.915	117.254	285.672	298.574	192.094	133.3	1156.8	150.108	180.277	769.64	598.883	120.058	257.143	153.148	105.213	180.079	89.9036	280.727	221.406	410.417	241.839	198.771	188.852	73.5046	280.284	87.983	129.962	327.717	176.228	189.37	87.4408	129.853	156.644	390.465	100.32	129.749	454.6	142.296
ENSBTAG00000020512	GJB1	162.773	215.478	219.518	226.379	167.464	247.915	214.829	193.78	228.681	202.969	175.697	199.407	190.392	147.871	176.193	165.992	148.15	207.704	169.779	169.542	175.48	206.14	232.5	244.021	167.366	233.87	232.591	157.857	161.303	176.804	166.004	227.412	228.582	198.174	156.85	226.494	166.129	198.434	201.22	160.044	175.374	200.262	176.327	224.944	207.332	162.715	11.9669	181.486
ENSBTAG00000008747	DCXR	211.002	204.672	257.9	240.294	65.939	217.557	208.111	170.354	248.415	126.726	149.471	161.094	199.74	129.857	210.989	188.015	147.321	180.104	170.992	137.594	153.264	168.227	159.474	225.275	176.439	111.894	239.13	173.071	151.283	153.057	171.665	192.044	180.04	152.374	129.391	194.774	179.342	180.872	187.387	179.776	213.013	149.315	167.088	128.512	160.018	172.72	19.1102	183.897
ENSBTAG00000038171	0	119.469	156.986	107.852	154.923	355.225	150.011	175.24	101.965	145.488	283.471	173.24	198.254	357.345	218.599	238.199	156.109	155.805	127.884	176.228	207.488	277.736	146.656	214.192	164.049	151.418	418.061	137.828	136.923	133.765	308.829	158.325	169.15	227.593	149.718	297.629	163.42	172.665	229.03	321.804	224.959	145.38	167.706	175.222	283.996	131.095	146.731	367.496	152.778
ENSBTAG00000032051	0	197.358	115.091	94.8782	128.84	71.3786	105.16	137.893	162.915	124.991	157.655	224.958	134.797	151.283	198.329	192.937	127.005	93.5211	104.646	185.513	91.2316	132.671	162.754	201.536	159.437	162.705	93.082	122.908	187.731	251.306	196.218	256.243	155.167	144.9	179.994	124.419	146.834	181.146	172.455	124.633	241.484	183.585	162.074	208.157	143.762	109.675	219.396	21.0735	192.852
ENSBTAG00000018542	COX5B	176.847	232.971	177.889	198.907	147.153	224.169	187.134	244.222	222.094	235.49	170.585	162.879	198.189	178.685	194.393	155.789	227.956	180.198	176.776	211.561	174.338	191.433	210.794	207.672	167.111	188.669	230.652	182.845	163.824	180.997	165.096	188.102	220.099	199.854	184.861	174.299	153.147	222.369	164.759	168.848	162.094	153.407	142.904	223.875	157.931	179.723	164.971	164.847
ENSBTAG00000006270	HSP90AA1	189.428	235.633	174.669	211.972	370.892	196.574	231.311	124.275	157.337	94.3763	185.525	138.998	129.395	178.039	158.542	170.262	319.844	168.727	225.733	276.332	170.322	203.504	143.192	127.329	153.51	181.24	198.196	214.025	161.643	140.278	211.757	172.283	137.545	149.085	192.836	124.329	173.346	215.231	151.519	191.461	177.638	138.264	150.385	224.84	144.692	175.045	537.589	133.939
ENSBTAG00000014522	SMIM14	195.011	199.852	104.154	144.518	281.936	114.285	172.78	179.143	86.882	250.434	246.087	90.4885	254.079	360.281	142.757	157.661	621.33	99.8444	163.435	559.659	181.837	117.523	154.812	68.8091	180.695	150.716	113.922	157.383	258.471	139.898	147.959	133.167	88.8066	116.258	185.875	108.451	164.511	305.085	144.104	225.61	156.07	108.686	206.594	269.933	120.776	219.082	276.966	94.1754
ENSBTAG00000027879	MPC1	138.467	174.13	77.2848	208.394	134.313	132.485	185.578	300.266	103.141	256.148	175.205	79.4905	74.2921	229.758	112.659	69.1028	325.478	84.8991	201.205	294.843	64.9518	241.03	197.038	94.6965	154.098	197.903	120.829	138.781	302.119	165.075	200.373	212.285	79.8889	211.072	234.123	88.077	114.267	215.094	99.2706	233.969	158.174	94.912	207.046	240.441	107.53	234.304	161.051	97.8953
ENSBTAG00000007172	GOT2	158.556	208.808	195.37	170.715	86.0218	206.088	249.981	182.982	250.405	172.277	148.444	154.48	145.213	158.596	226.329	205.17	163.818	217.119	154.473	165.243	201.523	181.357	173.21	177.008	199.956	144.465	218.007	203.066	213.859	166.094	146.092	208.537	227.681	174.842	151.825	184.368	150.107	184.921	186.931	158.033	174.268	195.912	189.215	261.973	245.682	201.616	88.7174	189.442
ENSBTAG00000000111	UGP2	134.783	169.795	95.7293	151.096	202.521	113.984	166.058	194.77	122.99	303.219	199.601	120.394	99.7092	350.281	136.19	138.182	648.86	98.2018	150.286	333.661	82.1224	136.627	269.373	111.487	272.806	179.697	138.973	173.053	277.174	103.75	144.149	184.17	155.571	193.046	195.105	103.338	181.122	275.04	117.787	133.898	140.874	95.1166	199.766	283.162	130.813	272.743	274.41	154.058
ENSBTAG00000039630	TMED2	165.517	207.989	132.999	168.012	277.325	160.368	163.556	220.415	122.19	222.902	199.646	134.026	230.414	230.89	163.022	168.966	374.716	157.876	152.475	427.539	225.638	161.058	205.492	122.326	161.621	184.161	150.644	185.551	145.297	228.411	205.215	172.788	190.053	171.403	159.065	143.394	160.12	227.592	166.65	215.073	152.824	151.768	144.621	283.082	123.457	162.452	549.42	132.258
ENSBTAG00000010184	G6PC	170.407	319.515	162.047	202.038	43.5724	205.899	161.456	211.321	169.363	416.309	175.55	186.473	98.0928	208.435	213.49	141.988	97.5712	185.799	137.982	130.233	135.54	127.055	209.005	208.755	230.924	101.179	154.26	215.584	293.765	326.115	162.488	154.974	255.299	111.763	130.943	164.272	161.864	225.131	180.81	184.381	269.714	182.738	166.82	262.466	211.279	145.817	178.326	123.369
ENSBTAG00000009641	MTHFD1	174.758	218.592	240.969	192.148	71.09	217.228	236.709	108.19	236.899	118.396	181.529	181.191	112.06	105.165	188.406	204.398	123.874	223.433	164.797	100.044	202.779	195.605	193.824	221.13	218.618	141.884	227.414	184.509	227.404	158.892	164.693	200.999	217.197	161.74	137.44	226.205	179.986	176.799	220.175	150.236	202.59	233.447	162.441	132.46	224.851	204.119	34.9647	209.706
ENSBTAG00000046019	SDHA	169.845	215.528	209.346	173.875	93.1341	177.594	197.035	170.634	202.277	263.501	182.968	194.906	144.7	189.697	197.449	184.964	191.69	216.181	170.983	206.93	207.161	180.773	189.958	208.37	158.233	97.117	211.047	196.545	217.919	162.205	143.858	198.996	177.775	155.926	148.163	194.585	163.496	197.511	215.469	163.799	197.413	191.205	154.952	242.341	192.681	191.444	126.687	191.466
ENSBTAG00000047896	0	181.458	237.808	142.955	155.032	80.1471	125.463	225.8	142.061	179.739	187.625	202.617	124.852	90.7468	156.72	129.541	188.453	177.487	177.8	195.528	115.46	99.7118	203.211	252.63	148.769	174.052	101.032	128.768	169.822	202.156	195.266	182.293	209.886	100.973	138.229	122.53	121.715	134.549	211.481	175.904	167.038	213.435	147.036	168.592	178.602	148.822	225.595	64.2364	126.256
ENSBTAG00000000099	CERS2	157.047	173.099	163.526	212.407	180.434	179.125	171.409	166.687	163.69	161.237	172.661	177.655	162.263	183.953	169.236	159.018	225.601	163.497	192.487	225.302	171.855	199.658	173.506	160.488	165.306	173.495	171.745	172.071	169.094	166.016	165.537	172.331	163.617	176.533	172.973	180.816	159.271	190.695	175.54	176.285	170.665	149.359	162.988	176.366	147.171	193.424	136.266	137.652
ENSBTAG00000013152	NIPSNAP1	183.95	166.534	209.981	201.774	74.7393	230.997	174.62	202.525	248.383	161.222	166.319	170.249	141.449	123.164	208.899	185.542	110.348	219.54	152.076	102.17	167.349	198.632	225.659	245.62	181.382	110.209	220.361	197.605	189.62	182.72	191.675	192.547	209.546	150.606	145.24	194.823	159.216	153.14	189.844	194.232	207.207	216.724	146.415	154.902	171.828	161.389	12.3107	204.357
ENSBTAG00000003937	0	224.356	241.663	140.101	196.085	121.104	191.584	170.602	304.934	185.861	134.359	140.628	167.859	118.321	134.693	182.387	210.124	185.96	173.523	181.519	171.595	137.152	187.184	180.979	256.312	158.911	246.193	217.753	158.094	166.657	170.301	167.418	184.904	166.506	186.566	176.701	145.305	186.184	187.599	170.533	146.646	172.784	152.082	159.52	170.1	143.604	190.794	244.747	232.619
ENSBTAG00000007152	OS9	173.843	185.129	179.254	189.456	116.799	166.351	166.816	147.295	193.825	148.626	167.721	194.421	138.999	145.674	162.068	182.255	164.769	185.663	180.133	143.805	178.767	189.781	182.531	179.047	173.435	128.549	177.369	196.917	167.532	188.659	167.518	182.509	174.989	192.748	170.251	189.499	165.61	149.835	187.092	163.747	190.726	176.802	159.487	146.55	171.694	171.226	95.8632	165.489
ENSBTAG00000000778	0	164.221	247.996	193.206	225.838	359.903	212.922	199.766	141.552	154.55	152.657	193.832	218.912	104.915	172.021	146.904	168.087	290.481	188.274	214.462	241.874	204.865	196.049	171.043	145.634	165.146	299.408	235.527	171.101	210.825	163.383	179.442	216.662	156.833	152.767	235.908	159.437	169.034	236.356	197.643	153.826	176.609	155.375	134.983	201.904	169.143	187.746	330.484	160.394
ENSBTAG00000021632	MSRA	197.205	150.769	188.85	154.496	53.7116	185.974	201.041	121.079	197.238	120.934	159.759	134.076	92.5887	120.17	147.542	195.283	132.089	231.147	167.182	95.5027	175.751	182.493	143.382	177.02	157.631	95.1122	173.683	228.496	194.491	160.913	178.646	188.656	211.342	171.954	124.564	165.875	163.282	123.722	166.156	162.816	194.315	204.525	195.332	160.926	209.995	168.83	38.1884	196.554
ENSBTAG00000010841	FMO5	184.067	193.365	202.328	199.637	44.3769	165.95	191.225	17.9801	152.169	70.1224	191.752	185.485	163.615	84.4507	192.814	243.993	137.654	165.906	158.148	66.7747	157.559	144.372	122.072	118.598	172.804	129.357	181.593	189.697	172.224	126.041	102.5	148.538	161.669	164.936	101.521	222.562	260.122	182.952	292.637	134.904	235.994	199.597	156.769	80.2917	210.08	201.047	3.40392	176.873
ENSBTAG00000004303	SLC27A2	173.514	194.15	184.018	161.304	68.6902	179.172	203.608	239.769	218.033	242.535	166.47	179.073	85.0605	111.644	136.699	180.306	68.7183	180.351	154.061	46.2013	128.582	195.843	249.346	182.774	168.376	157.414	172.135	143.057	300.568	239.234	182.317	190.209	150.437	167.374	202.364	192.291	122.384	158.225	178.274	181.603	181.019	176.775	218.151	206.872	227.129	154.887	6.1433	194.136
ENSBTAG00000000405	VKORC1	177.624	205.638	197.051	253.08	165.893	272.373	202.448	122.784	228.596	157.803	163.962	224.015	189.925	119.929	149.731	160.129	155.216	147.577	153.355	129.331	130.292	167.033	150.648	176.397	162.344	222.425	210.087	120.909	137.848	129.009	123.821	159.645	158.373	155.236	138.654	197.733	205.042	200.829	235.668	167.273	157.688	169.99	148.845	148.64	174.672	174.256	68.6359	159.952
ENSBTAG00000026502	0	209.848	178.534	215.241	162.376	30.7636	143.002	165.901	182.316	241.96	120.602	193.572	216.447	123.766	118.842	213.117	202.224	100.87	212.157	197.691	82.5314	140.514	171.519	162.453	294.091	180.81	74.5879	207.431	124.375	148.051	100.251	195.231	137.431	120.481	147.749	101.184	225.857	183.207	106.65	145.842	160.632	176.83	181.551	183.208	105.518	192.491	186.272	52.4266	255.57
ENSBTAG00000020795	RPS21	146.964	224.682	141.68	225.686	196.496	205.095	210.508	258.735	219.718	171.194	154.366	215.601	149.385	146.963	117.486	170.769	195.748	183.018	208.579	176.318	138.734	224.547	196.247	206.016	122.299	363.348	172.945	140.881	122.406	165.526	161.822	191.702	159.815	215.871	199.236	126.48	145.88	163.391	134.677	113.793	132.511	108.188	137.765	162.374	124.056	164.45	179.244	126.098
ENSBTAG00000010801	CMBL	181.14	243.505	237.823	264.564	81.5205	206.525	212.417	64.4532	201.219	115.15	126.656	137.53	197.805	83.0075	172.258	236.238	190.142	168.327	102.998	108.386	160.415	141.36	128.671	169.78	154.25	93.9781	229.269	181.193	181.737	115.842	99.1613	186.429	224.349	139.908	119.029	149.367	201.135	234.74	255.538	105.912	244.024	172.741	110.134	114.636	155.976	249.961	14.4523	169.971
ENSBTAG00000010083	HADHB	190.649	215.51	169.737	138.31	86.7314	129.956	205.747	134.013	132.15	201.587	215.898	140.077	90.3619	169.829	125.338	138.033	195.638	130.966	179.63	226.647	138.156	166.31	147.807	121.786	185.428	140.014	164.648	145.885	224.438	110.013	140.611	160.44	144.923	176.386	189.823	166.913	194.731	185.085	143.479	141.981	143.131	119.599	122.012	138.848	123.056	272.073	142.101	161.433
ENSBTAG00000018706	PCTP	224.172	180.38	268.131	232.469	49.1358	291.168	200.748	111.567	311.927	139.973	219.489	215.945	94.1249	66.414	178.796	175.753	75.9478	257.084	151.964	71.7223	183.085	137.445	171.103	276.4	193.739	154.009	373.312	194.221	164.736	220.854	175.055	212.967	279.262	164.427	110.925	222.355	169.9	123.227	206.227	126.29	198.867	194.407	199.669	92.928	221.193	106.45	11.172	232.725
ENSBTAG00000009526	TMEM59	213.952	176.073	180.17	209.656	104.112	201.208	164.657	162.286	174.808	134.327	174.879	172.276	145.127	155.959	174.505	174.509	174.24	146.265	155.032	142.526	133.599	151.394	139.548	148.614	170.348	150.555	189.682	161.633	146.04	153.057	165.303	157.303	154.833	162.941	139.776	169.605	161.725	133.149	159.978	186.706	167.599	158.896	178.882	138.794	163.882	149.399	87.4068	157.808
ENSBTAG00000012317	PNP	153.536	170.267	224.142	185.056	140.169	258.955	148.259	259.99	329.935	266.748	156.654	273.157	182.611	105.121	234.903	191.153	143.557	168.787	144.803	140.07	161.996	175.498	209.299	307.534	161.823	169.782	271.021	201.197	201.694	208.512	168.84	169.679	246.377	127.313	132.553	216.169	148.138	174.81	173.968	164.818	150.157	189.472	139.206	178.191	192.563	117.48	81.5097	219.331
ENSBTAG00000012519	XDH	119.973	194.933	148.221	123.874	264.556	161.164	173.616	224.906	173.334	232.306	193.25	235.318	130.117	284.749	177.152	136.704	308.828	167.255	205.041	309.447	147.96	182.854	230.575	271.515	235.154	196.336	150.762	88.4828	189.24	106.758	212.861	154.514	171.459	144.279	228.885	171.682	117.897	188.339	146.561	215.495	131.894	203.644	157.254	240.768	163.683	193.547	174.59	107.054
ENSBTAG00000021227	ATP5H	180.06	193.069	163.42	218.122	133.89	213.445	185.878	221.371	209.248	180.474	150.753	148.989	168.551	154.95	179.709	157.184	202.313	162.448	149.457	177.362	142.348	161.775	181.545	191.659	179.598	185.762	225.438	142.668	144.802	150.92	146.198	169.397	181.695	165.157	153.185	165.629	156.363	189.624	158.162	157.243	164.952	152.899	144.797	189.785	149.022	175.578	137.878	190.028
ENSBTAG00000040564	COX7C	253.433	335.698	143.254	173.247	135.651	229.014	174.105	343.763	207.435	184.422	143.438	145.124	140.254	115.83	254.668	253.13	156.239	175.826	154.678	153.544	189.268	187.345	240.044	326.027	129.52	186.311	201.263	168.725	131.474	165.367	153.218	235.625	221.258	191.626	167.011	161.588	107.051	182.321	145.186	122.536	167.769	120.884	126.577	194.263	132.942	137.54	201.849	259.482
ENSBTAG00000022246	C29H11orf86	156.029	251.124	87.8003	188.792	43.9047	73.6661	178.068	130.737	130.543	121.967	173.693	48.2066	74.9152	161.095	126.596	79.963	152.414	104.812	209.905	140.058	67.3856	280.356	153.714	86.0669	151.504	73.3579	71.5144	145.423	157.504	127.052	199.871	214.242	62.3844	163.704	103.227	97.008	106.956	157.04	122.82	194.294	202.235	103.124	180.556	99.2912	73.001	217.213	92.9331	67.7015
ENSBTAG00000010012	BTF3	165.518	174.263	151.843	205.831	123.667	213.648	168.934	144.553	166.93	124.677	158.669	188.842	119.937	143.35	160.987	179.684	210.355	189.003	206.185	189.428	169.33	187.164	157.456	179.465	155.345	218.001	183.75	167.417	160.323	152.872	172.793	171.797	178.981	179.529	160.721	139.524	164.985	155.27	157.941	133.269	150.796	136.652	133.033	136.435	138.382	158.022	205.007	147.495
ENSBTAG00000006046	0	150.166	180.325	110.872	201.225	118.547	164.61	173.599	225.907	157.951	139.527	146.132	153.767	96.6041	97.9375	111.18	127.955	144.946	133.303	137.896	129.178	95.5629	126.011	109.033	168.45	169.464	301.235	237.247	136.526	212.31	153.764	182.191	185.061	170.656	156.44	171.924	181.886	229.973	251.132	220.623	145.662	208.17	167.682	202.425	222.851	181.81	240.906	194.055	248.872
ENSBTAG00000011072	0	174.971	181.549	185.291	208.584	99.5916	205.72	174.407	111.115	165.618	126.689	156.722	129.951	183.284	110.027	182.334	166.462	132.834	138.265	121.802	122.865	154.667	139.223	152.822	144.378	187.92	168.727	237.473	190.527	192.233	169.623	142.004	171.975	200.491	146.496	111.554	170.338	156.887	185.868	197.891	155.77	188.623	173.714	160.932	140.612	186.51	158.81	34.9082	163.674
ENSBTAG00000008505	APOB	124.744	168.132	150.72	140.254	127.976	122.662	159.287	62.6732	117.396	122.198	164.24	142.614	132.666	149.536	151.85	204.722	121.045	141.573	153.804	120.976	196.018	155.399	170.607	87.8408	182.055	123.88	119.477	219.568	169.408	165.525	151.066	148.602	130.446	137.433	130.429	144.15	168.496	203.97	199.528	192.787	176.578	183.256	152.302	131.731	201.043	196.478	47.0693	152.538
ENSBTAG00000015591	SQSTM1	177.306	177.98	188.278	262.163	112.18	228.72	142.976	117.864	167.923	124.878	168.939	181.455	134.469	155.321	161.032	170.902	257.632	160.173	185.66	167.355	144.041	184.84	136.294	160.556	131.034	145.744	187.459	161.039	153.127	135.469	137.521	154.643	152.462	165.751	135.073	174.209	135.726	139.763	157.501	155.281	170.325	178.118	144.337	136.097	144.184	169.375	114.271	152.185
ENSBTAG00000012703	GLO1	184.011	199.942	158.449	193.029	88.2922	186.778	195.389	144.752	186.036	121.118	153.73	107.659	149.391	138.226	148.249	156.494	132.818	152.514	166.202	162.654	131.482	166.665	151.14	132.676	161.902	158.58	172.136	161.015	165.535	148.742	139.539	170.495	150.824	152.737	127.247	133.675	128.451	135.605	142.674	166.726	155.761	134.703	158.596	131.928	148.464	181.319	72.937	144.202
ENSBTAG00000017462	ATF4	131.974	193.979	133.753	200.998	264.816	133.5	160.067	113.736	115.878	100.422	149.698	101.202	115.44	191.761	123.418	126.235	383.433	146.811	188.45	322.859	162.005	215.567	113.811	123.768	239.462	109.894	137.604	112.36	95.9626	106.848	173.442	201.906	86.469	141.997	173.778	138.715	124.141	150.706	89.1304	165.406	126.495	114.819	142.46	156.98	112.564	220.757	490.095	118.237
ENSBTAG00000004688	DHCR24	182.778	190.579	253.164	189.773	40.4277	188.847	182.215	63.2812	147.348	71.6232	165.17	156.167	105.306	63.2685	209.806	192.963	57.8747	206.383	118.087	61.3096	228.114	186.454	87.1035	100.452	155.708	70.2273	204.778	229.157	201.128	155.837	148.544	225.491	147.802	137.035	96.4685	195.018	159.762	140.487	228.423	166.642	195.533	233.653	141.43	77.8377	203.052	184.922	13.2206	138.894
ENSBTAG00000032829	GHITM	190.899	205.2	163.299	168.42	93.5942	194.02	168.649	198.163	174.739	148.603	147.607	135.382	122.16	149.301	178.402	160.177	230.677	140.599	127.266	188.892	158.913	172.473	150.656	162.239	173.532	129.091	192.856	212.538	230.545	169.496	137.18	185.058	169.816	138.128	130.96	150.551	126.407	185.793	154.724	188.858	162.124	188.481	144.965	187.308	161.163	157.203	148.014	158.158
ENSBTAG00000000259	CHIA	234.877	203.572	179.913	158.943	344.58	117.426	38.7119	56.7026	59.0135	120.644	121.257	133.496	333.688	239.667	171.654	158.293	120.934	162.302	261.255	151.481	159.384	87.9664	206.326	187.735	176.765	457.102	156.762	113.345	83.086	191.989	243.824	165.374	108.328	221.982	237.091	188.745	124.479	86.55	75.8896	114.95	176.675	74.1172	75.4952	79.1293	53.0852	72.058	120.08	74.8993
ENSBTAG00000020406	GPC3	163.962	261.44	240.298	83.2027	91.4809	134.903	216.446	132.721	120.41	86.5058	108.173	61.0821	80.4685	93.8211	113.27	134.682	289.918	357.739	176.478	161.553	119.619	249.637	242.852	59.4924	212.681	403.65	326.256	35.8194	74.0689	75.9991	113.296	133.983	205.973	122.312	259.672	356.405	206.606	375.136	122.545	178.587	110.553	254.733	182.912	254.814	181.247	285.106	184.239	144.015
ENSBTAG00000005735	ATP5G2	162.606	162.807	146.035	188.385	103.728	183.459	169.595	149.099	170.085	127.005	147.236	171.498	115.847	120.388	144.251	156.756	153.123	164.529	196.758	143.951	142.73	169.124	145.734	174.142	144.014	186.53	186.238	145.796	149.083	127.49	153.008	165.271	170.75	176.216	138.612	137.557	174.273	146.687	144.989	130.652	158.372	135.112	143.116	134.915	140.15	175.461	97.5578	157.406
ENSBTAG00000002069	BOLA	317.17	350.349	410.13	275.851	119.512	344.277	99.5245	227.154	221.861	108.833	112.579	395.223	182.706	231.66	315.441	232.263	130.749	273.155	93.1726	79.5881	92.3969	127.985	155.278	233.418	125.546	133.542	189.53	128.538	213.818	123.362	120.848	115.572	226.947	249.247	261.202	354.037	192.98	239.478	192.325	111.219	130.148	82.0322	53.9546	43.6516	69.0925	103.253	88.4094	237.798
ENSBTAG00000008034	LMAN2	151.427	213.146	151.986	221.949	205.508	195.409	172.478	210.178	176.888	192.268	141.927	146.166	188.379	152.97	140.82	137.559	168.022	135.403	157.913	194.976	165.932	138.425	170.226	165.084	132.846	158.806	195.115	139.725	135.608	161.45	139.509	164.145	158.732	150.811	141.547	160.774	151.883	224.165	178.318	129.111	143.822	131.864	148.487	192.697	135.87	164.592	202.409	143.264
ENSBTAG00000001893	TM4SF4	184.223	136.671	202.116	174.489	170.494	219.578	153.845	161.632	260.45	130.329	145.87	183.345	156.473	157.991	162.964	161.467	179.886	174.756	134.545	140.849	132.909	140.727	149.574	177.326	188.158	160.362	224.98	163.831	136.423	168.216	151.804	140.171	186.627	140.917	131.752	165.707	151.421	120.257	156.366	188.487	138.535	162.617	168.715	131.167	178.824	124.38	101.753	167.342
ENSBTAG00000048058	0	138.036	177.367	176.845	164.243	125.648	180.483	183.279	111.825	169.642	184.45	166.81	195.204	152.099	159.253	166.736	152.162	262.342	164.919	177.703	184.966	224.828	179.333	142.328	136.156	109.062	165.982	225.765	219.604	205.556	212.101	200.262	181.937	135.23	144.421	180.828	178.603	109.081	162.025	173.948	159.973	131.488	127.828	130.541	175.876	167.664	109.432	181.86	117.012
ENSBTAG00000039161	ALDH3A2	140.921	170.968	166.459	164.991	110.168	182.077	180.145	100.663	195.19	149.431	143.408	178.187	174.818	139.159	171.548	172.53	160.65	182.581	176.361	142.674	187.708	173.765	175.931	209.531	141.301	153.303	157.312	166.969	178.406	171.581	133.827	195.297	189.601	144.56	150.806	171.764	147.135	184.037	211.169	128.466	199.244	185.836	150.317	149.134	201.475	166.447	75.3872	178.683
ENSBTAG00000003205	RPL35	192.148	192.193	138.204	221.242	156.594	193.371	186.017	260.854	190.289	141.032	133.675	167.59	137.134	129.786	152.544	151.308	181.844	162.721	157.588	143.914	112.92	182.702	156.563	197.738	134.121	281.695	181.755	120.147	124.933	122.112	130.23	152.76	145.673	153.734	157.292	140.955	150.917	172.879	136.856	127.146	137.846	119.578	136.808	138.991	114.51	177.911	146.913	178.593
ENSBTAG00000010799	MYL6	145.764	178.084	175.939	217.809	142.635	228.261	155.39	203.939	221.338	154.554	158.45	232.958	167.324	146.653	182.59	152.785	155.37	188.612	165.684	173.337	149.868	197.61	177.06	263.566	146.669	173.056	205.586	153.952	120.067	142.934	152.995	146.065	178.819	174.51	144.795	156.477	124.529	135.498	136.557	146.692	123.585	117.159	122.147	130.082	134.88	120.536	113.783	112.671
ENSBTAG00000007399	LAMP2	160.574	181.248	141.654	190.62	121.77	174.053	158.409	112.226	138.432	135.777	141.246	132.351	163.453	165.586	148.659	153.811	203.431	140.97	148.993	167.543	126.094	147.571	129.094	116.838	131.864	162.437	131.98	146.168	185.347	152.726	126.424	123.151	143.364	161.844	161.964	154.687	159.628	186.65	188.233	167.296	156.975	168.797	157.996	140.944	132.631	184.267	94.7399	147.015
ENSBTAG00000016266	SDHD	142.135	174.978	158.388	168.078	101.189	197.198	178.849	136.357	176.189	172.512	144.589	155.12	154.162	128.889	155.124	156.79	169.028	154.015	147.073	153.589	149.049	152.408	185.32	155.5	152.556	156.689	181.039	161.334	168.207	161.758	143.454	187.792	212.083	156.414	147.082	151.949	143.226	185.701	174.772	147.265	153.691	159.545	147.474	187.061	158.456	162.676	110.388	168.007
ENSBTAG00000031800	PPDPF	145.67	150.71	152.284	179.378	71.5216	200.204	174.958	233.854	247.215	148.655	144.174	210.335	113.676	116.456	153.745	144.448	120.111	192.893	193.495	113.663	131.945	225.899	182.161	273.673	140.333	141.414	196.336	118.219	142.07	123.632	155.042	170	145.737	148.239	112.687	133.786	165.897	166.589	157.162	123.829	174.656	154.218	143.594	154.042	166.697	155.671	72.4184	178.017
ENSBTAG00000021864	TXNDC17	198.667	219.034	174.449	202.39	258.711	197.12	172.966	199.524	179.596	160.307	144.15	142.19	190.228	153.935	133.825	148.386	242.769	131.697	134.065	227.422	144.245	120.391	178.189	182.264	139.162	163.038	188.862	171.272	161.304	164.665	119.267	130.352	145.629	149.749	158.329	173.358	143.919	200.173	141.836	140.399	149.643	127.457	131.467	191.512	133.966	154.278	159.783	154.365
ENSBTAG00000012403	ARG1	131.22	355.036	217.49	176.38	144.755	308.183	151.934	446.772	378.215	458.66	127.482	240.566	192.98	188.555	315.43	150.732	239.39	202.368	92.6051	250.991	232.809	202.236	273.447	398.63	117.093	121.525	243.12	171.101	305.275	267.099	111.914	252.026	241.864	121.479	196.733	173.598	81.2623	243.808	172.37	131.618	138.948	182.316	87.1008	244.738	124.01	95.0448	160.073	231.886
ENSBTAG00000008314	SDHB	141.576	167.118	188.251	165.98	70.7191	197.56	190.635	145.136	180.744	154.324	148.825	149.915	129.937	124.839	179.144	157.876	159.372	198.746	143.249	134.842	152.035	154.048	180.249	201.379	148.203	118.908	198.169	152.133	184.081	150.83	138.57	175.12	204.632	154.551	123.268	174.346	160.836	175.806	199.014	139.492	177.392	189.67	152.339	191.112	192.97	184.623	83.2432	223.783
ENSBTAG00000000123	HAO2	103.263	233.51	182.918	126.761	48.1209	190.436	191.97	148.249	233.134	215.531	166.644	220.846	126.049	117.593	197.422	179.718	121.073	209.495	138.196	90.3452	168.852	198.249	259.452	219.672	177.085	151.01	197.072	182.642	266.222	187.898	133.684	188.824	222.324	159.924	166.996	257.094	98.7675	191.575	200.479	135.852	157.824	242.775	115.974	109.826	196.64	179.744	2.23722	152.366
ENSBTAG00000001575	0	162.868	123.504	125.468	151.976	95.9394	168.96	161.5	174.898	157.476	124.24	165.541	143.194	147.59	152.673	175.722	155.94	130.381	139.014	145.781	137.027	99.816	140.517	124.681	163.541	157.201	135.337	148.321	129.23	176.009	145.917	150.136	142.211	125.622	156.389	117.676	136.597	164.643	135.292	139.98	165.253	157.341	110.928	187.466	146.521	131.903	151.082	109.794	150.597
ENSBTAG00000008587	GSTT3	113.123	144.628	181.184	159.15	16.9777	249.952	246.11	145.126	377.345	194.04	120.014	251.552	82.2145	80.7195	220.878	126.534	54.7814	229.661	163.636	44.5142	175.881	215.844	173.986	361.943	201.126	138.312	225.34	145.466	164.908	142.767	117.457	160.469	227.308	150.45	155.707	231.359	108.867	117.937	140.74	146.298	187.533	223.275	154.357	219.921	236.766	126.771	26.3424	235.704
ENSBTAG00000039463	0	147.88	115.118	147.916	117.587	75.6288	107.403	134.498	49.7975	97.3974	148.035	155.517	112.931	116.413	111.745	151.697	173.545	95.8888	128.532	169.274	84.7381	203.29	126.067	137.023	63.7477	154.689	80.3649	118.008	222.274	163.32	183.499	151.366	169.883	154.242	170.263	140.756	157.553	134.505	132.52	134.729	175.355	144.111	151.841	161.826	138.966	132.612	147.461	35.1933	129.424
ENSBTAG00000046450	EIF1	218.207	223.901	124.371	166.559	197.316	145.493	123.549	215.87	152.209	124.008	152.928	156.826	135.088	133.906	203.739	184.067	156.671	131.531	146.046	144.341	106.758	147.276	106.275	224.868	130.919	184.066	162.988	141.195	152.901	144.145	169.364	128.675	126.867	148.664	111.327	117.025	132.506	126.571	124.594	175.035	133.821	137.583	148.461	157.523	118.897	158.953	269.409	207.381
ENSBTAG00000016959	LAPTM4B	183.107	179.329	169.192	147.662	183.831	200.173	158.359	221.81	191.211	177.847	174.567	187.315	166.036	175.373	152.138	156.672	193.541	187.528	166.64	167.916	149.196	145.004	163.915	229.992	149.151	180.572	169.899	130.985	176.144	166.943	159.388	140.63	176.223	128.683	150.547	147.71	155.799	142.331	197.341	143.442	147.187	137.654	135.064	163.374	146.97	143.864	104.537	163.975
ENSBTAG00000009839	GSTK1	157.905	136.231	153.475	163.959	72.3039	149.36	163.519	130.522	198.238	155.673	170.732	187.709	140.601	131.348	176.277	157.04	127.214	161.828	177.043	112.369	146.856	156.722	171.252	199.206	155.895	122.66	162.666	142.977	142.289	159.67	161.474	133.642	167.428	138.942	143.544	158.771	144.717	119.231	147.276	153.866	156.386	156.773	135.602	128.495	141.19	139.899	53.1161	151.487
ENSBTAG00000005664	YWHAE	152.774	180.228	161.629	172.844	133.784	188.378	167.179	161.663	166.581	134.488	146.063	157.167	133.115	153.136	156.905	160.483	197.304	157.177	130.212	191.758	143.424	151.234	148.147	157.188	163.692	152.464	170.836	148.538	150.124	130.369	141.431	146.014	165.132	151.158	143.682	152.601	151.048	178.62	155.045	152.151	152.102	152.998	150.551	174.509	160.513	169.383	176.496	149.442
ENSBTAG00000026429	DECR2	149.628	164.702	150.847	195.717	68.8953	164.327	172.057	156.626	178.887	159.654	155.805	145.003	160.488	136.327	154.14	132.823	131.974	141.271	152.623	159.651	122.416	159.492	146.579	192.716	145.729	115.918	165.018	136.377	137.9	132.081	141.465	161.263	125.763	132.243	113.645	171.978	142.971	161.356	144.119	149.067	180.46	144.161	130.796	124.956	126.269	150.853	33.1854	129.066
ENSBTAG00000009541	SUCLG2	157.358	154.007	155.245	160.115	116.5	173.097	147.859	130.667	149.868	163.048	135.119	149.641	155.085	137.557	161.105	157.083	145.858	147.509	125.809	148.711	155.42	128.328	150.02	147.712	149.072	130.406	177.498	183.31	184.359	147.238	133.599	167.616	187.559	148.398	142.45	152.521	153.248	170.073	187.768	138.731	179.679	153.242	143.8	165.521	157.174	149.686	98.3971	155.182
ENSBTAG00000009965	ECI1	157.763	140.539	150.726	166.005	53.3364	146.457	173.993	128.329	186.524	144.206	140.59	132.077	130.787	110.931	159.533	150.822	92.4996	165.796	142.067	73.8623	130.55	163.768	148.436	194.05	142.488	109.171	179.245	159.962	162.656	142.188	142.583	186.313	129.726	135.009	116.156	148.177	131.154	114.237	124.627	144.733	186.511	154.2	141.78	140.246	141.2	164.252	21.3562	177.222
ENSBTAG00000032656	CPN2	132.294	166.244	113.863	143.944	206.138	129.88	163.086	222.743	132.19	276.226	159.52	126.708	158.911	160.65	129.217	94.4955	166.888	120.139	172.666	168.738	133.469	169.79	176.009	147.628	102.674	191.331	132.335	109.521	168.25	201.222	171.719	162.398	121.144	138.425	190.786	118.598	136.379	194.057	146.447	142.826	124.286	112.151	146.074	194.498	109.955	131.194	112.401	108.12
ENSBTAG00000001212	SSR2	161.648	174.37	121.738	180.167	219.453	156.997	154.879	304.236	156.544	197.985	132.619	156.124	187.356	172.865	132.596	128.017	192.615	138.231	148.446	238.469	119.158	145.685	182.222	158.509	131.688	264.822	151.73	106.692	116.144	135.167	138.29	140.413	145.742	136.743	142.144	118.969	147.489	191.652	135.524	141.032	141.589	121.495	133.916	182.64	112.064	146.838	240.599	136.954
ENSBTAG00000022514	CD5L	227.207	143.97	242.22	120.836	87.73	280.635	118.495	170.274	266.412	60.7789	215.673	402.828	153.175	147.326	284.849	239.05	99.7481	208.633	166.78	140.349	188.372	130.434	146.07	320.371	150.793	153.948	195.981	120.014	124.088	109.211	165.068	85.7663	222.884	169.848	93.7368	185.389	192.544	116.464	134.613	145.853	142.419	120.377	142.896	66.0199	175.974	80.8519	50.7097	140.983
ENSBTAG00000017363	SAT1	145.257	165.621	230.945	170.951	70.8136	207.019	167.258	133.798	271.72	79.3884	158.825	302.483	180.758	138.5	190.311	168.406	99.9826	227.484	176.268	129.698	168.52	183.91	160.168	202.031	198.465	207.057	215.18	141.325	151.724	94.2855	94.4617	118.694	156.748	146.513	116.097	255.459	170.949	111.418	168.385	129.207	145.504	173.996	107.95	76.2832	188.272	122.683	32.9372	137.651
ENSBTAG00000015950	ISOC2	149.998	173.489	157.48	177.716	78.1269	197.606	197.004	265.557	230.343	199.578	157.813	146.237	130.675	114.791	144.635	129.323	148.422	174.031	144.513	124.219	125.878	161.812	161.652	233.524	134.532	125.406	194.331	110.249	141.624	131.148	141.689	195.981	127.248	118.329	108.633	155.157	146.194	174.128	146.437	126.098	164.964	156.672	145.033	161.988	140.625	168.873	46.7464	166.079
ENSBTAG00000037651	S100A2	108.5	221.105	120.587	219.642	885.91	238.923	105.019	260.124	179.797	343.092	89.5281	95.6287	641.643	197.515	208.393	117.87	203.776	129.905	66.8665	272.026	308.872	113.819	145.28	220.9	95.2823	328.361	168.799	66.15	44.5128	203.791	77.4198	96.8498	155.635	73.6677	229.869	115.812	92.7292	188.986	195.377	135.162	71.7478	118.288	63.7335	337.685	84.3144	55.0173	1771.92	69.4134
ENSBTAG00000027075	0	243.234	233.267	120.579	176.849	139.298	167.95	155.864	317.727	155.487	123.993	110.126	137.522	120.698	109.436	181.328	172.333	156.09	135.237	136.009	121.487	104.743	163.603	131.786	215.788	120.401	294.966	172.647	128.689	107.302	128.348	136.933	154.107	138.605	169.6	165.206	134.205	137.82	160.536	122.12	116.904	125.579	105.699	119.021	132.009	115.006	152.093	175.347	214.463
ENSBTAG00000021455	CFL1	142.916	177.187	162.578	192.664	134.067	220.604	179.425	205.825	216.371	130.03	135.454	192.539	142.226	159.899	161.563	159.419	206.712	178.288	133.693	228.132	144.059	173.352	126.317	196.077	140.143	136.356	164.855	147.721	134.102	118.178	135.13	128.1	161.628	133.564	122.773	141.704	148.893	163.531	145.438	131.27	122.892	137.577	135.35	195.589	159.48	148.176	216.755	141.994
ENSBTAG00000038461	0	144.967	118.234	140.833	144.665	136.576	170.64	168.001	77.8359	135.258	85.6775	157.598	148.106	98.877	116.513	137.072	188.203	119.814	155.247	159.927	132.597	203.925	120.53	105.914	87.4798	157.686	105.8	113.488	177.009	111.03	103.081	129.139	117.986	130.029	191.016	137.673	175.984	164.067	107.482	167.227	156.282	136.745	154.7	149.559	132.936	187.048	125.551	100.144	151.63
ENSBTAG00000012788	COX6A1	142.864	186.721	165.253	179.116	142.106	208.373	172.548	199.638	206.164	197.932	139.048	150.269	147.178	130.344	149.177	145.939	165.386	166.123	129.57	160.133	151.982	162.081	188.496	208.242	122.037	147.521	188.257	151.853	166.454	141.315	121.802	175.901	199.93	161.426	137.023	159.335	133.363	183.105	172.651	119.5	146.553	148.644	129.933	192.466	155.204	143.92	129.74	161.985
ENSBTAG00000003829	HPN	122.873	195.339	196.845	138.409	86.8614	128.587	151.968	105.677	183.634	174.135	190.183	192.314	170.497	146.038	150.133	158.024	126.142	200.951	183.295	132.929	156.089	167.343	165.737	191.227	143.68	123.066	161.58	123.878	139.39	126.629	127.936	123.408	115.958	140.257	128.62	190.549	158.139	155.882	171.482	134.475	160.635	150.481	105.427	120.6	145.801	160.122	40.199	126.371
ENSBTAG00000030302	EDF1	157.541	181.775	148.753	193.447	113.584	172.297	173.326	206.416	182.961	127.625	129.956	134.974	151.473	140.154	162.501	131.658	175.672	176.572	160.805	189.358	147.619	170.582	104.651	158.876	138.881	139.968	203.829	131.801	139.301	146.368	139.939	143.885	122.678	124.916	114.959	135.952	137.87	154.716	146.901	142.451	143.929	128.271	133.093	161.815	138.171	144.161	114.427	140.965
ENSBTAG00000003359	ELOVL5	148.634	139.469	99.394	100.946	37.8753	73.8153	159.751	68.1586	64.8789	67.1098	112.689	35.409	44.9247	128.886	82.3422	70.8117	117.152	93.8536	167.972	98.68	61.2883	207.287	156.048	39.0109	126.014	84.8556	56.037	171.271	261.933	90.4056	241.228	159.575	53.2558	142.464	109.999	67.1401	96.5972	155.165	89.7979	221.089	117.458	52.8237	161.395	91.9054	82.628	226.153	31.871	68.3726
ENSBTAG00000013926	FCGRT	145.027	161.427	134.059	171.775	137.072	151.114	172.113	209.611	152.409	192.551	133.571	151.933	132.414	170.806	132.408	117.886	126.401	119.926	150.418	135.387	83.085	164.965	160.81	154.175	132.444	175.316	137.476	101.763	166.596	111.471	131.608	159.223	101.185	164.468	160.451	137.267	128.116	159.486	116.169	145.772	140.281	105.758	144.614	175.585	106.505	151.607	73.8595	101.011
ENSBTAG00000018339	ATP5G1	144.066	243.492	172.359	187.514	119.217	209.097	182.545	259.575	196.338	235.597	137.056	117.515	167.126	162.275	165.923	133.411	189.269	145.762	93.0231	205.023	118.721	136.3	182.925	173.091	120.961	139.818	205.782	141.191	157.166	143.661	116.65	170.896	154.738	131.316	116.524	128.216	121.324	224.816	145.072	134.368	140.926	123.243	130.421	240.042	136.274	161.694	173.517	145.189
ENSBTAG00000010508	BLVRB	137.554	220.421	162.025	280.844	75.3524	213.901	184.154	91.4695	141.276	105.647	130.175	97.8574	114.597	98.1483	129.86	175.266	258.119	139.066	110.714	153.081	103.404	166.838	113.215	112.842	148.147	99.512	188.273	109.346	129.641	74.4186	103.29	147.556	124.558	138.036	106.412	154.032	156.364	189.371	143.378	100.974	161.123	136.529	108.726	132.901	120.94	187.658	67.2373	105.016
ENSBTAG00000008384	SLC25A47	98.6427	184.86	55.0564	136.651	41.5033	39.7569	128.959	162.655	55.4559	189.452	177.168	33.199	59.8083	112.878	69.1179	68.8346	108.617	68.0748	242.339	115.403	38.1743	237.694	214.247	77.5673	82.1073	74.0958	39.4023	123.778	308.847	145.662	191.18	172.004	32.0773	153.37	90.8527	69.2569	72.652	118.177	39.6772	189.099	207.183	53.4829	145.258	94.8598	37.9478	201.603	11.7587	51.802
ENSBTAG00000011419	HSPA9	120.338	226.474	140.763	177.525	145.786	151.327	171.739	110.947	140.483	148.881	136.9	112.636	120.26	151.097	148.222	147.024	299.573	126.255	132.404	267.946	168.314	142.316	167.846	117.556	181.455	123.733	164.348	168.631	143.336	139.522	122.965	178.704	144.09	132.331	127.047	123.488	123.404	250.422	136.295	133.29	139.628	127.665	115.643	221.668	128.116	172.126	353.05	131.212
ENSBTAG00000019700	PC	73.2431	157.298	41.5337	109.314	202.674	68.7812	138.864	592.544	89.7134	580.006	166.56	68.7593	90.5929	334.349	91.1476	66.0587	195.841	69.4077	163.909	228.653	58.6099	174.334	266.873	129.859	132.244	144.249	66.2665	65.0071	246.847	167.651	121.345	184.523	68.6763	110.459	258.932	68.2805	74.288	196.209	78.6962	144.239	118.913	74.9592	145.908	348.237	73.5777	116.285	463.839	48.4116
ENSBTAG00000008731	PRDX3	216.107	258.357	248.097	93.629	52.1849	110.386	257.849	154.327	247.301	132.948	137.894	127.259	183.102	152.783	190.272	236.517	246.128	206.459	58.8414	100.675	85.6854	145.59	183.429	214.195	80.8605	53.5765	115.932	162.347	204.386	123.929	104.003	154.781	163.796	63.799	58.7332	84.7636	199.963	217.106	261.238	151.608	258.748	189.342	121.501	147.9	159.695	92.8152	55.6164	92.5273
ENSBTAG00000016313	ECH1	92.8286	122.682	95.3362	174.284	230.204	161.57	134.097	168.054	128.159	173.852	96.0544	89.3843	179.523	158.81	126.898	127.215	184.627	131.697	149.681	181.978	124.262	157.941	201.031	157.264	118.818	150.352	123.86	144.402	208.134	178.181	148.925	186.285	177.251	142.202	158.924	131.289	113.707	175.754	118.819	152.383	147.377	129.302	139.827	193.353	119.852	148.742	144.944	129.833
ENSBTAG00000000070	F13B	143.659	119.315	120.486	138.056	150.879	137.193	151.505	88.6096	100.119	131.008	146.58	108.83	128.876	122.955	120.272	139.692	129.748	109.344	134.784	132.167	143.698	115.427	144.945	79.2187	169.295	196.078	125.372	156.853	100.966	116.545	115.242	120.984	149.026	167.363	152.406	155.417	148.024	120.381	170.397	159.622	135.5	156.188	177.78	181.946	154.184	117.013	45.2328	111.425
ENSBTAG00000007622	CATD	132.051	136.618	149.375	205.136	108.144	186.57	136.743	162.854	161.469	119.548	145.907	194.556	108.921	146.413	144.405	138.435	165.026	169.673	162.866	132.297	115.598	157.888	145.365	181.256	130.399	127.725	156.226	135.261	171.783	134.9	148.499	149.722	126.906	149.462	115.847	162.029	157.115	153.959	159.261	125.556	159.688	149.971	135.718	125.882	133.418	147.647	79.8227	128.802
ENSBTAG00000023792	RPS19	173.265	207.281	127.127	186.241	170.735	180.645	199.226	293.101	201.117	131.422	131.479	183.543	114.422	106.641	129.688	179.096	160.441	159.599	158.422	139.255	114.426	176.666	139.091	234.796	102.113	292.892	159.287	110.546	114.927	106.964	121.091	144.264	111.967	157.96	154.467	123.445	134.619	113.251	123.359	95.5056	112.181	96.0095	111.483	131.59	103.882	137.424	168.516	143.203
ENSBTAG00000013007	C13H20ORF108	166.11	106.974	122.822	163.806	36.1554	163.567	143.318	93.1629	204.025	98.9789	163.024	218.216	89.4577	114.653	151.019	170.98	134.948	172.431	167.073	66.8794	124.705	134.34	157.962	266.389	178.633	181.851	162.854	148.345	150.17	186.868	178.187	176.782	200.853	114.204	103.794	136.034	123.251	60.5251	152.018	143.317	220.55	203.239	174.214	97.2668	206.717	91.5591	10.2057	136.227
ENSBTAG00000017242	FADS6	168.48	183.698	167.969	122.029	28.9657	112.991	146.465	70.3081	133.589	108.714	143.691	118.488	138.064	107.327	105.428	130.536	154.305	135.766	173.345	134.108	123.476	149.183	135.397	139.405	84.9832	71.2084	95.7314	165.85	148.832	124.33	135.38	157.969	151.511	147.842	98.6207	148.687	163.093	163.167	154.13	134.292	184.815	155.332	160.007	152.403	160.001	152.011	32.1971	126.095
ENSBTAG00000020547	BCAP31	149.188	179.953	174.657	215.824	95.6673	199.406	156.575	120.157	174.783	95.0595	122.588	129.8	142.618	152.047	163.194	159.634	165.293	166.531	117.304	129.019	123.762	148.218	112.494	136.72	123.238	100.766	156.267	160.808	168.111	123.402	122.625	147.028	159.351	175.187	130.071	156.09	119.17	126.12	162.766	121.556	139.902	146.781	125.117	118.63	127.606	137.261	67.6149	121.95
ENSBTAG00000011934	PCK2	121.875	279.778	164.961	170.639	78.4458	136.65	209.427	134.94	187.555	224.632	131.706	96.7624	116.292	132.427	123.035	140.606	198.833	121.084	110.133	193.084	136.306	157.799	211.497	118.885	143.351	77.6615	158.569	141.172	177.848	129.051	87.4282	158.735	116.395	131.642	136.609	163.356	109.171	243.585	122.464	121.429	143.128	159.364	101.937	225.929	138.356	180.458	77.0375	166.779
ENSBTAG00000046358	PABPC1	114.328	132.236	140.881	149.02	100.583	157.509	166.128	91.0481	145.427	100.181	145.802	219.924	90.4228	118.527	121.9	150.674	140.854	151.61	174.012	126.307	134.128	180.089	114.985	152.728	138.099	154.806	187.971	130.364	190.392	110.488	109.11	127.457	123.66	152.012	144.219	138.479	158.747	144.556	163.491	118.222	164.893	164.872	148.554	119.137	185.381	187.882	199.724	163.902
ENSBTAG00000005970	XBP1	142.851	117.694	67.2292	149.5	561.487	90.6555	135.092	203.525	80.6075	188.344	130.941	74.57	224.994	342.603	145.214	89.1806	492.201	101.301	140.089	436.451	149.609	101.613	134.727	103.764	135.168	171.134	90.9953	123.601	71.2633	151.003	133.705	145.891	73.2834	116.263	319.15	84.1093	152.61	217.061	97.4379	140.599	114.67	65.7685	157.845	338.7	50.0764	136.071	1169.52	65.7684
ENSBTAG00000017042	HAMP	58.3516	106.047	159.161	75.269	617.326	111.381	38.4193	253.551	116.133	284.218	52.8324	91.7267	113.239	156.229	163.786	70.753	640.004	95.6945	129.379	195.34	167.499	246.284	187.954	136.233	359.713	480.989	134.034	119.65	274.13	107.511	339.938	456.908	190.029	83.8902	454.432	168.13	124.391	165.368	119.003	70.1598	69.6766	142.992	75.5749	284.853	120.632	73.8666	1666.48	105.188
ENSBTAG00000021535	CROT	125.282	112.674	131.063	102.111	133.59	120.36	125.583	192.331	121.996	175.235	145.297	151.1	122.114	168.542	185.674	119.058	128.939	108.322	161.112	111.973	115.891	135.636	132.838	120.957	123.719	173.925	147.508	199.48	287.616	158.682	189.607	127.111	93.4276	117.757	185.073	114.849	118.666	156.876	136.834	176.296	139.658	105.887	134.092	265.97	115.436	136.275	41.5808	113.447
ENSBTAG00000003882	EMC3	136.516	200.005	145.117	186.551	138.122	184.166	155.55	159.055	152.588	133.73	126.333	100.01	144.142	142.383	135.311	142.511	187.199	138.491	111.314	189.417	138.861	168.106	157.96	134.311	122.104	144.589	171.735	140.137	150.16	137.244	133.078	173.82	161.407	137.016	146.824	139.833	118.711	181.952	136.635	145.488	138.601	129.505	131.371	167.259	133.531	150.067	91.1347	127.043
ENSBTAG00000005316	GDI2	134.432	154.458	132.108	146.645	108.633	145.822	150.582	138.388	138.434	105.486	129.337	130.723	103.72	152.964	127.131	137.267	198.028	135.658	145.504	184.282	120.367	162.144	144.503	129.627	141.61	136.908	148.803	147.43	146.021	126.848	138.225	150.328	129.245	148.354	129.34	126.464	136.634	167.421	134.707	144.862	148.626	131.972	140.229	171.218	139.249	169.299	129.141	136.153
ENSBTAG00000020404	FTCD	78.7194	133.449	163.114	100.135	45.1708	101.536	155.106	135.514	263.258	180.504	183.357	258.593	115.675	137.234	193.925	159.316	107.173	244.805	214.512	105.417	137.934	243.23	250.683	323.649	163.552	106.355	127.69	118.618	174.727	103.926	115.966	119.243	80.4139	126.002	139.529	228.869	128.242	135.98	127.04	132.847	193.581	124.712	75.4726	116.12	124.303	143.636	32.1675	111.631
ENSBTAG00000011062	TDO2	137.622	108.662	224.986	113.246	134.538	142.945	128.722	138.893	222.614	213.683	176.536	302.366	138.727	101.9	122.023	162.903	69.1155	172.31	140.455	72.0682	163.685	115.927	157.127	175.425	105.696	164.802	220.365	231.905	208.388	205.222	148.213	112.125	235.053	106.352	176.155	202.357	113.923	103.532	158.591	169.23	133.336	212.868	98.5209	139.139	158.609	122.271	25.8731	221.462
ENSBTAG00000013960	PSAT1	150.886	186.944	168.482	177.526	47.0029	169.766	193.177	44.591	179.575	45.5681	113.342	130.28	106.227	71.7289	138.072	198.139	100.485	160.94	101.016	111.018	114.212	119.958	92.349	104.709	184.879	75.673	159.572	162.497	75.8903	99.7878	99.5641	141.777	153.559	132.07	60.511	147.628	158.067	167.555	161.592	101.448	181.186	153.637	133.385	74.1324	191.59	182.747	24.794	175.365
ENSBTAG00000001488	OTC	159.737	92.6695	172.538	121.936	51.4204	161.534	152.788	40.4509	190.85	81.3849	171.339	199.094	132.591	81.0883	190.752	172.631	49.6989	181.036	139.207	51.7499	168.625	122.895	122.577	182.511	147.758	82.5369	172.586	169.722	91.8895	121.008	142.172	108.156	138.012	173.17	101.831	161.376	127.932	79.7109	166.936	142.108	189.274	180.525	127.097	97.4832	169.645	124.87	16.9708	210.604
ENSBTAG00000017722	0	89.5079	125.809	87.9181	81.8301	169.569	61.9392	132.537	87.2474	79.6279	169.882	164.65	96.6305	172.578	177.658	131.732	154.86	157.806	100.643	147.615	169.601	173.665	113.494	174.832	77.841	182.695	166.832	85.818	141.656	164.813	176.053	127.974	123.167	114.421	108.119	158.424	117.011	144.17	195.365	154.016	152.33	134.813	144.434	150.85	162.682	131.842	162.058	270.903	116.289
ENSBTAG00000018137	A2M	184.968	196.26	96.2919	87.8565	1276.56	71.424	96.4536	28.7227	37.5372	107.924	145.507	136.82	384.551	296.449	158.319	124.778	140.356	75.9417	145.578	312.551	114.498	108.35	137.599	56.1567	129.545	533.174	122.099	49.7565	56.6388	87.5205	83.6905	87.8283	22.3965	223.22	275.532	80.3427	90.4805	179.629	119.1	119.085	115.755	51.3681	178.095	264.21	76.3186	116.265	2168.6	81.3797
ENSBTAG00000047029	0	228.102	298.49	158.388	141.134	127.913	157.896	171.596	329.848	185.252	106.497	110.021	129.728	115.825	137.957	151.927	186.175	222.036	140.558	101.469	146.915	80.6106	132.609	124.395	221.099	165.463	301.076	271.392	103.697	84.3517	99.4771	119.212	142.677	109.587	127.518	140.124	120.923	130.935	139.394	119.988	82.3901	85.6869	73.6592	121.517	144.752	103.176	189.509	262.144	177.152
ENSBTAG00000047833	AFM	168.587	163.415	184.91	160.13	120.492	177.667	206.219	67.8357	167.014	107.398	150.995	169.891	86.341	72.3894	104.755	116.896	77.1891	119.948	93.5454	70.6229	97.8847	120.792	161.933	120.678	192.462	116.642	169.56	169.816	159.684	115.654	159.214	190.816	220.826	143.565	121.181	156.83	123.312	95.8123	136.094	134.045	179.741	126.322	108.536	81.0404	124.548	132.324	24.7523	136.488
ENSBTAG00000001648	RPL21	174.412	162.721	141.522	187.968	113.186	185.486	174.587	240.032	197.282	134.18	136.29	165.321	109.946	133.136	141.228	157.771	168.882	171.893	157.799	140.349	120.197	161.409	157.52	197.868	118.661	188.248	156.153	99.3313	123.125	108.449	120.831	134.023	124.47	119.585	127.588	116.599	139.966	120.906	117.239	106.113	120.18	111.36	117.333	116.816	113.375	137.328	106.476	166.467
ENSBTAG00000014208	RPL35A	162.729	224.422	134.54	193.992	142.453	213.759	177.367	214.227	190.719	120.289	127.44	194.826	121.299	130.923	134.179	163.305	179.955	155.891	147.642	153.826	107.742	164.655	138.822	200.923	129.663	252.828	176.905	110.359	104.561	113.587	113.584	130.178	128.153	134.258	137.801	122.722	127.062	116.784	121.687	106.253	118.859	88.6977	99.5049	99.2643	102.772	125.276	145.237	132.174
ENSBTAG00000013579	TMEM66	157.463	184.251	163.997	174.757	180.038	181.281	139.6	185.227	154.505	140.308	134.685	124.998	164.39	145.426	158.341	140.369	186.607	130.879	95.3864	189.855	141.369	107.911	133.046	144.545	139.759	111.922	186.476	130.489	119.878	134.268	121.184	132.207	173.115	105.709	106.873	146.83	138.692	182.321	177.801	149.409	140.18	156.191	142.332	174.103	127.244	146.586	197.164	136
ENSBTAG00000038025	H2B	155.564	92.8544	170.069	153.377	128.718	183.104	160.163	116.043	212.81	113.503	192.021	187.313	138.336	110.659	154.732	106.938	103.437	129.22	127.162	110.043	138.462	118.28	101.063	133.358	129.146	122.303	205.935	117.231	135.143	114.556	120.105	122.991	147.271	133.776	96.8077	174.951	162.553	104.206	182.483	174.156	138.717	193.472	147.556	130.587	175.023	130.032	52.8137	171.056
ENSBTAG00000020734	0	117.819	119.839	145.455	153.208	68.0451	164.172	157.252	75.9624	128.334	80.7346	134.216	128.639	141.236	113.105	156.843	149.822	92.9503	144.044	139.578	108.539	159.405	154.86	121.743	95.5868	118.007	107.936	155.541	174.057	137.622	137.589	142.654	130.103	180.306	151.669	115.257	147.928	111.421	104.97	153.172	149.927	129.006	151.461	114.715	86.2168	117.077	128.016	44.4793	130.628
ENSBTAG00000038540	0	153.245	144.346	135.99	152.665	76.429	153.526	134.577	104.139	140.535	117.613	127.865	111.132	141.409	104.555	147.131	163.219	112.354	140.383	125.888	93.0554	124.569	141.7	131.325	123.697	141.166	141.925	149.58	151.513	119.396	127.393	134.039	146.797	165.305	135.896	106.499	110.532	117.341	113.405	117.715	135.946	149.79	143.869	127.572	112.109	136.164	107.327	24.0021	118.724
ENSBTAG00000014847	BBOX1	143.899	183.925	152.152	174.928	63.8932	165.917	161.577	67.9233	160.294	76.1528	111.213	115.881	140.893	98.9061	125.871	153.789	91.0201	120.543	101.987	73.461	92.0432	134.861	134.907	126.041	156.281	141.813	178.528	124.89	126.629	101.407	109.757	174.531	168.947	142.311	118.864	148.123	160.906	164.468	172.121	113.647	181.914	164.708	119.542	95.9065	160.502	162.165	6.21466	157.712
ENSBTAG00000002049	HADH	159.8	105.078	167.145	139.847	42.6383	150.005	180.632	101.134	203.833	103.302	147.716	139.904	97.4264	83.9805	173.451	157.718	76.8875	162.812	134.806	67.0134	145.369	138.805	125.911	187.521	125.733	74.5978	159.016	158.545	160.419	118.375	149.164	158.41	171.864	123.863	93.4928	136.33	117.47	88.411	127.522	130.171	188.759	152.86	129.674	107.234	150.33	130.076	23.1146	188.486
ENSBTAG00000005414	0	216.423	188.822	154.083	168.024	99.9712	231.728	112.23	301.167	260.591	66.0452	113.385	259.186	106.135	98.8466	256.524	240.184	89.7688	182.973	159.255	96.0664	127.581	148.588	109.896	389.215	120.315	226.066	188.241	111.626	88.9147	116.922	145.847	106.107	184.292	137.682	128.723	138.944	130.986	77.1328	112.368	118.997	95.6206	100.771	112.635	90.9016	138.009	80.8878	92.1283	189.218
[truncated: 19,423 more rows]
[truncated: 9 more columns]

## Sheet: DAVID_annotation_LP-EL-ML_L
LP
[truncated: 52 more rows]
