# Supplementary material for: Transcriptomics of liver and muscle in Holstein cows genetically divergent for fertility highlight differences in nutrient partitioning and inflammation processes
Source: BMC Genomics. 2016 Aug 11;17:603. doi: 10.1186/s12864-016-2938-1 (PMC4982134; doi:10.1186/s12864-016-2938-1)
Supplement: Additional file 2: Table S2. — Muscle Differentially Expressed Gene Data respectively; XLSX workbooks with 6 sheets: (i) “1N_vs_1P.sig”, (ii) “2N_vs_2P.sig”, (iii) “3N_vs_3P.sig” contain differentially expressed genes between FertN and FertP cows at time-points 1,2,3 respectively, (iv) “in_all_TP” are genes found DE in all time-points, (v) fpkms_X are the full FPKMs for each gene in the tissue, (vi) “DAVID_annotation_LP_EL_ML_X” are annotations from DAVID per time-point, specifying each term found significantly enriched for genes, and the DE genes with an arrow to indicate direction of dysregulation, down being lower expression in FertP. (XLSX 15 mb) [file 12864_2016_2938_MOESM2_ESM.xlsx]

## Sheet: 1N_vs_1P.sig
bos_ID	hum_ID	gene_name	logFC	FDR	FPKM_N	FPKM_P	DAVID_annotation
ENSBTAG00000038131	0	ABCC5	-0.64651	0.0129691	4.91342	3.18118	#N/A
ENSBTAG00000004899	ENSG00000099204	ABLIM1	-0.582037	0.0287256	9.14298	6.07561	#N/A
ENSBTAG00000001139	ENSG00000087085	ACHE	-0.962569	0.00931973	0.571119	0.292494	AA metabolism, extracellular region, cell adhesion, microtubule, signal peptide, membrane
ENSBTAG00000021202	ENSG00000097021	ACOT7	0.65329	0.0129691	3.62842	5.62819	#N/A
ENSBTAG00000014614	0	ACTA2	0.59455	0.0179992	23.9077	34.5999	filament/cytoskeleton, contractile fiber, muscle development, myosin
ENSBTAG00000005714	ENSG00000159251	ACTC1	-1.71504	5.81722e-21	22.8096	6.9382	filament/cytoskeleton, myosin
ENSBTAG00000017455	ENSG00000168615	ADAM-9	-0.682011	0.00302556	26.7774	16.6863	lipid binding, extracellular region, cell adhesion, peptidase, membrane
ENSBTAG00000013210	ENSG00000158859	ADAMTS4	1.59494	6.98437e-13	0.507376	1.55141	extracellular region, peptidase, signal peptide, thrombospondin
ENSBTAG00000017121	ENSG00000163631	ALB	1.20567	0.00163192	0.193353	0.459031	plasma/coagulation, extracellular region, signal peptide
ENSBTAG00000000742	ENSG00000114019	AMOTL2	0.653881	0.00931973	2.87862	4.44411	membrane
ENSBTAG00000046668	ENSG00000214274	ANG2	1.13668	0.0498336	0.269924	0.608274	#N/A
ENSBTAG00000011034	ENSG00000091879	ANGPT2	1.22666	5.56309e-09	1.01555	2.31247	extracellular region, signal peptide
ENSBTAG00000018499	ENSG00000150165	ANXA8	-0.805834	0.00931973	1.17566	0.649428	plasma/coagulation, defense response
ENSBTAG00000015304	ENSG00000143412	ANXA9	-0.724591	0.0482043	1.28023	0.76544	cell adhesion
ENSBTAG00000002362	ENSG00000178878	APOLD1	1.51832	8.04074e-17	4.10262	11.7802	extracellular region
ENSBTAG00000000745	ENSG00000250424	AQP1	-0.582258	0.0249496	15.0704	9.81438	membrane
ENSBTAG00000018252	ENSG00000140450	ARRDC4	0.681457	0.0037269	8.61541	13.6858	#N/A
ENSBTAG00000034077	ENSG00000101440	ASIP	4.83876	2.9399e-11	0.0205037	0.929729	lipid binding, extracellular region, signal peptide
ENSBTAG00000008545	ENSG00000162772	ATF3	0.686418	0.00299628	18.4728	29.6797	FOS/bZIP, glucose metabolism, HLH motif
ENSBTAG00000001246	ENSG00000163399	ATP1A1	-0.61089	0.0137221	16.522	10.9796	ion homeostasis, membrane, muscle development
ENSBTAG00000019859	ENSG00000162630	B3GALT2	-0.851233	0.00696035	0.616255	0.330848	glucose metabolism, membrane
ENSBTAG00000015297	ENSG00000153064	BANK1	0.615733	0.0235122	5.78238	8.58635	#N/A
ENSBTAG00000023745	ENSG00000172530	BANP	-0.898617	0.000792392	1.87072	0.988049	#N/A
ENSBTAG00000022590	0	BOLA	-1.42089	6.43654e-15	22.9389	8.38043	#N/A
ENSBTAG00000037605	ENSG00000237541	BOLA-DQA1	1.75675	8.12651e-22	10.5203	34.2849	#N/A
ENSBTAG00000009656	ENSG00000237541	BOLA-DQA2	-0.853811	0.000874263	4.10998	2.22105	chemokine, signal peptide, membrane, myosin, MHC/immunoglobulin
ENSBTAG00000038128	ENSG00000237541	BOLA-DQA5	-1.20612	2.67572e-05	1.40645	0.602981	chemokine, signal peptide, membrane, myosin, MHC/immunoglobulin
ENSBTAG00000019588	ENSG00000179344	BOLA-DQB	1.0306	1.69451e-07	12.147	23.9451	chemokine, signal peptide, membrane, MHC/immunoglobulin
ENSBTAG00000024272	ENSG00000213512	BT.37579	1.32812	0.000267062	0.242809	0.559884	#N/A
ENSBTAG00000015711	ENSG00000159388	BTG2	0.927662	8.73217e-06	12.5087	23.6057	#N/A
ENSBTAG00000047420	ENSG00000165810	BTNL9	-0.747023	0.00133502	14.4919	8.90913	#N/A
ENSBTAG00000039618	ENSG00000268714	C10H11ORF46	1.37537	0.0414012	0.145686	0.373507	#N/A
ENSBTAG00000014234	0	C10H14orf53	1.47884	0.00203566	0.165437	0.480613	#N/A
ENSBTAG00000019104	ENSG00000185504	C17orf70	0.754125	0.0115712	0.618544	1.02375	#N/A
ENSBTAG00000044056	ENSG00000214556	C19H17orf98	1.23813	0.0286527	0.351402	0.808996	#N/A
ENSBTAG00000021487	ENSG00000159208	C1orf51	0.764756	0.000607144	11.901	20.143	#N/A
ENSBTAG00000008074	ENSG00000133466	C1QTNF6	0.92121	0.00710684	0.285889	0.536437	collagen
ENSBTAG00000020814	0	C2CD4A	1.26291	0.000233349	0.332711	0.811672	#N/A
ENSBTAG00000007506	ENSG00000105605	CACNG7	1.54978	0.0046726	0.168839	0.496421	#N/A
ENSBTAG00000014859	ENSG00000180881	CAPS2	-1.30593	0.00502805	0.388912	0.159796	#N/A
ENSBTAG00000011500	ENSG00000118729	CASQ2	-0.774421	0.000617689	6.56321	3.74133	#N/A
ENSBTAG00000001898	ENSG00000164221	CCDC112	0.768118	0.00273529	1.45363	2.40592	#N/A
ENSBTAG00000011002	ENSG00000128596	CCDC136	1.48346	5.30521e-06	0.110825	0.314454	#N/A
ENSBTAG00000000157	ENSG00000163006	CCDC138	0.631985	0.0217572	2.1028	3.25739	#N/A
ENSBTAG00000037811	ENSG00000108691	CCL2	2.6984	5.56369e-41	1.99216	12.9295	chemokine, extracellular region, growth factor, signal peptide, antimicrobial
ENSBTAG00000014113	ENSG00000108700	CCL8	2.83926	1.80838e-06	0.0586132	0.461664	carbohydrate binding, chemokine, extracellular region, growth factor, signal peptide, defense response
ENSBTAG00000003851	ENSG00000163660	CCNL1	0.985811	6.97946e-07	7.07972	14.1184	#N/A
ENSBTAG00000017564	ENSG00000143375	CGN	-0.98836	0.0023248	0.322912	0.161028	filament/cytoskeleton, membrane, myosin
ENSBTAG00000010371	ENSG00000128965	CHAC1	2.10056	3.41324e-07	0.108127	0.447861	#N/A
ENSBTAG00000008028	ENSG00000128656	CHN1	0.643764	0.00888212	6.37602	9.65993	#N/A
ENSBTAG00000004908	ENSG00000108556	CHRNE	1.06848	7.80587e-08	5.50382	11.2515	ion homeostasis, signal peptide, membrane
ENSBTAG00000022020	ENSG00000184113	CLDN5	0.579572	0.0274537	15.9215	23.3822	membrane, myosin, MHC/immunoglobulin
ENSBTAG00000000601	ENSG00000204248	COL11A2	2.30761	3.30344e-19	0.0917356	0.435313	#N/A
ENSBTAG00000004659	ENSG00000115520	COQ10B	0.656502	0.00931973	5.54577	8.74163	#N/A
ENSBTAG00000030735	ENSG00000131174	COX7B	-1.08362	0.0210365	1.52645	0.664693	#N/A
ENSBTAG00000039555	ENSG00000127184	COX7C	-0.550438	0.0432696	180.96	121.683	membrane
ENSBTAG00000011458	ENSG00000088882	CPXM1	0.707624	0.0115798	1.11652	1.77104	extracellular region, cell adhesion, peptidase
ENSBTAG00000005716	ENSG00000143320	CRABP2	-1.75422	6.98437e-13	2.82818	0.846872	lipid binding
ENSBTAG00000004004	ENSG00000172346	CSDC2	-1.95795	2.68392e-11	0.56619	0.147005	#N/A
ENSBTAG00000021462	ENSG00000108342	CSF3	1.87152	3.64427e-08	0.182673	0.658249	chemokine, extracellular region, growth factor, signal peptide
ENSBTAG00000003845	ENSG00000144655	CSRNP1	1.18937	9.74993e-10	3.91917	9.04164	#N/A
ENSBTAG00000001725	ENSG00000169245	CXCL10	0.779513	0.0485332	0.636298	1.08446	chemokine, extracellular region, growth factor, signal peptide, defense response
ENSBTAG00000037778	ENSG00000081041	CXCL3	2.17689	4.63958e-24	1.23694	5.5224	chemokine, extracellular region
ENSBTAG00000001060	ENSG00000121966	CXCR4	0.851025	0.00226113	0.985405	1.72463	chemokine, membrane, muscle development, MHC/immunoglobulin
ENSBTAG00000047933	ENSG00000171954	CYP4F22	1.86535	9.89338e-12	0.337431	1.10229	#N/A
ENSBTAG00000009844	ENSG00000142871	CYR61	1.13877	1.52299e-09	17.1534	37.2221	extracellular region, cell adhesion, thrombospondin
ENSBTAG00000018423	ENSG00000108654	DDX5	0.634493	0.00814627	29.1512	45.152	#N/A
ENSBTAG00000037899	ENSG00000185559	DLK	1.35103	5.43674e-08	0.812447	1.94375	EGF-like region
ENSBTAG00000010361	ENSG00000128917	DLL4	0.579125	0.0467237	1.85875	2.71086	EGF-like region
ENSBTAG00000016063	ENSG00000187957	DNER	-0.957061	0.000617689	1.28455	0.69266	#N/A
ENSBTAG00000040126	ENSG00000175065	DSG4	-0.794001	0.00389867	1.09285	0.634354	#N/A
ENSBTAG00000013863	ENSG00000120129	DUSP1	1.03245	7.67423e-08	27.9242	56.3939	#N/A
ENSBTAG00000001729	ENSG00000143507	DUSP10	0.866652	4.27193e-05	3.33521	5.93341	#N/A
ENSBTAG00000020283	ENSG00000138166	DUSP5	1.34123	0.0107546	0.14034	0.361128	#N/A
ENSBTAG00000015991	ENSG00000039068	E-CADHERIN	-1.31482	0.000221473	0.362453	0.14937	cell adhesion, microtubule, signal peptide, membrane, MHC/immunoglobulin
ENSBTAG00000002910	ENSG00000121310	ECHDC2	0.601517	0.0198927	10.9654	16.3503	lipid synthesis
ENSBTAG00000047326	ENSG00000131080	EDA2R	-1.15165	0.0232845	0.689812	0.296829	#N/A
ENSBTAG00000010069	ENSG00000120738	EGR1	2.1271	4.43191e-30	1.55185	6.81135	HLH motif
ENSBTAG00000007000	ENSG00000132199	ENOSF1	0.60508	0.0475348	2.60068	3.87148	AA metabolism
ENSBTAG00000006474	ENSG00000119888	EPCAM	1.00368	0.00103465	0.593779	1.17566	signal peptide, membrane
ENSBTAG00000000815	ENSG00000142627	EPHA2	0.618182	0.0309906	1.35008	2.01839	#N/A
ENSBTAG00000009214	ENSG00000157557	ETS2	0.686329	0.00261611	46.4042	73.0516	#N/A
ENSBTAG00000014915	ENSG00000244405	ETV5	-0.684236	0.0177579	1.14306	0.714525	#N/A
ENSBTAG00000037526	ENSG00000170323	FABP4	-0.70521	0.0194082	5.53145	3.23178	lipid binding, ion homeostasis, HLH motif, lipid homeostasis
ENSBTAG00000015511	ENSG00000221968	FADS3	0.614005	0.0289235	2.92024	4.35169	lipid synthesis, membrane
ENSBTAG00000015467	ENSG00000111879	FAM184A	0.640664	0.0174096	1.59237	2.43536	#N/A
ENSBTAG00000017069	ENSG00000164125	FAM198B	-0.661032	0.0160781	2.64542	1.66788	#N/A
ENSBTAG00000033429	ENSG00000203778	FAM229B	-0.654248	0.00834516	26.4402	16.2992	#N/A
ENSBTAG00000039593	ENSG00000130244	FAM98C	0.589093	0.0467237	2.97704	4.3108	#N/A
ENSBTAG00000048155	ENSG00000160339	FCNB	-1.51762	0.00931973	0.252224	0.0867658	#N/A
ENSBTAG00000008699	ENSG00000145780	FEM1C	0.557543	0.0371223	10.5366	14.9381	peptidase
ENSBTAG00000011985	ENSG00000119686	FLVCR2	3.00196	4.1714e-18	0.1157	0.821922	#N/A
ENSBTAG00000019092	ENSG00000073598	FNDC8	-1.21892	0.0432586	0.364539	0.170348	#N/A
ENSBTAG00000004322	ENSG00000170345	FOS	2.49442	4.66912e-44	9.89998	55.2813	FOS/bZIP, HLH motif
ENSBTAG00000008182	ENSG00000125740	FOSB	1.64191	7.76317e-16	0.809994	2.52752	FOS/bZIP
ENSBTAG00000023929	ENSG00000075426	FOSL2	0.641732	0.0111731	4.16498	6.54273	#N/A
ENSBTAG00000024115	ENSG00000204060	FOXO6	0.731265	0.0064398	1.05596	1.7103	#N/A
ENSBTAG00000007624	ENSG00000114541	FRMD4B	0.602002	0.0281014	0.951835	1.42447	#N/A
ENSBTAG00000025462	ENSG00000099860	GADD45B	1.78411	2.44017e-21	3.88572	13.41	#N/A
ENSBTAG00000009393	ENSG00000069482	GAL	-3.27145	2.22172e-10	0.740071	0.0735621	extracellular region, signal peptide
ENSBTAG00000006948	ENSG00000136895	GARNL3	-0.693468	0.0432696	0.694891	0.416021	#N/A
ENSBTAG00000019707	ENSG00000179348	GATA2	0.662723	0.0179071	1.21293	1.87153	#N/A
ENSBTAG00000012757	ENSG00000187210	GCNT1	-0.868188	8.62793e-05	4.57587	2.55867	membrane
ENSBTAG00000046552	ENSG00000134864	GGACT	0.928068	0.0418691	0.879053	1.61346	#N/A
ENSBTAG00000018390	ENSG00000149328	GLB1L2	1.60986	7.06025e-08	0.224068	0.672652	#N/A
ENSBTAG00000009148	ENSG00000143167	GPA33	-1.21213	0.00103688	0.629007	0.285195	membrane, MHC/immunoglobulin
ENSBTAG00000009848	ENSG00000174946	GPR171	1.93511	0.000487047	0.0569177	0.250412	membrane
ENSBTAG00000039509	ENSG00000013588	GPRC5A	1.1079	0.00331794	0.246246	0.521834	#N/A
ENSBTAG00000021658	ENSG00000161835	GRASP	0.9157	2.11606e-05	3.37567	6.28729	#N/A
ENSBTAG00000037558	ENSG00000081041	GRO1	2.42821	9.45367e-14	0.216912	1.11784	chemokine, extracellular region, growth factor, signal peptide, defense response
ENSBTAG00000021516	ENSG00000182793	GSTA1	1.33309	9.43392e-09	1.83147	4.50133	#N/A
ENSBTAG00000016472	ENSG00000213366	GSTM2	-1.4625	1.08476e-10	3.55597	1.25285	#N/A
ENSBTAG00000001842	ENSG00000134202	GSTM3	-0.657767	0.00502805	122.821	74.3662	#N/A
ENSBTAG00000040298	ENSG00000184674	GSTT1	-0.796236	0.000798838	8.00281	4.69634	#N/A
ENSBTAG00000023999	ENSG00000242441	GTF2A1L	-2.33769	1.98461e-07	0.44072	0.0850676	microtubule
ENSBTAG00000020481	ENSG00000172986	GXYLT2	-1.07588	0.032151	0.35407	0.158635	#N/A
ENSBTAG00000000569	ENSG00000114315	HES1	1.42471	6.43654e-15	13.0706	34.7559	cell adhesion, HLH motif, muscle development
ENSBTAG00000011677	ENSG00000187837	HIST1H1C	0.707068	0.00299628	15.0229	23.7919	microtubule
ENSBTAG00000003352	ENSG00000232629	HLA-DQB2	-0.943708	0.0133937	4.51786	2.30504	#N/A
ENSBTAG00000011241	ENSG00000186603	HPDL	1.52576	7.73483e-06	0.211113	0.573489	AA metabolism
ENSBTAG00000039035	ENSG00000173110	HSPA6	2.64757	2.09722e-31	0.37826	2.39621	MHC/immunoglobulin
ENSBTAG00000021187	ENSG00000115738	ID2	0.804221	0.000338572	6.75463	11.4945	ion homeostasis, HLH motif, muscle development
ENSBTAG00000003152	ENSG00000165949	IFI27	-0.640843	0.0350638	3.8133	2.39265	#N/A
ENSBTAG00000010549	ENSG00000006652	IFRD1	0.59568	0.0177735	26.005	39.4218	muscle development
ENSBTAG00000031160	ENSG00000211679	IGLL1	0.893803	0.000110763	2.05477	3.73129	#N/A
ENSBTAG00000002087	ENSG00000136694	IL36A	-4.11826	0.0043642	0.155287	0	extracellular region
ENSBTAG00000014921	ENSG00000136244	IL6	5.91266	7.4776e-24	0.00695484	0.763117	chemokine, growth factor, extracellular region, ion homeostasis, signal peptide, defense response, membrane, MHC/immunoglobulin
ENSBTAG00000015935	ENSG00000009765	IYD	-0.743094	0.00476667	4.59391	2.62376	#N/A
ENSBTAG00000020116	0	JSP.1	0.855012	4.64418e-05	13.4103	23.8662	chemokine, signal peptide, membrane, myosin, MHC/immunoglobulin
ENSBTAG00000012046	ENSG00000171223	JUNB	2.49333	4.81124e-44	7.88302	45.3454	FOS/bZIP, HLH motif
ENSBTAG00000011081	ENSG00000163376	KBTBD8	-0.908605	0.000262552	2.23126	1.17438	#N/A
ENSBTAG00000024904	ENSG00000130518	KIAA1683	1.01515	0.000815312	0.203764	0.411359	#N/A
ENSBTAG00000007204	ENSG00000167767	KRT80	-1.16598	0.00246557	0.268215	0.116197	filament/cytoskeleton
ENSBTAG00000032277	ENSG00000115919	KYNU	1.93011	0.00660242	0.0376275	0.156652	AA metabolism
ENSBTAG00000012314	ENSG00000130164	LDLR	0.732219	0.005615	0.777006	1.23328	EGF-like region, extracellular region, ion homeostasis, lipid homeostasis, membrane
ENSBTAG00000048118	ENSG00000108231	LGI1	-1.30629	0.00931973	0.85095	0.324634	#N/A
ENSBTAG00000012855	ENSG00000175445	LPL	-0.537355	0.0498336	47.713	32.738	carbohydrate binding, lipid binding, extracellular region, ion homeostasis, signal peptide, microtubule, lipid synthesis, lipid homeostasis, membrane
ENSBTAG00000014599	ENSG00000188993	LRRC66	0.906342	0.0476363	0.182501	0.330955	#N/A
ENSBTAG00000026344	ENSG00000182759	MAFA	0.647026	0.0104892	8.57338	13.2156	#N/A
ENSBTAG00000025964	ENSG00000069020	MAST4	-0.602659	0.0165587	4.25934	2.79484	#N/A
ENSBTAG00000001344	0	METTL21E	0.589615	0.0323089	6.09798	9.26463	#N/A
ENSBTAG00000039046	0	MGC127538	-3.61952	4.00078e-30	0.996344	0.0818634	lipid binding, ion homeostasis, antimicrobial, lipid homeostasis
ENSBTAG00000003120	ENSG00000144331	MGC139239	-0.897382	0.000631662	2.2801	1.22055	#N/A
ENSBTAG00000015369	ENSG00000213190	MLLT11	0.67256	0.0046726	11.468	17.6552	#N/A
ENSBTAG00000025129	ENSG00000070444	MNT	1.13109	1.00666e-07	1.61656	3.52171	#N/A
ENSBTAG00000025337	ENSG00000006788	MYH13	0.615423	0.0178138	1.81024	2.6625	#N/A
ENSBTAG00000040053	ENSG00000197616	MYH7	-0.832564	5.5346e-05	48.1223	25.9271	filament/cytoskeleton, contractile fiber, muscle development, myosin
ENSBTAG00000003512	ENSG00000078814	MYH7B	-0.711732	0.00146799	15.5196	9.44323	#N/A
ENSBTAG00000026273	ENSG00000106436	MYL10	-6.32728	5.47533e-18	1.0576	0	#N/A
ENSBTAG00000019407	ENSG00000186310	NAP1L3	-1.1388	3.52643e-05	2.55898	1.14911	#N/A
ENSBTAG00000000245	ENSG00000135540	NHSL1	0.869525	0.000233133	0.774347	1.3692	#N/A
ENSBTAG00000017684	ENSG00000171596	NMUR1	-2.74236	0.014182	0.108114	0.0103885	#N/A
ENSBTAG00000047121	ENSG00000211675	ENSBTAG00000047121	-1.67989	0.0177579	0.329839	0.097385	#N/A
ENSBTAG00000004443	0	ENSBTAG00000004443	-1.67145	0.00084199	0.51954	0.151451	#N/A
ENSBTAG00000037937	0	ENSBTAG00000037937	-1.46915	2.38885e-12	1.41948	0.49373	#N/A
ENSBTAG00000014328	0	ENSBTAG00000014328	-1.25749	1.60866e-11	15.4628	6.26668	#N/A
ENSBTAG00000044871	0	ENSBTAG00000044871	-1.0163	0.000105883	40.4958	19.5754	#N/A
ENSBTAG00000024492	0	ENSBTAG00000024492	-0.985091	0.0128508	0.650799	0.319828	#N/A
ENSBTAG00000048049	ENSG00000211899	ENSBTAG00000048049	-0.971167	0.0325008	0.631101	0.3197	#N/A
ENSBTAG00000005106	0	ENSBTAG00000005106	-0.942821	0.0261755	0.756273	0.379329	extracellular region, signal peptide, muscle development
ENSBTAG00000043979	0	ENSBTAG00000043979	-0.890487	0.00197771	2.27042	1.18736	#N/A
ENSBTAG00000037826	ENSG00000167311	ENSBTAG00000037826	-0.882653	0.00973867	0.635318	0.345342	#N/A
ENSBTAG00000025258	0	ENSBTAG00000025258	-0.850551	0.000314408	4.5134	2.58958	#N/A
ENSBTAG00000045994	0	ENSBTAG00000045994	-0.845565	0.0345868	1.19417	0.64957	#N/A
ENSBTAG00000016032	ENSG00000198075	ENSBTAG00000016032	-0.798927	0.000440066	14.8226	8.43521	#N/A
ENSBTAG00000022570	ENSG00000187134	ENSBTAG00000022570	-0.770943	0.0212594	1.72062	0.99242	lipid synthesis
ENSBTAG00000047605	0	ENSBTAG00000047605	-0.761854	0.010747	1.29623	0.758259	#N/A
ENSBTAG00000045588	ENSG00000130303	ENSBTAG00000045588	-0.749032	0.0262201	0.867821	0.507207	#N/A
ENSBTAG00000047547	0	ENSBTAG00000047547	-0.670933	0.00500859	63.597	38.8439	#N/A
ENSBTAG00000037470	0	ENSBTAG00000037470	0.606067	0.0256423	12.3576	18.1224	filament/cytoskeleton, myosin
ENSBTAG00000035129	ENSG00000164109	ENSBTAG00000035129	0.958497	0.00122543	1.13464	2.11678	#N/A
ENSBTAG00000021821	0	ENSBTAG00000021821	1.04376	0.00425252	0.686706	1.37273	#N/A
ENSBTAG00000020620	0	ENSBTAG00000020620	1.13954	6.95493e-09	11.9432	26.2452	#N/A
ENSBTAG00000048135	ENSG00000211896	ENSBTAG00000048135	1.20989	1.68959e-08	2.57854	5.7779	#N/A
ENSBTAG00000039664	0	ENSBTAG00000039664	1.36921	0.00091079	0.336716	0.878656	#N/A
ENSBTAG00000046047	ENSG00000186376	ENSBTAG00000046047	1.40048	0.0107546	0.466258	1.14353	#N/A
ENSBTAG00000027015	ENSG00000215472	ENSBTAG00000027015	1.48811	0.00159064	0.340455	0.928991	#N/A
ENSBTAG00000036257	ENSG00000186376	ENSBTAG00000036257	2.19908	0.006251	0.11294	0.501394	#N/A
ENSBTAG00000046468	0	ENSBTAG00000046468	2.85938	6.29947e-16	0.123175	0.903953	#N/A
ENSBTAG00000006236	0	ENSBTAG00000006236	3.56087	3.42721e-23	0.178784	2.12725	#N/A
ENSBTAG00000012178	ENSG00000126368	NR1D1	0.93514	3.45389e-06	9.2395	17.1438	#N/A
ENSBTAG00000000507	ENSG00000123358	NR4A1	0.750601	0.000532897	54.8013	89.8852	#N/A
ENSBTAG00000003650	ENSG00000153234	NR4A2	1.27578	1.31715e-11	4.87415	11.5679	AA metabolism, chemokine, muscle development
ENSBTAG00000001864	ENSG00000119508	NR4A3	0.804095	0.000270283	5.45498	9.90125	#N/A
ENSBTAG00000027348	ENSG00000214788	OOSP1	-4.00581	5.15935e-11	0.398078	0.0205017	extracellular region, signal peptide
ENSBTAG00000000671	ENSG00000041880	PARP3	0.806485	0.00901348	0.847569	1.49135	#N/A
ENSBTAG00000045603	ENSG00000081818	PCDHB4	1.42154	0.000979063	0.0988484	0.273733	#N/A
ENSBTAG00000014069	ENSG00000004799	PDK4	-0.821707	7.19314e-05	484.277	278.586	#N/A
ENSBTAG00000003889	ENSG00000179094	PER1	0.602049	0.0152166	24.2077	36.5829	#N/A
ENSBTAG00000020097	ENSG00000112378	PERP	-1.21901	0.00084199	0.490807	0.216121	#N/A
ENSBTAG00000019723	ENSG00000108733	PEX12	-0.603637	0.040788	2.34571	1.52442	membrane
ENSBTAG00000011961	ENSG00000109272	PF4	-1.32696	0.0235122	0.701354	0.280691	carbohydrate binding, chemokine, plasma/coagulation, extracellular region, growth factor, defense response
ENSBTAG00000014127	ENSG00000073756	PGHS-2	1.36706	1.03123e-05	0.148128	0.39158	EGF-like region, signal peptide, lipid synthesis, membrane, muscle development
ENSBTAG00000039028	ENSG00000124102	PI3	0.987793	0.0264328	0.726431	1.39228	extracellular region, peptidase
ENSBTAG00000010667	ENSG00000100100	PIK3IP1	0.906912	2.89797e-05	2.89119	5.43674	signal peptide, membrane
ENSBTAG00000000396	ENSG00000137193	PIM1	0.697791	0.00634284	3.66427	5.73998	myosin
ENSBTAG00000045904	ENSG00000198355	PIM3	0.81251	0.000205477	8.94544	15.529	#N/A
ENSBTAG00000013125	ENSG00000011422	PLAUR	1.41695	0.00773603	0.130368	0.364602	plasma/coagulation, signal peptide, membrane
ENSBTAG00000006125	ENSG00000173846	PLK3	1.37602	1.03123e-05	0.225939	0.572123	#N/A
ENSBTAG00000008562	ENSG00000163389	POGLUT1	-0.670118	0.0160252	2.2121	1.37959	signal peptide
ENSBTAG00000006703	ENSG00000168229	PTGDR	-0.603304	0.0364452	2.33822	1.51686	membrane
ENSBTAG00000014972	ENSG00000171522	PTGER4	0.744404	0.00327942	1.37368	2.24346	membrane
ENSBTAG00000015311	ENSG00000153233	PTPRR	1.55407	1.63681e-10	0.276058	0.789628	#N/A
ENSBTAG00000009012	ENSG00000163661	PTX3	1.35489	5.47993e-05	0.265636	0.66591	carbohydrate binding, chemokine, extracellular region, signal peptide
ENSBTAG00000019159	ENSG00000100362	PVALB	-2.13577	8.12854e-19	4.0606	0.933374	myosin
ENSBTAG00000017624	ENSG00000124839	RAB17	-1.54398	0.00173393	0.624296	0.211814	#N/A
ENSBTAG00000012774	0	RAB7B	1.03729	1.28853e-06	1.38274	2.84879	microtubule
ENSBTAG00000039329	ENSG00000131019	RAET1G	0.702144	0.0242151	1.89291	2.92413	chemokine, MHC/immunoglobulin
ENSBTAG00000020035	ENSG00000159200	RCAN1	-0.541362	0.0467237	88.946	61.8899	muscle development
ENSBTAG00000021672	ENSG00000090104	RGS1	1.0132	0.000221473	0.982511	1.97174	#N/A
ENSBTAG00000034366	ENSG00000116741	RGS2	1.14695	8.26856e-09	4.72234	10.1894	#N/A
ENSBTAG00000008793	ENSG00000129538	RNASE1	-2.85346	3.38661e-19	1.78126	0.227124	extracellular region, signal peptide
ENSBTAG00000018773	ENSG00000172602	RND1	0.746525	0.0160252	1.03691	1.69258	filament/cytoskeleton, cell adhesion, microtubule, membrane, myosin
ENSBTAG00000016411	ENSG00000133874	RNF122	0.631729	0.00992656	24.0394	35.874	#N/A
ENSBTAG00000013358	ENSG00000186468	RPS23	0.699628	0.00226113	43.3326	67.882	#N/A
ENSBTAG00000008121	ENSG00000146374	RSPO3	-0.793568	0.00163192	5.49627	3.13469	EGF-like region, carbohydrate binding, extracellular region, signal peptide, thrombospondin
ENSBTAG00000046677	ENSG00000040608	RTN4R	1.00055	0.0157361	0.278042	0.589102	#N/A
ENSBTAG00000004742	ENSG00000159216	RUNX1	-1.17321	0.0232845	0.395742	0.178931	#N/A
ENSBTAG00000016801	ENSG00000143171	RXRG	0.578729	0.0341187	6.01184	8.62403	#N/A
ENSBTAG00000026676	ENSG00000162512	SDC3	-0.769926	0.00496049	2.53633	1.47838	filament/cytoskeleton, MHC/immunoglobulin
ENSBTAG00000014465	ENSG00000106366	SERPINE1	0.710481	0.00888212	1.12661	1.84632	plasma/coagulation, extracellular region, peptidase, signal peptide
ENSBTAG00000011596	ENSG00000100650	SFRS5	0.998602	3.28646e-07	18.9073	37.6573	#N/A
ENSBTAG00000004269	ENSG00000118515	SGK1	0.66067	0.00531919	10.2801	15.763	myosin
ENSBTAG00000019633	ENSG00000138771	SHROOM3	-0.866304	5.54012e-05	2.99862	1.62702	#N/A
ENSBTAG00000020272	ENSG00000170145	SIK2	-0.584162	0.0290309	3.97789	2.65403	#N/A
ENSBTAG00000007895	ENSG00000144136	SLC20A1	0.58852	0.0217572	13.8087	20.8503	#N/A
ENSBTAG00000011912	ENSG00000148339	SLC25A25	0.655251	0.00502805	27.9545	43.5959	membrane
ENSBTAG00000004556	ENSG00000059804	SLC2A3	1.91979	1.19819e-25	1.57286	5.90083	glucose transport, carbohydrate binding, membrane
ENSBTAG00000006832	ENSG00000138074	SLC5A6	-0.974303	2.65497e-05	2.20776	1.11396	ion homeostasis, membrane
ENSBTAG00000012441	ENSG00000101665	SMAD7	0.907476	1.00326e-05	12.0749	22.2537	#N/A
ENSBTAG00000021587	ENSG00000172594	SMPDL3A	-0.59539	0.0361937	4.33588	2.87868	extracellular region, signal peptide
ENSBTAG00000014554	ENSG00000124216	SNAI1	1.16888	0.00315456	0.237004	0.517338	#N/A
ENSBTAG00000042280	ENSG00000253065	SNORA40	2.08252	0.0248609	0.303228	1.56758	#N/A
ENSBTAG00000043462	ENSG00000202252	SNORD14	1.40203	0.0476363	1.56169	4.06803	#N/A
ENSBTAG00000012007	ENSG00000120833	SOCS2	-0.77231	0.0012787	4.28062	2.46506	lipid binding, peptidase
ENSBTAG00000008441	ENSG00000184557	SOCS3	1.78245	9.27885e-14	1.1409	3.9945	peptidase
ENSBTAG00000005748	ENSG00000164736	SOX17	0.978237	9.91469e-05	1.44175	2.79261	#N/A
ENSBTAG00000003502	ENSG00000152377	SPOCK1	-2.06909	0.000881626	0.318614	0.0706956	EGF-like region, extracellular region
ENSBTAG00000005260	ENSG00000118785	SPP1	-4.36776	4.01557e-21	0.372848	0.0164014	chemokine, extracellular region, cell adhesion, growth factor, signal peptide
ENSBTAG00000005498	ENSG00000104549	SQLE	0.806564	0.00688026	0.688256	1.16904	#N/A
ENSBTAG00000002340	ENSG00000127954	STEAP4	-0.788391	0.00686437	2.02576	1.14232	#N/A
ENSBTAG00000019947	ENSG00000011347	SYT7	-0.735195	0.0341919	0.82722	0.49984	#N/A
ENSBTAG00000011097	ENSG00000152760	TCTEX1D1	0.981742	0.0235122	0.413885	0.814962	#N/A
ENSBTAG00000020148	ENSG00000120156	TEK	-0.586861	0.0235122	7.52592	5.00172	EGF-like region, cell adhesion, signal peptide, membrane, myosin, MHC/immunoglobulin
ENSBTAG00000014396	ENSG00000155090	TIEG1	0.8109	0.000100919	86.3036	150.171	#N/A
ENSBTAG00000012120	ENSG00000163659	TIPARP	0.666336	0.00536938	9.98554	16.1458	#N/A
ENSBTAG00000003532	ENSG00000106829	TLE4	-0.689609	0.0043642	4.97968	3.05322	HLH motif
ENSBTAG00000011742	ENSG00000154310	TNIK	-0.64123	0.0129691	2.72303	1.7278	#N/A
ENSBTAG00000018775	ENSG00000088325	TPX2	-0.578788	0.046356	3.37266	2.20652	#N/A
ENSBTAG00000042470	ENSG00000252688	U6	-2.774	5.50749e-08	4.31725	0.634112	#N/A
ENSBTAG00000044911	ENSG00000200887	U6	3.23893	0.00932415	0.0632586	1.28491	#N/A
ENSBTAG00000005078	ENSG00000154277	UCHL1	2.7628	5.00543e-50	4.71314	30.0058	chemokine, peptidase, microtubule, muscle development
ENSBTAG00000046339	ENSG00000168140	VASN	0.850663	0.00025385	1.45334	2.59735	#N/A
ENSBTAG00000012265	ENSG00000110799	VWF	-0.736051	0.000844182	9.71809	5.70825	#N/A
ENSBTAG00000016448	ENSG00000184677	ZBTB40	-0.834684	0.000147169	3.8322	2.13588	#N/A
ENSBTAG00000011316	ENSG00000163874	ZC3H12A	0.746016	0.0043642	1.28885	2.14319	#N/A
ENSBTAG00000007402	ENSG00000178381	ZFAND2A	0.953288	0.00355883	0.48285	0.929329	#N/A
ENSBTAG00000008573	ENSG00000128016	ZFP36	0.79461	0.000204487	15.2998	26.7573	#N/A
ENSBTAG00000014751	ENSG00000152977	ZIC1	0.773892	0.000985681	4.50956	7.62712	#N/A
ENSBTAG00000009071	ENSG00000196110	ZNF699	-1.00148	0.00988574	0.450835	0.218978	#N/A
ENSBTAG00000031792	ENSG00000066379	ZNRD1	0.596717	0.0340008	9.60982	14.3161	#N/A
ENSBTAG00000019555	ENSG00000121903	ZSCAN20	-0.917681	0.00078297	0.855746	0.444645	#N/A

## Sheet: 2N_vs_2P.sig
bos_ID	hum_ID	gene_name	logFC	FDR	FPKM_N	FPKM_P	DAVID_Annotation
ENSBTAG00000043482	ENSG00000260682	7SK	-3.80884	0.0154835	0.293564	0	#N/A
ENSBTAG00000012128	ENSG00000008311	AASS	0.904527	0.00651829	5.41987	8.38715	AA metabolism
ENSBTAG00000018352	ENSG00000174429	ABRA	0.969763	0.00225098	21.9177	35.124	#N/A
ENSBTAG00000001139	ENSG00000087085	ACHE	-1.40636	0.000430223	0.591536	0.183523	AA metabolism, extracellular region, cell adhesion, microtubule, signal peptide, membrane
ENSBTAG00000018986	ENSG00000068366	ACSL4	-0.948324	0.00301188	123.863	55.3665	#N/A
ENSBTAG00000046332	ENSG00000143632	ACTA1	1.59777	3.70783e-09	4892.47	12298.1	#N/A
ENSBTAG00000015441	ENSG00000163017	ACTB	0.94987	0.0144154	1.37277	2.41974	filament/cytoskeleton, contractile fiber, muscle development, myosin
ENSBTAG00000012558	ENSG00000151388	ADAMTS12	1.08987	0.00690614	0.167276	0.299354	#N/A
ENSBTAG00000013210	ENSG00000158859	ADAMTS4	1.56584	2.33801e-07	0.727705	1.90602	extracellular region, peptidase, signal peptide, thrombospondin
ENSBTAG00000003165	ENSG00000163638	ADAMTS9	0.81423	0.0336842	0.635929	1.02871	#N/A
ENSBTAG00000003604	ENSG00000143382	ADAMTSL4	0.815328	0.0193588	9.00631	13.2404	extracellular region, peptidase, thrombospondin
ENSBTAG00000017294	ENSG00000228278	AGP	-2.91092	5.1769e-10	1.1067	0.111771	lipid binding, extracellular region, signal peptide, defense response
ENSBTAG00000012393	ENSG00000135744	AGT	0.850579	0.0396301	0.990108	1.52109	chemokine, extracellular region, cell adhesion, peptidase, muscle development
ENSBTAG00000006305	ENSG00000106992	AK1	0.942007	0.00328391	294.634	481.151	membrane, myosin
ENSBTAG00000017121	ENSG00000163631	ALB	-2.19316	1.39562e-13	2.29631	0.460885	plasma/coagulation, extracellular region, signal peptide
ENSBTAG00000015676	ENSG00000106927	AMBP	-2.10161	2.59815e-05	0.524254	0.103557	lipid binding, plasma/coagulation, extracellular region, peptidase, signal peptide, membrane
ENSBTAG00000002025	ENSG00000139211	AMIGO2	0.863776	0.0218238	1.56581	2.31754	MHC/immunoglobulin
ENSBTAG00000012720	ENSG00000165887	ANKRD2	0.755574	0.0377085	209.048	316.104	#N/A
ENSBTAG00000023023	ENSG00000198250	ANTXRL	-1.37317	0.0295215	0.250616	0.0741517	#N/A
ENSBTAG00000018499	ENSG00000150165	ANXA8	-0.941657	0.0101318	2.30882	1.02145	plasma/coagulation, defense response
ENSBTAG00000009212	ENSG00000158874	APOA2	-3.32117	9.70529e-05	0.501638	0.030353	antimicrobial, AA metabolism, lipid binding, extracellular region, ion homeostasis, peptidase, signal peptide, microtubule, lipid homeostasis, lipid synthesis, defense response, muscle development
ENSBTAG00000023600	ENSG00000189058	APOD	-0.763013	0.036956	65.2872	30.4291	lipid binding, extracellular region, signal peptide
ENSBTAG00000016911	ENSG00000225485	ARHGAP23	0.910777	0.0082738	0.883356	1.39506	#N/A
ENSBTAG00000014090	ENSG00000196843	ARID5A	1.08548	0.000573145	2.17837	3.93567	#N/A
ENSBTAG00000006729	ENSG00000150347	ARID5B	0.866186	0.00978838	35.4049	52.1839	#N/A
ENSBTAG00000002035	ENSG00000141748	ARL5C	-1.62472	0.0359295	0.487949	0.12612	#N/A
ENSBTAG00000007116	ENSG00000113369	ARRDC3	-0.843419	0.0159957	9.48153	4.56976	#N/A
ENSBTAG00000010637	ENSG00000141337	ARSG	0.868398	0.0152196	3.80998	5.84789	#N/A
ENSBTAG00000006345	ENSG00000129744	ART1	-0.800593	0.0235104	18.9956	9.64503	#N/A
ENSBTAG00000004085	ENSG00000105011	ASF1B	1.46903	0.00925519	0.115908	0.293379	microtubule
ENSBTAG00000034077	ENSG00000101440	ASIP	3.95314	6.77052e-05	0.0202589	0.436848	lipid binding, extracellular region, signal peptide
ENSBTAG00000003629	ENSG00000108381	ASPA	-0.966269	0.0111548	1.88013	0.827545	#N/A
ENSBTAG00000008545	ENSG00000162772	ATF3	0.814007	0.0194766	20.2506	28.6195	FOS/bZIP, glucose metabolism, HLH motif
ENSBTAG00000001246	ENSG00000163399	ATP1A1	1.86779	2.74749e-12	9.67489	29.3024	ion homeostasis, membrane, muscle development
ENSBTAG00000038523	ENSG00000132681	ATP1A4	1.29348	0.000449185	0.254889	0.513486	#N/A
ENSBTAG00000019218	ENSG00000033627	ATP6V0A1	-0.934123	0.0037785	31.0278	13.8314	membrane
ENSBTAG00000009493	ENSG00000069399	BCL3	0.769215	0.0467641	3.28685	5.02126	#N/A
ENSBTAG00000019177	ENSG00000136717	BIN1	0.736739	0.046165	270.622	384.445	#N/A
ENSBTAG00000022590	none	BOLA	-1.41706	4.40269e-07	25.682	8.30487	#N/A
ENSBTAG00000037605	ENSG00000237541	BOLA-DQA1	0.987889	0.00217813	11.2083	18.0317	MHC/immunoglobulin
ENSBTAG00000009656	ENSG00000237541	BOLA-DQA2	-1.22977	0.000264846	3.13645	1.22088	chemokine, signal peptide, membrane, myosin, MHC/immunoglobulin
ENSBTAG00000038128	ENSG00000237541	BOLA-DQA5	-1.65393	1.41278e-05	1.13879	0.318375	chemokine, signal peptide, membrane, myosin, MHC/immunoglobulin
ENSBTAG00000004950	ENSG00000129538	BRN	-0.898489	0.010526	9.96812	4.83909	extracellular region, signal peptide
ENSBTAG00000024272	ENSG00000213512	BT.37579	1.88448	8.18525e-07	0.213187	0.669669	#N/A
ENSBTAG00000036363	ENSG00000207764	bta-mir-133a-1	1.73204	0.00448897	1.41646	4.03024	#N/A
ENSBTAG00000029826	ENSG00000199080	bta-mir-133b	1.67398	1.03395e-05	5.17349	13.6234	#N/A
ENSBTAG00000036400	ENSG00000207604	bta-mir-206	3.56076	0.0401334	0	0.822908	#N/A
ENSBTAG00000045250	none	bta-mir-2302	2.37157	0.0110036	0.380454	2.09886	#N/A
ENSBTAG00000044606	none	bta-mir-2382	0.767172	0.0417826	104.122	148.529	#N/A
ENSBTAG00000047157	none	bta-mir-2887-2	-3.02179	0.018714	1.94719	0.122004	#N/A
ENSBTAG00000047852	none	bta-mir-2904-1	-4.47951	0.000139472	2.11785	0	#N/A
ENSBTAG00000045632	none	bta-mir-2904-3	-4.59368	8.42954e-05	2.30202	0	#N/A
ENSBTAG00000045494	none	bta-mir-2904-3	-3.59191	0.000449162	2.3941	0.104504	#N/A
ENSBTAG00000027064	ENSG00000151136	BTBD11	0.980603	0.00488035	0.788337	1.40059	#N/A
ENSBTAG00000015711	ENSG00000159388	BTG2	2.19828	1.2364e-16	11.9593	43.6614	#N/A
ENSBTAG00000008661	ENSG00000149300	C11orf52	1.10526	0.00097774	3.60548	6.56885	#N/A
ENSBTAG00000021980	ENSG00000123094	C12ORF2	0.82526	0.0176319	13.8396	20.4062	#N/A
ENSBTAG00000025755	ENSG00000215277	C14orf164	-2.05369	6.3769e-07	1.28305	0.260056	#N/A
ENSBTAG00000044056	ENSG00000214556	C19H17orf98	1.14428	0.0182405	0.660706	1.23086	#N/A
ENSBTAG00000002907	ENSG00000168014	C2CD3	-1.0193	0.00101445	7.76848	3.32811	#N/A
ENSBTAG00000012888	ENSG00000188674	C2H2orf80	-2.27437	0.00537729	0.309373	0.0517832	#N/A
ENSBTAG00000048162	ENSG00000047621	C5H12ORF4	-5.37569	1.10048e-08	0.147805	0	#N/A
ENSBTAG00000046519	ENSG00000047621	C5H12ORF4	-2.88422	0.00527233	0.081543	0.00756841	#N/A
ENSBTAG00000007547	ENSG00000108878	CACNG1	0.762773	0.0364714	30.8267	44.2146	ion homeostasis, membrane
ENSBTAG00000014583	ENSG00000160014	CALM	0.936939	0.00354336	142.7	231.587	filament/cytoskeleton, microtubule, myosin
ENSBTAG00000014859	ENSG00000180881	CAPS2	-2.4207	5.70318e-06	0.357734	0.0538418	#N/A
ENSBTAG00000020223	ENSG00000143318	CASQ1	1.25611	1.10059e-05	301.78	605.807	#N/A
ENSBTAG00000036101	ENSG00000171097	CCBL1	-0.899559	0.0225453	0.957795	0.464556	#N/A
ENSBTAG00000011002	ENSG00000128596	CCDC136	1.04664	0.0205905	0.161231	0.300046	#N/A
ENSBTAG00000002834	ENSG00000198624	CCDC69	0.954386	0.00309301	7.31968	12.0531	#N/A
ENSBTAG00000000838	ENSG00000015133	CCDC88C	0.934919	0.00367439	14.8179	23.9911	microtubule
ENSBTAG00000001191	ENSG00000102970	CCL17	-2.3563	0.0226506	0.294305	0.0430492	chemokine, extracellular region
ENSBTAG00000018059	ENSG00000121594	CD80	1.17792	0.0218435	0.40106	0.835121	membrane, myosin, MHC/immunoglobulin
ENSBTAG00000032089	ENSG00000149798	CDC42EP2	0.962601	0.00666648	1.79411	2.90462	membrane
ENSBTAG00000005672	ENSG00000149654	CDH22	2.50024	2.16598e-07	0.0523569	0.263586	cell adhesion, membrane
ENSBTAG00000020261	ENSG00000124215	CDH26	-2.27479	1.62239e-11	1.06372	0.183353	cell adhesion, membrane
ENSBTAG00000046158	ENSG00000244255	CFB	-1.02198	0.00312618	1.88954	0.836678	#N/A
ENSBTAG00000011328	ENSG00000138028	CGREF1	-0.838759	0.0199596	6.73921	3.27897	#N/A
ENSBTAG00000011390	ENSG00000135902	CHRND	-2.00513	1.56856e-10	2.13355	0.423474	signal peptide, membrane
ENSBTAG00000004908	ENSG00000108556	CHRNE	1.52539	1.57891e-07	2.22779	5.85696	ion homeostasis, signal peptide, membrane
ENSBTAG00000010981	ENSG00000136425	CIB2	0.990069	0.00976836	2.95603	4.71528	#N/A
ENSBTAG00000022622	ENSG00000114737	CISH	1.0128	0.00102921	69.0113	113.41	peptidase, membrane
ENSBTAG00000001938	ENSG00000123975	CKS2	1.68251	8.84124e-07	1.04983	2.88242	#N/A
ENSBTAG00000013663	ENSG00000184220	CMSS1	-1.3115	9.61059e-06	15.5854	5.32726	#N/A
ENSBTAG00000046512	ENSG00000168334	CMYA1	1.78227	2.59065e-11	74.3937	205.844	#N/A
ENSBTAG00000040193	ENSG00000206561	COLQ	-1.40751	0.0037785	0.266954	0.0849084	collagen
ENSBTAG00000013425	ENSG00000166200	COPS2	-0.766397	0.0463226	5.29624	2.77826	#N/A
ENSBTAG00000030735	ENSG00000131174	COX7B	-5.06873	3.63425e-54	26.4668	0.707345	#N/A
ENSBTAG00000032656	ENSG00000178772	CPN2	-1.61056	0.00160161	0.307205	0.0888025	#N/A
ENSBTAG00000002233	ENSG00000140848	CPNE2	-0.814706	0.0222895	9.79907	4.83419	#N/A
ENSBTAG00000005716	ENSG00000143320	CRABP2	-1.55798	2.8053e-06	2.56511	0.765244	lipid binding
ENSBTAG00000009020	ENSG00000150938	CRIM1	-0.735967	0.0492202	19.9327	10.3351	extracellular region, peptidase
ENSBTAG00000021176	ENSG00000103196	CRISPLD2	1.00055	0.00157518	3.66763	6.39738	carbohydrate binding, extracellular region, signal peptide
ENSBTAG00000011726	ENSG00000165475	CRYL1	-0.789315	0.0277445	23.99	12.22	lipid synthesis
ENSBTAG00000011869	ENSG00000129170	CSRP3	0.824231	0.0165423	1064.25	1698.59	filament/cytoskeleton, contractile fiber, ion homeostasis, muscle development
ENSBTAG00000014718	ENSG00000175315	CST6	0.914921	0.00972385	15.0331	24.428	filament/cytoskeleton, peptidase
ENSBTAG00000021035	ENSG00000143387	CTSK	-0.925031	0.00463185	33.2093	14.792	peptidase, signal peptide
ENSBTAG00000038639	ENSG00000138755	CXCL9	1.61742	0.0142874	0.3082	0.895216	chemokine, extracellular region, growth factor, signal peptide, defense response
ENSBTAG00000000085	ENSG00000140505	CYP1A2	-2.23982	0.0479959	0.0845996	0.0123104	lipid binding, AA metabolism
ENSBTAG00000015735	ENSG00000171903	CYP4F2	1.94839	2.75041e-10	0.413097	1.34928	#N/A
ENSBTAG00000009844	ENSG00000142871	CYR61	-1.43751	2.16757e-07	104.154	34.4353	extracellular region, cell adhesion, thrombospondin
ENSBTAG00000039727	ENSG00000163673	DCLK3	-0.913264	0.0199596	1.18207	0.524588	#N/A
ENSBTAG00000034776	ENSG00000153904	DDAH1	-0.79151	0.0303491	3.68809	1.90636	#N/A
ENSBTAG00000018423	ENSG00000108654	DDX5	0.817339	0.0182405	49.7949	72.9758	#N/A
ENSBTAG00000047942	ENSG00000100418	DESI1	-0.844446	0.0163142	21.9254	10.9566	#N/A
ENSBTAG00000013337	ENSG00000104808	DHDH	0.89473	0.0110036	3.88927	6.15796	#N/A
ENSBTAG00000037899	ENSG00000185559	DLK	1.07356	0.043888	0.31795	0.559746	EGF-like region
ENSBTAG00000010361	ENSG00000128917	DLL4	0.969624	0.00346932	1.86619	3.16313	EGF-like region
ENSBTAG00000018318	ENSG00000137094	DNAJB5	1.36148	1.4022e-06	16.6439	35.968	#N/A
ENSBTAG00000018845	ENSG00000256453	DND1	-1.01557	0.0154958	1.70708	0.730088	#N/A
ENSBTAG00000016063	ENSG00000187957	DNER	-1.34869	2.9124e-05	1.78973	0.567052	#N/A
ENSBTAG00000011998	ENSG00000128951	DUT	0.800206	0.025739	20.6867	30.8438	#N/A
ENSBTAG00000032034	none	DYNLL1	-1.15654	0.00101445	10.3243	4.32834	#N/A
ENSBTAG00000017752	ENSG00000168589	DYNLRB2	-0.822515	0.0352696	9.17645	4.52178	filament/cytoskeleton, microtubule, myosin
ENSBTAG00000015991	ENSG00000039068	E-CADHERIN	-2.66525	1.44682e-18	1.97621	0.262613	cell adhesion, microtubule, signal peptide, membrane, MHC/immunoglobulin
ENSBTAG00000002910	ENSG00000121310	ECHDC2	1.35746	2.11203e-06	6.28188	13.7051	lipid synthesis
ENSBTAG00000047326	ENSG00000131080	EDA2R	-1.88194	4.93389e-11	9.90008	2.29421	#N/A
ENSBTAG00000035926	ENSG00000156508	EEF1A1	-5.63711	6.9668e-63	9.39251	0.176758	microtubule, myosin
ENSBTAG00000034185	none	EEF1A1	-0.779389	0.0306782	20.5172	10.7083	microtubule, myosin
ENSBTAG00000010673	ENSG00000243364	EFNA4	1.21997	0.00799571	0.348071	0.709674	membrane
ENSBTAG00000007177	ENSG00000213853	EMP2	0.768748	0.0360511	25.1297	37.2283	membrane
ENSBTAG00000005534	ENSG00000108515	ENO3	1.03762	0.000668254	1959.52	3433.05	glucose metabolism
ENSBTAG00000018236	ENSG00000115109	EPB41L5	-1.23298	2.51322e-05	8.62231	3.11534	filament/cytoskeleton, membrane
ENSBTAG00000015181	ENSG00000112425	EPM2A	0.79485	0.0245648	13.0056	19.1691	carbohydrate binding, chemokine, MHC/immunoglobulin
ENSBTAG00000010392	ENSG00000196482	ESRRG	1.29958	4.24021e-05	1.39551	2.85805	#N/A
ENSBTAG00000008333	ENSG00000175832	ETV4	-1.38505	3.27301e-05	1.47786	0.466106	#N/A
ENSBTAG00000018054	ENSG00000163586	FABP1	-3.12387	0.0123474	0.265502	0.013583	lipid binding
ENSBTAG00000012338	ENSG00000103876	FAH	-0.900229	0.00870262	9.24308	4.38018	AA metabolism
ENSBTAG00000017504	ENSG00000135472	FAIM2	-1.73712	5.65552e-06	1.00827	0.274239	membrane
ENSBTAG00000023851	ENSG00000167106	FAM102A	1.04919	0.0196559	0.375918	0.744578	#N/A
ENSBTAG00000011173	ENSG00000135063	FAM189A2	1.0615	0.000481312	33.8554	62.1043	#N/A
ENSBTAG00000031993	ENSG00000139438	FAM222A	1.72764	9.37547e-08	0.7731	2.22455	#N/A
ENSBTAG00000018413	ENSG00000158246	FAM46B	0.994273	0.00692585	0.754529	1.29119	#N/A
ENSBTAG00000046509	ENSG00000183508	FAM46C	0.969348	0.00945914	1.4163	2.30317	#N/A
ENSBTAG00000001638	ENSG00000171560	FGA	-2.05596	7.2332e-07	0.452184	0.0892799	plasma/coagulation, extracellular region, microtubule, signal peptide, defense response
ENSBTAG00000010543	ENSG00000160867	FGFR4	0.90968	0.0238203	0.532579	0.87982	MHC/immunoglobulin
ENSBTAG00000006745	ENSG00000171557	FGG	-1.8953	9.38789e-06	0.488911	0.111727	plasma/coagulation, extracellular region, microtubule, signal peptide, defense response
ENSBTAG00000007300	ENSG00000183386	FHL3	1.47542	8.8974e-08	91.147	210.529	filament/cytoskeleton, contractile fiber, myosin
ENSBTAG00000032427	ENSG00000135723	FHOD1	0.80271	0.0217895	13.4554	20.1977	#N/A
ENSBTAG00000021393	ENSG00000185070	FLRT2	0.792443	0.0332406	3.3277	4.66195	#N/A
ENSBTAG00000011985	ENSG00000119686	FLVCR2	3.09676	4.88121e-16	0.139086	1.08917	#N/A
ENSBTAG00000011970	ENSG00000052795	FNIP2	1.11317	0.00021048	6.03895	10.7475	#N/A
ENSBTAG00000004322	ENSG00000170345	FOS	1.83759	7.38853e-12	10.1784	26.739	FOS/bZIP, HLH motif
ENSBTAG00000020742	ENSG00000188763	FZD9	1.02023	0.00236934	1.7977	3.09875	#N/A
ENSBTAG00000025462	ENSG00000099860	GADD45B	1.45481	4.72169e-07	3.7672	9.18391	#N/A
ENSBTAG00000007131	ENSG00000144644	GADL1	1.39885	6.18893e-07	8.0163	17.2847	#N/A
ENSBTAG00000009393	ENSG00000069482	GAL	-3.55699	3.67168e-08	0.641815	0.0420638	extracellular region, signal peptide
ENSBTAG00000006948	ENSG00000136895	GARNL3	-0.890017	0.0156706	1.78913	0.811432	#N/A
ENSBTAG00000021654	ENSG00000148935	GAS2	-1.22108	0.013778	0.412414	0.151219	#N/A
ENSBTAG00000013718	ENSG00000145321	GC	-2.89232	9.61059e-06	0.213184	0.0214401	filament/cytoskeleton, extracellular region, signal peptide, myosin
ENSBTAG00000012710	ENSG00000118702	GHRH	-1.0837	0.0448223	1.46344	0.59635	extracellular region, signal peptide
ENSBTAG00000015254	ENSG00000170266	GLB1	-0.797367	0.0256779	11.5812	5.7684	signal peptide
ENSBTAG00000016043	ENSG00000111664	GNB3	-1.24428	0.0211858	0.41668	0.149915	chemokine
ENSBTAG00000009148	ENSG00000143167	GPA33	-1.85246	7.5574e-11	6.2971	1.51321	membrane, MHC/immunoglobulin
ENSBTAG00000016296	ENSG00000167588	GPD1	0.932139	0.0037785	132.252	216.677	glucose metabolism
ENSBTAG00000000604	ENSG00000136235	GPNMB	-1.26854	0.000217679	1.07195	0.379641	carbohydrate binding, cell adhesion, membrane
ENSBTAG00000016472	ENSG00000213366	GSTM2	-1.22195	0.000206607	3.57195	1.35044	#N/A
ENSBTAG00000001842	ENSG00000134202	GSTM3	-1.05484	0.000522188	265.315	105.415	#N/A
ENSBTAG00000040298	ENSG00000184674	GSTT1	-0.81456	0.0274355	8.98447	4.61309	#N/A
ENSBTAG00000023999	ENSG00000242441	GTF2A1L	-1.12575	0.0020731	1.7573	0.725347	microtubule
ENSBTAG00000020481	ENSG00000172986	GXYLT2	-1.74453	0.000172045	0.47316	0.11623	#N/A
ENSBTAG00000002481	ENSG00000103253	HAGHL	0.824527	0.0373875	2.42827	3.75799	#N/A
ENSBTAG00000018847	ENSG00000170445	HARS	-0.793613	0.0253877	27.5913	13.853	#N/A
ENSBTAG00000038748	ENSG00000244734	HBB	1.91282	3.27301e-05	0.324342	1.01916	#N/A
ENSBTAG00000021582	ENSG00000109805	HCAP-G	-1.28051	1.0679e-05	7.36447	2.59962	#N/A
ENSBTAG00000043948	ENSG00000164588	HCN1	2.48524	8.43039e-18	0.475723	2.15381	#N/A
ENSBTAG00000010366	ENSG00000121764	HCRTR1	1.36492	0.000523274	0.441789	0.997196	membrane
ENSBTAG00000000569	ENSG00000114315	HES1	1.14217	0.000131736	11.3469	21.3471	cell adhesion, HLH motif, muscle development
ENSBTAG00000039657	ENSG00000180573	HIST1H2AC	0.855999	0.0183037	6.30407	10.5195	microtubule, MHC/immunoglobulin
ENSBTAG00000046003	ENSG00000183558	HIST2H2AC	-1.48332	0.00161213	1.35978	0.438027	#N/A
ENSBTAG00000003352	ENSG00000232629	HLA-DQB2	-1.19278	0.0132998	3.53602	1.3528	#N/A
ENSBTAG00000014538	ENSG00000116983	HPCAL4	-1.11399	0.000213775	7.40129	3.0877	#N/A
ENSBTAG00000003564	ENSG00000110169	HPX	-2.35128	0.00271086	0.167482	0.0240761	extracellular region, signal peptide
ENSBTAG00000044071	ENSG00000113749	HRH2	1.88024	1.20115e-10	1.59719	4.79762	#N/A
ENSBTAG00000007449	ENSG00000002587	HS3ST1	1.18534	0.00217813	0.518814	1.00045	#N/A
ENSBTAG00000015590	ENSG00000112144	ICK	-0.761585	0.0425948	4.17619	2.15182	#N/A
ENSBTAG00000001101	ENSG00000185436	IFNLR1	1.38205	6.08885e-05	0.603062	1.28871	#N/A
ENSBTAG00000006440	ENSG00000103742	IGDCC4	1.41569	7.2332e-07	1.88033	4.13301	#N/A
ENSBTAG00000046768	ENSG00000146678	IGFBP1	-1.21326	0.0277445	0.834716	0.309632	#N/A
ENSBTAG00000046177	ENSG00000163395	IGFN1	1.23312	1.78006e-05	66.7985	132.456	#N/A
ENSBTAG00000018531	ENSG00000132465	IGJ	0.808984	0.046165	1.92624	2.95565	#N/A
ENSBTAG00000031160	ENSG00000211679	IGLL1	0.79972	0.0378507	2.59922	4.3453	#N/A
ENSBTAG00000043951	ENSG00000141401	IMPA2	-0.875821	0.0125227	10.8145	5.19086	#N/A
ENSBTAG00000006193	ENSG00000134070	IRAK2	1.11865	0.000182462	8.47445	15.9966	#N/A
ENSBTAG00000025329	ENSG00000119669	IRF2BPL	0.964123	0.00283218	6.31406	10.4518	#N/A
ENSBTAG00000004989	ENSG00000128604	IRF5	-1.05419	0.00174782	2.30484	0.951775	#N/A
ENSBTAG00000015935	ENSG00000009765	IYD	-1.09601	0.000956426	4.95763	1.99873	#N/A
ENSBTAG00000020116	none	JSP.1	0.809561	0.0216421	15.283	23.5289	chemokine, signal peptide, membrane, myosin, MHC/immunoglobulin
ENSBTAG00000005424	ENSG00000129159	KCNC1	2.31761	5.85582e-13	0.176288	0.737175	ion homeostasis, membrane
ENSBTAG00000013665	ENSG00000178342	KCNG2	1.59516	2.16598e-07	1.1964	2.92484	ion homeostasis, membrane
ENSBTAG00000017956	ENSG00000153885	KCTD15	1.48476	2.12638e-07	2.25849	5.26476	ion homeostasis, membrane
ENSBTAG00000014340	ENSG00000139330	KERA	-1.38617	0.0074676	0.324194	0.103687	extracellular region, signal peptide
ENSBTAG00000012809	ENSG00000122733	KIAA1045	1.26532	0.0127815	0.239203	0.511052	#N/A
ENSBTAG00000004023	ENSG00000164659	KIAA1324L	-1.2203	0.00243555	0.472937	0.163552	#N/A
ENSBTAG00000015188	ENSG00000067082	KLF6	-0.971711	0.0022318	26.0582	11.5975	#N/A
ENSBTAG00000020561	ENSG00000174010	KLHL15	0.979731	0.00334471	2.6182	4.19699	#N/A
ENSBTAG00000038630	ENSG00000185915	KLHL34	1.77958	3.94706e-11	8.40254	23.4621	#N/A
ENSBTAG00000037951	ENSG00000172578	KLHL6	1.43843	7.23691e-05	0.349156	0.788258	#N/A
ENSBTAG00000015129	ENSG00000129451	KLK10	-1.18975	0.0314827	0.285491	0.111056	peptidase
ENSBTAG00000018093	ENSG00000118058	KMT2A	0.760643	0.0373875	3.00644	4.23334	#N/A
ENSBTAG00000004905	ENSG00000171345	KRT19	-1.3232	0.0461183	0.29686	0.0959109	lipid binding, filament/cytoskeleton, contractile fiber, membrane, muscle development
ENSBTAG00000000836	ENSG00000170421	KRT8	-1.15393	0.0248363	0.423981	0.158507	filament/cytoskeleton, contractile fiber, membrane
ENSBTAG00000007204	ENSG00000167767	KRT80	1.58417	7.2332e-07	0.323788	0.804638	filament/cytoskeleton
ENSBTAG00000009599	ENSG00000160349	LCN1	-1.46929	0.0174023	0.701535	0.205057	#N/A
ENSBTAG00000018707	ENSG00000122367	LDB3	1.06914	0.000390231	371.44	656.306	#N/A
ENSBTAG00000008683	ENSG00000134333	LDHA	0.832585	0.0152148	242.361	365.058	glucose metabolism
ENSBTAG00000012314	ENSG00000130164	LDLR	0.837382	0.045469	0.370473	0.597872	EGF-like region, extracellular region, ion homeostasis, lipid homeostasis, membrane
ENSBTAG00000017390	ENSG00000153012	LGI2	-1.17883	0.0163931	0.448224	0.168757	#N/A
ENSBTAG00000005431	ENSG00000071282	LMCD1	1.5753	7.15807e-09	48.2866	119.335	HLH motif
ENSBTAG00000021576	ENSG00000163431	LMOD1	1.30055	5.54646e-06	8.79407	18.4194	filament/cytoskeleton
ENSBTAG00000020895	ENSG00000138131	LOXL4	1.53306	2.02244e-06	0.511822	1.25174	extracellular region, signal peptide
ENSBTAG00000031647	ENSG00000171236	LRG1	-1.95072	0.00945914	0.181928	0.0379327	#N/A
ENSBTAG00000000478	ENSG00000179564	LSMEM2	0.896207	0.0293848	2.53229	4.09384	#N/A
ENSBTAG00000001745	ENSG00000139329	LUM	-1.019	0.00130655	9.53336	4.18923	extracellular region, signal peptide
ENSBTAG00000017181	ENSG00000133315	MACROD1	0.855471	0.0111984	261.328	403.472	#N/A
ENSBTAG00000021435	ENSG00000185022	MAFF	0.889404	0.00720878	51.0709	78.1033	#N/A
ENSBTAG00000014053	ENSG00000111837	MAK	-3.62075	1.53409e-25	1.29916	0.0913547	#N/A
ENSBTAG00000016206	ENSG00000189221	MAOA	-1.01003	0.00117499	31.6973	13.4426	AA metabolism, glucose metabolism, membrane
ENSBTAG00000014936	ENSG00000189332	MCART1	-0.876385	0.0091471	20.2189	9.38729	membrane
ENSBTAG00000047947	ENSG00000244609	Metazoa_SRP	-4.47951	0.000139472	0.493689	0	#N/A
ENSBTAG00000047242	ENSG00000263595	Metazoa_SRP	-4.47951	0.000139472	0.493689	0	#N/A
ENSBTAG00000001344	none	METTL21E	0.966693	0.00363118	4.25584	7.1188	#N/A
ENSBTAG00000025005	ENSG00000185432	METTL7A	0.849947	0.0139516	10.2369	15.8774	#N/A
ENSBTAG00000012896	ENSG00000170439	METTL7B	1.82628	4.07214e-10	2.04805	6.93391	#N/A
ENSBTAG00000039046	none	MGC127538	-4.5787	6.43218e-37	2.23065	0.0843669	lipid binding, ion homeostasis, antimicrobial, lipid homeostasis
ENSBTAG00000026666	none	MGC137014	-2.22437	0.0190306	0.239552	0.0368461	collagen
ENSBTAG00000020468	ENSG00000155970	MICU3	0.934142	0.00448897	8.20066	12.92	#N/A
ENSBTAG00000011463	ENSG00000165175	MID1IP1	0.824067	0.0166778	103.569	153.418	filament/cytoskeleton, microtubule
ENSBTAG00000021626	ENSG00000100427	MLC1	1.34343	0.0318766	0.197808	0.435691	#N/A
ENSBTAG00000010464	ENSG00000169184	MN1	1.35054	1.77847e-06	5.25008	11.635	#N/A
ENSBTAG00000017818	ENSG00000204655	MOG	-1.20164	8.73854e-05	3.03781	1.15232	signal peptide, membrane, MHC/immunoglobulin
ENSBTAG00000020956	ENSG00000066382	MPPED2	-1.54752	6.55318e-07	2.54758	0.707461	#N/A
ENSBTAG00000033835	ENSG00000158887	MPZ	-1.48573	5.06727e-07	4.0256	1.18895	signal peptide, membrane, MHC/immunoglobulin
ENSBTAG00000007129	ENSG00000072952	MRVI1	0.892409	0.00783171	2.74392	4.16468	membrane
ENSBTAG00000011808	ENSG00000138379	MSTN	1.24982	6.26285e-05	1.15318	2.35611	chemokine, extracellular region, growth factor, signal peptide
ENSBTAG00000038067	ENSG00000244020	MT1A	2.83535	9.97431e-27	21.9287	143.486	metal-thiolate
ENSBTAG00000038706	ENSG00000187193	MT1E	2.02674	9.70111e-10	1.42902	5.28796	metal-thiolate
ENSBTAG00000001595	ENSG00000205358	MT1E	2.81343	9.43292e-20	1.5539	10.1702	metal-thiolate
ENSBTAG00000023659	ENSG00000125148	MT2	2.10313	1.38958e-15	241.611	932.491	metal-thiolate
ENSBTAG00000016886	ENSG00000087250	MT3	1.73135	7.2993e-05	0.66833	1.9727	metal-thiolate, ion homeostasis
ENSBTAG00000010372	ENSG00000003987	MTMR7	0.977197	0.00523109	1.07964	1.78126	#N/A
ENSBTAG00000002744	ENSG00000030304	MUSK	-2.01631	4.43594e-12	1.2848	0.268509	membrane, muscle development
ENSBTAG00000011392	ENSG00000196091	MYBPC1	0.990128	0.00149004	1237.68	2090.43	filament/cytoskeleton, contractile fiber, MHC/immunoglobulin
ENSBTAG00000020080	ENSG00000086967	MYBPC2	0.813568	0.0187178	739.202	1121.46	#N/A
ENSBTAG00000011465	ENSG00000133055	MYBPH	1.69715	4.07214e-10	8.7039	23.3926	MHC/immunoglobulin
ENSBTAG00000008409	ENSG00000136997	MYC	-1.33575	2.71017e-06	20.9843	7.09957	filament/cytoskeleton, FOS/bZIP, HLH motif, microtubule
ENSBTAG00000014003	ENSG00000111046	MYF6	-1.1734	5.93829e-05	476.976	185.23	HLH motif, muscle development
ENSBTAG00000018204	ENSG00000109061	MYH1	0.865441	0.00972385	3657.15	5620.57	filament/cytoskeleton, contractile fiber, membrane, myosin
ENSBTAG00000021151	ENSG00000133026	MYH10	0.853561	0.0125227	4.39473	6.84098	filament/cytoskeleton, plasma/coagulation, microtubule, membrane, defense response, muscle development, myosin
ENSBTAG00000007090	ENSG00000125414	MYH2	1.11169	0.000180416	1234.56	2258.87	filament/cytoskeleton, plasma/coagulation, contractile fiber, membrane, defense response, myosin
ENSBTAG00000037794	ENSG00000264424	MYH4	-0.766725	0.03648	6.35776	3.15547	filament/cytoskeleton, myosin
ENSBTAG00000009707	ENSG00000168530	MYL1	0.830465	0.0154958	1542.3	2326.07	filament/cytoskeleton, myosin
ENSBTAG00000008394	ENSG00000160808	MYL3	0.797956	0.0225299	527.87	784.879	filament/cytoskeleton, contractile fiber, muscle development, myosin
ENSBTAG00000014818	ENSG00000140795	MYLK3	-0.83605	0.0196559	4.87187	2.40872	#N/A
ENSBTAG00000012079	ENSG00000145949	MYLK4	1.03799	0.00549878	1.31638	2.3474	#N/A
ENSBTAG00000021218	ENSG00000180209	MYLPF	0.823398	0.0166778	5973.2	9011.3	filament/cytoskeleton, muscle development, myosin
ENSBTAG00000007661	ENSG00000142347	MYO1F	1.88945	7.29147e-11	0.511686	1.47758	filament/cytoskeleton, myosin
ENSBTAG00000006030	ENSG00000122180	MYOG	0.923742	0.00576465	6.50533	11.066	HLH motif, muscle development
ENSBTAG00000019585	ENSG00000101605	MYOM1	0.896515	0.0063515	293.349	461.679	myosin
ENSBTAG00000009387	ENSG00000036448	MYOM2	0.926207	0.00410991	161.943	255.377	#N/A
ENSBTAG00000019407	ENSG00000186310	NAP1L3	-0.951199	0.018946	2.29476	1.04439	#N/A
ENSBTAG00000018178	ENSG00000141562	NARF	-0.77547	0.0305755	66.5089	33.4724	#N/A
ENSBTAG00000005710	ENSG00000149294	NCAM1	-1.20326	0.000129307	1.8298	0.688641	carbohydrate binding, cell adhesion, signal peptide, membrane, MHC/immunoglobulin
ENSBTAG00000003741	ENSG00000107954	NEURL	0.752985	0.0393164	37.9893	53.5572	#N/A
ENSBTAG00000034435	ENSG00000145506	NKD2	1.01391	0.00368202	2.29147	3.87716	#N/A
ENSBTAG00000000795	ENSG00000157064	NMNAT2	1.14584	0.00367439	0.381825	0.704203	myosin
ENSBTAG00000037533	ENSG00000244731	ENSBTAG00000037533	-1.22287	6.08885e-05	1.82112	0.710517	chemokine, plasma/coagulation, extracellular region, peptidase, defense response, MHC/immunoglobulin
ENSBTAG00000030683	none	ENSBTAG00000030683	-2.33854	0.00945914	0.216888	0.0329107	collagen
ENSBTAG00000005106	none	ENSBTAG00000005106	-2.02198	1.66655e-05	0.605834	0.113364	extracellular region, signal peptide, muscle development
ENSBTAG00000004526	ENSG00000133112	ENSBTAG00000004526	-3.92136	3.88907e-46	91.6239	5.54619	filament/cytoskeleton, extracellular region
ENSBTAG00000037775	ENSG00000167553	ENSBTAG00000037775	-3.63478	3.66589e-18	0.976469	0.072189	filament/cytoskeleton, microtubule
ENSBTAG00000034182	none	ENSBTAG00000034182	-3.07035	2.86726e-17	1.52675	0.165929	filament/cytoskeleton, microtubule
ENSBTAG00000031795	ENSG00000158164	ENSBTAG00000031795	-2.12931	2.16598e-07	1.62247	0.342006	filament/cytoskeleton, myosin
ENSBTAG00000038913	none	ENSBTAG00000038913	-0.938053	0.0211469	3.19115	1.49095	ion homeostasis
ENSBTAG00000034189	ENSG00000248144	ENSBTAG00000034189	-2.3794	0.0226506	0.127056	0.0158471	lipid binding, chemokine, glucose metabolism
ENSBTAG00000026917	ENSG00000196136	ENSBTAG00000026917	-1.7229	0.00797678	0.233651	0.0562745	peptidase
ENSBTAG00000047154	none	ENSBTAG00000047154	-10.3287	3.1824e-100	208.282	0.0750794	#N/A
ENSBTAG00000047744	none	ENSBTAG00000047744	-7.53503	1.16249e-28	2.32333	0	#N/A
ENSBTAG00000047046	none	ENSBTAG00000047046	-7.20498	1.95007e-79	161.129	0.936519	#N/A
ENSBTAG00000047936	none	ENSBTAG00000047936	-6.69461	1.4972e-38	3.64648	0.0227191	#N/A
ENSBTAG00000046034	none	ENSBTAG00000046034	-6.33859	2.22128e-58	4.86431	0.0527674	#N/A
ENSBTAG00000047787	none	ENSBTAG00000047787	-5.82438	4.58163e-57	19.8697	0.311763	#N/A
ENSBTAG00000040536	none	ENSBTAG00000040536	-5.43514	4.83876e-16	1.10956	0.0122661	#N/A
ENSBTAG00000045756	none	ENSBTAG00000045756	-4.84584	5.80965e-10	1.52903	0.0268059	#N/A
ENSBTAG00000022796	none	ENSBTAG00000022796	-4.56504	3.85059e-37	3.01435	0.114573	#N/A
ENSBTAG00000048169	none	ENSBTAG00000048169	-4.06476	1.29014e-34	13.0867	0.715284	#N/A
ENSBTAG00000031076	none	ENSBTAG00000031076	-3.98698	0.00557631	0.201214	0	#N/A
ENSBTAG00000047207	ENSG00000155876	ENSBTAG00000047207	-3.88983	5.90541e-18	1.51857	0.0895301	#N/A
ENSBTAG00000035959	none	ENSBTAG00000035959	-3.74789	6.46363e-34	4.97558	0.342542	#N/A
ENSBTAG00000032775	none	ENSBTAG00000032775	-3.6179	7.27121e-15	1.84414	0.122676	#N/A
ENSBTAG00000032979	none	ENSBTAG00000032979	-3.42784	3.73509e-10	0.832936	0.0663145	#N/A
ENSBTAG00000045566	ENSG00000163682	ENSBTAG00000045566	-3.35888	1.96396e-18	2.4922	0.220879	#N/A
ENSBTAG00000006813	none	ENSBTAG00000006813	-3.21353	1.36129e-22	7.4607	0.729644	#N/A
ENSBTAG00000007296	none	ENSBTAG00000007296	-3.19306	2.71932e-11	2.22256	0.21648	#N/A
ENSBTAG00000034656	none	ENSBTAG00000034656	-3.18082	1.99947e-09	1.5396	0.143087	#N/A
ENSBTAG00000047064	none	ENSBTAG00000047064	-3.10862	5.61802e-15	2.43037	0.259977	#N/A
ENSBTAG00000046633	none	ENSBTAG00000046633	-3.0746	3.53548e-11	1.55054	0.15765	#N/A
ENSBTAG00000015551	none	ENSBTAG00000015551	-2.91281	1.08279e-25	22.0019	2.68343	#N/A
ENSBTAG00000034433	none	ENSBTAG00000034433	-2.8605	2.43865e-16	3.32437	0.416638	#N/A
ENSBTAG00000045592	ENSG00000181061	ENSBTAG00000045592	-2.75618	7.15807e-09	0.95615	0.130871	#N/A
ENSBTAG00000046952	none	ENSBTAG00000046952	-2.7457	4.07214e-10	2.02316	0.268079	#N/A
ENSBTAG00000046688	none	ENSBTAG00000046688	-2.71147	4.02143e-20	4.47165	0.637787	#N/A
ENSBTAG00000026809	none	ENSBTAG00000026809	-2.67369	1.99992e-22	23.6701	3.42246	#N/A
ENSBTAG00000047548	none	ENSBTAG00000047548	-2.6641	0.000618958	0.526908	0.0680776	#N/A
ENSBTAG00000035855	none	ENSBTAG00000035855	-2.5249	9.80517e-07	0.394373	0.0611741	#N/A
ENSBTAG00000025764	none	ENSBTAG00000025764	-2.4842	0.000691924	0.461504	0.0697319	#N/A
ENSBTAG00000046351	none	ENSBTAG00000046351	-2.25111	4.0957e-10	17.9487	3.36089	#N/A
ENSBTAG00000004817	none	ENSBTAG00000004817	-2.16763	1.06642e-05	1.04612	0.208008	#N/A
ENSBTAG00000020774	none	ENSBTAG00000020774	-1.8901	8.10463e-08	2.84423	0.694347	#N/A
ENSBTAG00000004443	none	ENSBTAG00000004443	-1.86621	0.000139472	0.713083	0.155399	#N/A
ENSBTAG00000014953	none	ENSBTAG00000014953	-1.79156	0.0166778	0.176021	0.0401257	#N/A
ENSBTAG00000014328	none	ENSBTAG00000014328	-1.71563	2.13841e-10	22.96	6.10683	#N/A
ENSBTAG00000002009	none	ENSBTAG00000002009	-1.65075	0.0017417	1.30666	0.368966	#N/A
ENSBTAG00000048225	ENSG00000163682	ENSBTAG00000048225	-1.65008	4.93091e-05	1.63971	0.458021	#N/A
ENSBTAG00000011370	none	ENSBTAG00000011370	-1.6403	0.00720878	0.862941	0.25177	#N/A
ENSBTAG00000025335	none	ENSBTAG00000025335	-1.5314	0.0170145	0.943472	0.289621	#N/A
ENSBTAG00000047024	none	ENSBTAG00000047024	-1.51742	0.000247137	0.693873	0.210619	#N/A
ENSBTAG00000045531	none	ENSBTAG00000045531	-1.36309	0.00149004	0.784498	0.281872	#N/A
ENSBTAG00000037925	none	ENSBTAG00000037925	-1.34118	3.89773e-05	8.77451	3.04229	#N/A
ENSBTAG00000039456	none	ENSBTAG00000039456	-1.25966	0.0232767	1.24004	0.457105	#N/A
ENSBTAG00000037937	none	ENSBTAG00000037937	-1.23009	7.75308e-05	1.70973	0.60739	#N/A
ENSBTAG00000033897	none	ENSBTAG00000033897	-1.20318	0.0165423	1.27765	0.502985	#N/A
ENSBTAG00000024492	none	ENSBTAG00000024492	-1.19586	0.000775997	1.76464	0.671357	#N/A
ENSBTAG00000039950	ENSG00000181061	ENSBTAG00000039950	-1.17712	0.0431887	0.807617	0.328673	#N/A
ENSBTAG00000034973	none	ENSBTAG00000034973	-1.14064	0.0261038	1.40815	0.552924	#N/A
ENSBTAG00000026637	none	ENSBTAG00000026637	-1.10677	0.000570381	2.51592	1.04366	#N/A
ENSBTAG00000040414	none	ENSBTAG00000040414	-1.1054	0.000323	20.0403	8.35594	#N/A
ENSBTAG00000046586	ENSG00000255302	ENSBTAG00000046586	-1.08973	0.0350735	1.08152	0.470649	#N/A
ENSBTAG00000002290	none	ENSBTAG00000002290	-1.05458	0.0200432	0.638071	0.263194	#N/A
ENSBTAG00000045979	none	ENSBTAG00000045979	-1.03922	0.0250964	1.39878	0.597443	#N/A
ENSBTAG00000039283	none	ENSBTAG00000039283	-1.02506	0.00114097	17.7547	7.88494	#N/A
ENSBTAG00000007692	none	ENSBTAG00000007692	-1.02429	0.0277305	1.54491	0.683974	#N/A
ENSBTAG00000032432	none	ENSBTAG00000032432	-0.975816	0.0131304	5.30657	2.42219	#N/A
ENSBTAG00000025258	none	ENSBTAG00000025258	-0.960841	0.00325758	11.9731	5.21276	#N/A
ENSBTAG00000045751	ENSG00000125257	ENSBTAG00000045751	-0.954708	0.00924982	1.14643	0.453633	#N/A
ENSBTAG00000037826	ENSG00000167311	ENSBTAG00000037826	-0.932594	0.0277559	0.99279	0.439501	#N/A
ENSBTAG00000047248	ENSG00000169564	ENSBTAG00000047248	-0.926957	0.0069354	29.0988	13.6796	#N/A
ENSBTAG00000006864	ENSG00000244731	ENSBTAG00000006864	-0.913307	0.0147255	0.824038	0.392674	#N/A
ENSBTAG00000032051	ENSG00000198075	ENSBTAG00000032051	-0.837992	0.0431887	2.12276	1.04673	#N/A
ENSBTAG00000047621	none	ENSBTAG00000047621	-0.811708	0.0395807	6.60512	3.34551	#N/A
ENSBTAG00000021755	none	ENSBTAG00000021755	-0.787041	0.043388	6.51667	3.41804	#N/A
ENSBTAG00000040367	none	ENSBTAG00000040367	-0.780442	0.0314552	40.8388	21.2114	#N/A
ENSBTAG00000047547	none	ENSBTAG00000047547	-0.776765	0.0314552	91.8412	48.1005	#N/A
ENSBTAG00000021649	ENSG00000166441	ENSBTAG00000021649	-0.770474	0.046165	16.5412	8.57147	#N/A
ENSBTAG00000000609	none	ENSBTAG00000000609	-0.754269	0.0394058	142.763	75.3644	#N/A
ENSBTAG00000046587	ENSG00000175315	ENSBTAG00000046587	0.755391	0.0465384	27.5759	39.8166	#N/A
ENSBTAG00000001879	ENSG00000132326	ENSBTAG00000001879	0.827525	0.0191922	4.95396	7.30184	#N/A
ENSBTAG00000046333	ENSG00000248713	ENSBTAG00000046333	0.840629	0.0141228	13.5838	21.2942	#N/A
ENSBTAG00000037500	none	ENSBTAG00000037500	0.849019	0.0182405	93.1138	142.091	#N/A
ENSBTAG00000045685	ENSG00000132326	ENSBTAG00000045685	0.86054	0.0149621	4.25408	6.41523	#N/A
ENSBTAG00000016688	none	ENSBTAG00000016688	0.907204	0.00542892	730.119	1158.25	#N/A
ENSBTAG00000010813	ENSG00000173598	ENSBTAG00000010813	0.960762	0.00474845	7.91284	12.8145	#N/A
ENSBTAG00000012647	ENSG00000178568	ENSBTAG00000012647	1.01038	0.0211858	0.211759	0.353372	#N/A
ENSBTAG00000039664	none	ENSBTAG00000039664	1.23997	0.0142209	0.423207	0.900681	#N/A
ENSBTAG00000048135	ENSG00000211896	ENSBTAG00000048135	1.46855	7.2332e-07	2.99892	7.69307	#N/A
ENSBTAG00000034711	none	ENSBTAG00000034711	1.72068	0.00879145	0.123937	0.345303	#N/A
ENSBTAG00000039337	ENSG00000186115	ENSBTAG00000039337	1.78561	0.000299999	0.14707	0.440315	#N/A
ENSBTAG00000036257	ENSG00000186376	ENSBTAG00000036257	1.81885	0.00569647	0.219271	0.671111	#N/A
ENSBTAG00000007665	ENSG00000113389	NPR3	1.26147	2.33585e-05	3.28937	6.4202	signal peptide, membrane
ENSBTAG00000000507	ENSG00000123358	NR4A1	1.14268	0.000107431	24.9267	45.6302	#N/A
ENSBTAG00000001864	ENSG00000119508	NR4A3	1.9023	2.27838e-12	3.08346	10.1236	#N/A
ENSBTAG00000007447	ENSG00000173598	NUDT4	0.957724	0.00267065	19.0369	30.4865	#N/A
ENSBTAG00000000232	ENSG00000197428	OR51D1	1.46089	1.46449e-05	1.00046	2.34769	#N/A
ENSBTAG00000000233	ENSG00000180785	OR51E1	1.30648	1.18359e-05	4.95847	10.6137	#N/A
ENSBTAG00000047752	ENSG00000165312	OTUD1	1.79502	2.70324e-11	10.7354	28.7474	#N/A
ENSBTAG00000008026	ENSG00000101405	OXT	2.06043	0.0074676	0.110491	0.429135	extracellular region, signal peptide
ENSBTAG00000012630	ENSG00000149090	PAMR1	-1.03503	0.0112922	0.668086	0.279061	EGF-like region, complement control, extracellular region, peptidase, signal peptide
ENSBTAG00000045603	ENSG00000081818	PCDHB4	1.64782	0.000117897	0.128254	0.361126	#N/A
ENSBTAG00000019951	ENSG00000145882	PCYOX1L	-1.44414	0.000210163	0.81423	0.248408	AA metabolism, extracellular region, signal peptide
ENSBTAG00000008636	ENSG00000184588	PDE4B	1.04779	0.000605026	10.2649	19.1667	#N/A
ENSBTAG00000017183	ENSG00000154553	PDLIM3	0.763723	0.0344083	1583.26	2273.48	filament/cytoskeleton, contractile fiber, muscle development, myosin
ENSBTAG00000007343	ENSG00000196923	PDLIM7	1.35308	1.4022e-06	65.3434	139.418	filament/cytoskeleton
ENSBTAG00000046708	ENSG00000172840	PDP2	0.944178	0.00902941	1.49038	2.45473	#N/A
ENSBTAG00000003889	ENSG00000179094	PER1	0.738898	0.046165	26.6357	37.4808	#N/A
ENSBTAG00000014547	ENSG00000164708	PGAM2	1.10675	0.000200323	357.834	661.634	glucose metabolism
ENSBTAG00000009951	ENSG00000184207	PGP	0.738429	0.0492368	21.1172	29.401	cell adhesion
ENSBTAG00000039028	ENSG00000124102	PI3	1.43866	9.89286e-05	0.941306	2.28267	extracellular region, peptidase
ENSBTAG00000011620	ENSG00000101464	PIGU	-0.855344	0.0211858	4.03041	1.9334	#N/A
ENSBTAG00000010989	ENSG00000145675	PIK3R1	0.769707	0.0324867	55.0043	77.9944	lipid binding, chemokine, cell adhesion
ENSBTAG00000015702	ENSG00000107859	PITX3	2.39573	1.53418e-18	1.8855	8.63541	#N/A
ENSBTAG00000019382	ENSG00000162878	PKDCC	1.07013	0.00111951	2.13128	3.82493	#N/A
ENSBTAG00000001601	ENSG00000067225	PKM2	1.01516	0.00097774	1073.62	1819.9	glucose metabolism
ENSBTAG00000005947	ENSG00000122861	PLAU	1.29293	9.1692e-06	3.65052	8.271	EGF-like region, plasma/coagulation, extracellular region, peptidase, signal peptide
ENSBTAG00000018966	ENSG00000138193	PLCE1	-1.04422	0.00101195	2.15127	0.862951	#N/A
ENSBTAG00000019090	ENSG00000068137	PLEKHH3	1.05469	0.000822135	2.75469	4.88874	filament/cytoskeleton
ENSBTAG00000020988	none	PLK1S1	-0.770174	0.038994	7.35974	3.722	filament/cytoskeleton, microtubule
ENSBTAG00000012931	ENSG00000198523	PLN	0.766514	0.0332992	175.016	248.231	ion homeostasis, peptidase, membrane, muscle development
ENSBTAG00000006977	ENSG00000123560	PLP1	-0.970879	0.0364004	0.652113	0.264843	ion homeostasis, lipid synthesis, membrane
ENSBTAG00000000071	ENSG00000147588	PMP2	-1.68413	0.0277559	0.208042	0.0531583	lipid binding
ENSBTAG00000017430	ENSG00000130822	PNCK	0.777791	0.046165	2.87845	4.19294	#N/A
ENSBTAG00000011731	ENSG00000141744	PNMT	0.936664	0.0364004	0.667908	1.09325	AA metabolism
ENSBTAG00000006015	ENSG00000170734	POLH	-1.25545	2.2597e-05	7.64106	2.87136	#N/A
ENSBTAG00000015654	ENSG00000005421	PON1	-2.51455	1.61209e-12	1.53705	0.222651	lipid binding, AA metabolism, extracellular region
ENSBTAG00000017024	ENSG00000109819	PPARGC1A	1.47991	9.37547e-08	3.47331	8.07026	#N/A
ENSBTAG00000013492	ENSG00000115592	PRKAG3	0.845579	0.0133823	23.451	35.9104	glucose transport, carbohydrate binding, glucose metabolism, lipid synthesis
ENSBTAG00000010836	ENSG00000163704	PRRT3	-1.02719	0.0424071	0.313665	0.136673	#N/A
ENSBTAG00000020855	ENSG00000088179	PTPN4	0.935207	0.00471029	4.23385	6.86455	filament/cytoskeleton
ENSBTAG00000000253	ENSG00000142949	PTPRF	1.18322	0.00902941	0.0855073	0.172438	cell adhesion, signal peptide, membrane, MHC/immunoglobulin
ENSBTAG00000015311	ENSG00000153233	PTPRR	1.46956	8.23153e-05	0.195049	0.492786	#N/A
ENSBTAG00000009012	ENSG00000163661	PTX3	4.64802	1.53591e-56	0.606376	15.6524	carbohydrate binding, chemokine, extracellular region, signal peptide
ENSBTAG00000019159	ENSG00000100362	PVALB	-3.19375	1.99702e-21	4.54109	0.408439	myosin
ENSBTAG00000015318	ENSG00000130202	PVRL2	0.846114	0.0165423	5.97356	9.1295	cell adhesion, membrane, MHC/immunoglobulin
ENSBTAG00000002417	ENSG00000137502	RAB30	-0.938468	0.0194232	1.53807	0.691693	microtubule, membrane, myosin
ENSBTAG00000011146	ENSG00000166128	RAB8B	-0.799071	0.0243005	7.9397	3.99078	microtubule, membrane, myosin
ENSBTAG00000039329	ENSG00000131019	RAET1G	0.919574	0.0373875	0.951461	1.53864	chemokine, MHC/immunoglobulin
ENSBTAG00000012450	ENSG00000109756	RAPGEF2	1.05109	0.000568091	8.26004	14.0591	#N/A
ENSBTAG00000020520	ENSG00000108551	RASD1	-1.13402	0.000336705	6.81947	2.58224	microtubule
ENSBTAG00000020035	ENSG00000159200	RCAN1	2.23374	1.8278e-17	58.4811	223.538	muscle development
ENSBTAG00000012804	ENSG00000129625	REEP5	-0.752276	0.038994	230.491	119.168	membrane
ENSBTAG00000047827	ENSG00000102032	RENBP	-1.78637	1.25249e-08	2.61838	0.68027	#N/A
ENSBTAG00000000570	ENSG00000165731	RET	-0.926602	0.00750498	2.28849	1.12303	#N/A
ENSBTAG00000018603	ENSG00000182175	RGMA	0.796816	0.0421596	2.40433	3.65242	#N/A
ENSBTAG00000004305	ENSG00000143333	RGS16	2.97248	3.1071e-27	1.1017	7.35624	#N/A
ENSBTAG00000004499	ENSG00000138835	RGS3	0.768845	0.0373373	2.13478	3.13026	#N/A
ENSBTAG00000012234	ENSG00000132677	RHBG	-1.73822	0.000765225	0.285534	0.0762503	filament/cytoskeleton, membrane
ENSBTAG00000018691	ENSG00000116574	RHOU	0.763585	0.046165	2.33476	3.33277	filament/cytoskeleton, microtubule, membrane, myosin
ENSBTAG00000008061	ENSG00000188026	RILPL1	-0.74472	0.0425064	448.131	238.752	#N/A
ENSBTAG00000003291	ENSG00000166532	RIMKLB	0.901408	0.0417826	0.434823	0.687499	myosin
ENSBTAG00000008793	ENSG00000129538	RNASE1	-2.59081	1.98498e-11	1.82829	0.231022	extracellular region, signal peptide
ENSBTAG00000046189	ENSG00000206150	RNASE13	0.915053	0.0165423	4.2703	6.63372	#N/A
ENSBTAG00000009091	ENSG00000135828	RNASEL	0.901993	0.0163931	0.868674	1.40059	#N/A
ENSBTAG00000007393	ENSG00000108830	RND2	1.07133	0.00284177	1.22477	2.13913	#N/A
ENSBTAG00000009055	ENSG00000137393	RNF144B	1.07209	0.000378563	34.5875	62.2337	peptidase, membrane
ENSBTAG00000047600	ENSG00000047936	ROS1	1.78819	1.30405e-07	0.0956765	0.288563	#N/A
ENSBTAG00000022275	ENSG00000147403	RPL10	-3.264	2.53681e-31	25.3346	2.44341	#N/A
ENSBTAG00000038783	ENSG00000174748	RPL15	-5.46995	2.14969e-51	8.48357	0.166518	#N/A
ENSBTAG00000024839	ENSG00000265681	RPL17	-3.54542	1.09155e-17	2.33878	0.176693	#N/A
ENSBTAG00000022902	none	RPL17	-0.931838	0.0113641	7.19961	3.33162	#N/A
ENSBTAG00000025595	ENSG00000122026	RPL21	-0.892135	0.0148651	10.6761	5.12127	#N/A
ENSBTAG00000022278	ENSG00000198242	RPL23A	-9.63689	1.44995e-103	45.5745	0.0367616	#N/A
ENSBTAG00000032022	none	RPL23A	-9.06894	1.47366e-97	38.5752	0.0548564	#N/A
ENSBTAG00000046394	none	RPL23A	-1.60996	6.60321e-08	10.7684	3.23628	#N/A
ENSBTAG00000037931	none	RPL39	-6.05399	1.05721e-41	7.9231	0.0968856	#N/A
ENSBTAG00000014447	ENSG00000117676	RPS6KA1	-1.42667	8.14715e-07	4.78822	1.49356	filament/cytoskeleton, microtubule
ENSBTAG00000013929	ENSG00000166592	RRAD	2.09448	1.79751e-15	82.3116	303.734	microtubule
ENSBTAG00000012302	ENSG00000185924	RTN4RL1	-0.856109	0.0364004	1.90852	0.960516	#N/A
ENSBTAG00000012640	ENSG00000143546	S100A8	1.19398	0.0241903	0.789666	1.78105	chemokine, filament/cytoskeleton, antimicrobial, membrane
ENSBTAG00000006505	ENSG00000163220	S100A9	1.05024	0.0165423	0.743104	1.46288	chemokine, filament/cytoskeleton, antimicrobial, membrane
ENSBTAG00000022396	ENSG00000173432	SAA3	2.48755	4.8544e-14	0.770376	4.35836	extracellular region, signal peptide, defense response
ENSBTAG00000006121	ENSG00000187550	SBK2	2.61884	8.26471e-07	0.0772458	0.408393	#N/A
ENSBTAG00000016768	ENSG00000166257	SCN3B	0.765174	0.0364004	27.0364	39.4972	ion homeostasis, signal peptide, membrane, MHC/immunoglobulin
ENSBTAG00000031814	ENSG00000135094	SDS	0.93999	0.0194052	0.852465	1.3857	AA metabolism, glucose metabolism, lipid synthesis
ENSBTAG00000018843	ENSG00000197249	SERPINA1	-2.05245	2.17458e-05	0.489258	0.097962	plasma/coagulation, extracellular region, peptidase, signal peptide, defense response
ENSBTAG00000046540	ENSG00000196136	SERPINA3-1	-1.91896	0.000587928	0.197422	0.0423513	#N/A
ENSBTAG00000014465	ENSG00000106366	SERPINE1	1.09116	0.001079	0.876818	1.59598	plasma/coagulation, extracellular region, peptidase, signal peptide
ENSBTAG00000004269	ENSG00000118515	SGK1	-0.875039	0.00918933	31.2679	14.6227	myosin
ENSBTAG00000034411	ENSG00000178343	SHISA3	1.19612	0.0347718	0.369798	0.694742	#N/A
ENSBTAG00000009183	ENSG00000164054	SHISA5	0.827447	0.0199916	5.4687	8.35665	signal peptide, membrane
ENSBTAG00000019633	ENSG00000138771	SHROOM3	-1.31494	5.03807e-06	4.5154	1.59954	#N/A
ENSBTAG00000007213	ENSG00000198053	SIRPA	-0.930372	0.00454411	7.352	3.30662	#N/A
ENSBTAG00000004159	ENSG00000170577	SIX2	1.00818	0.0125227	0.953903	1.68126	#N/A
ENSBTAG00000003074	ENSG00000108932	SLC16A6	1.23941	1.86685e-05	14.3443	29.5068	#N/A
ENSBTAG00000019792	ENSG00000165449	SLC16A9	-1.84821	0.046165	0.145686	0.033144	#N/A
ENSBTAG00000014861	ENSG00000168575	SLC20A2	0.82644	0.0167273	8.1544	11.9913	ion homeostasis, membrane
ENSBTAG00000039080	ENSG00000146477	SLC22A3	1.21918	0.0295854	0.138752	0.27952	#N/A
ENSBTAG00000011912	ENSG00000148339	SLC25A25	1.3521	1.52111e-06	15.0726	32.7593	membrane
ENSBTAG00000009617	ENSG00000117394	SLC2A1	0.849879	0.0215731	1.309	1.9427	glucose transport, carbohydrate binding, membrane
ENSBTAG00000009190	ENSG00000181856	SLC2A4	0.916328	0.00491255	46.5968	73.8068	glucose transport, carbohydrate binding, ion homeostasis, membrane
ENSBTAG00000011381	ENSG00000115194	SLC30A3	1.10088	0.0379272	0.184017	0.358907	ion homeostasis, membrane
ENSBTAG00000002385	ENSG00000100036	SLC35E4	0.848831	0.0225325	3.04126	4.63159	#N/A
ENSBTAG00000002348	ENSG00000080493	SLC4A4	0.933227	0.00843525	1.00996	1.61181	ion homeostasis, membrane
ENSBTAG00000046544	ENSG00000130876	SLC7A10	1.22578	0.00275389	0.354398	0.707176	#N/A
ENSBTAG00000010085	ENSG00000003989	SLC7A2	1.31409	5.76218e-06	4.18856	8.47451	#N/A
ENSBTAG00000016388	ENSG00000101187	SLCO4A1	1.82223	1.01729e-05	0.126174	0.420928	#N/A
ENSBTAG00000012441	ENSG00000101665	SMAD7	1.60538	1.25249e-08	4.01167	10.6132	#N/A
ENSBTAG00000017528	ENSG00000185669	SNAI3	1.3703	2.93548e-05	1.54521	3.45003	#N/A
ENSBTAG00000008441	ENSG00000184557	SOCS3	2.33898	2.61569e-17	3.69377	16.9944	peptidase
ENSBTAG00000008849	ENSG00000134243	SORT1	-0.821396	0.01732	91.8353	44.3735	#N/A
ENSBTAG00000003502	ENSG00000152377	SPOCK1	-1.89159	1.02117e-07	1.94008	0.440312	EGF-like region, extracellular region
ENSBTAG00000008827	ENSG00000107742	SPOCK2	0.825132	0.0185587	3.83859	5.80987	extracellular region
ENSBTAG00000005260	ENSG00000118785	SPP1	-1.47069	0.000412554	0.497631	0.16664	chemokine, extracellular region, cell adhesion, growth factor, signal peptide
ENSBTAG00000017457	ENSG00000072786	STK10	-0.877022	0.0105049	6.90195	3.2333	#N/A
ENSBTAG00000007206	ENSG00000128578	STRIP2	-0.861291	0.0105475	74.5319	35.3959	#N/A
ENSBTAG00000004720	ENSG00000137573	SULF1	-0.928096	0.0212464	0.964866	0.438237	#N/A
ENSBTAG00000001979	ENSG00000102387	TAF7L	1.33927	0.0329262	0.117615	0.251598	microtubule
ENSBTAG00000016891	ENSG00000124678	TCP11	-1.78103	4.67471e-09	2.11527	0.529594	#N/A
ENSBTAG00000011097	ENSG00000152760	TCTEX1D1	1.51571	0.0260976	0.163791	0.398015	#N/A
ENSBTAG00000032719	ENSG00000072274	TFRC	1.79926	2.33232e-11	7.72114	21.2786	#N/A
ENSBTAG00000004364	ENSG00000144115	THNSL2	-0.98254	0.00417495	2.44706	1.12351	#N/A
ENSBTAG00000020446	ENSG00000172009	THOP1	-0.860994	0.0107077	49.8946	24.1514	peptidase
ENSBTAG00000012120	ENSG00000163659	TIPARP	2.25302	1.62406e-17	8.0205	32.3566	#N/A
ENSBTAG00000016505	ENSG00000170537	TMC7	0.891761	0.0166778	0.923575	1.42194	#N/A
ENSBTAG00000045579	ENSG00000135211	TMEM60	-1.94163	0.00217813	0.964633	0.217089	#N/A
ENSBTAG00000048059	ENSG00000151117	TMEM86A	-1.13031	0.000279379	14.3573	5.5146	#N/A
ENSBTAG00000007423	ENSG00000164761	TNFRSF11B	-0.841938	0.0377597	1.56768	0.762588	extracellular region
ENSBTAG00000012082	ENSG00000006327	TNFRSF12A	1.30299	7.54176e-06	18.6715	37.1067	#N/A
ENSBTAG00000020054	ENSG00000146072	TNFRSF21	-0.897478	0.00744001	8.17013	3.84899	#N/A
ENSBTAG00000027407	ENSG00000243509	TNFRSF6B	1.73545	1.82187e-05	0.316251	1.04351	EGF-like region
ENSBTAG00000010880	ENSG00000130598	TNNI2	1.19199	3.97302e-05	1854.91	3632.13	#N/A
ENSBTAG00000022158	ENSG00000130595	TNNT3	1.16132	7.23995e-05	2374.89	4507.25	myosin
ENSBTAG00000015109	ENSG00000183864	TOB2	1.05721	0.00049652	24.5208	42.1245	#N/A
ENSBTAG00000005373	ENSG00000140416	TPM1	1.22262	2.17458e-05	2522.05	5003.77	filament/cytoskeleton, contractile fiber, myosin
ENSBTAG00000011424	ENSG00000198467	TPM2	1.02211	0.000870933	3832.81	6676.63	filament/cytoskeleton, myosin
ENSBTAG00000000390	ENSG00000169902	TPST1	0.767488	0.046165	2.83921	4.1027	#N/A
ENSBTAG00000004490	ENSG00000204616	TRIM31	-1.41127	0.0368861	0.256737	0.080946	#N/A
ENSBTAG00000010008	ENSG00000149292	TTC12	-1.32198	0.000134063	1.25791	0.427619	#N/A
ENSBTAG00000015392	ENSG00000116830	TTF2	-0.875583	0.0165423	1.68658	0.807534	#N/A
ENSBTAG00000001489	ENSG00000167552	TUBA1A	-0.860694	0.0140561	7.46663	3.74302	filament/cytoskeleton, microtubule, myosin
ENSBTAG00000030973	ENSG00000178462	TUBA1D	-1.19478	8.23153e-05	9.20309	3.62309	filament/cytoskeleton, microtubule
ENSBTAG00000004624	ENSG00000196230	TUBB	-0.958506	0.00400169	10.0423	4.51567	#N/A
ENSBTAG00000046886	ENSG00000137267	TUBB2B	-0.931287	0.00603174	6.98042	3.1917	#N/A
ENSBTAG00000023730	ENSG00000258947	TUBB3	-2.20385	5.52785e-07	0.485122	0.0981884	filament/cytoskeleton, microtubule
ENSBTAG00000006969	ENSG00000261812	TUBB5	-0.841937	0.013778	106.457	52.1545	filament/cytoskeleton, microtubule, myosin
ENSBTAG00000030347	ENSG00000037042	TUBG2	-0.883623	0.0155637	3.62307	1.71977	filament/cytoskeleton, microtubule
ENSBTAG00000019379	ENSG00000184811	TUSC5	1.28929	0.000822135	0.224261	0.508677	#N/A
ENSBTAG00000021864	ENSG00000129235	TXNDC17	-0.831985	0.0175884	43.7176	21.0172	#N/A
ENSBTAG00000042470	ENSG00000252688	U6	-2.43268	0.000174255	2.97027	0.455482	#N/A
ENSBTAG00000005078	ENSG00000154277	UCHL1	1.42814	4.27074e-07	9.19897	17.7606	chemokine, peptidase, microtubule, muscle development
ENSBTAG00000009749	ENSG00000036672	USP2	0.753677	0.0388934	60.7901	85.7496	peptidase, membrane
ENSBTAG00000014906	ENSG00000038427	VCAN	0.809071	0.0277445	0.464552	0.67097	EGF-like region, carbohydrate binding, complement control, extracellular region, cell adhesion, signal peptide, MHC/immunoglobulin
ENSBTAG00000016357	ENSG00000112303	VNN2	-0.959883	0.0046485	4.14621	1.8792	#N/A
ENSBTAG00000015769	ENSG00000155659	VSIG4	-1.10446	0.046165	0.444545	0.185209	membrane, MHC/immunoglobulin
ENSBTAG00000010670	ENSG00000243284	VSIG8	1.23411	0.044933	0.152146	0.319496	#N/A
ENSBTAG00000016151	ENSG00000109072	VTN	-2.11176	0.00100311	0.21687	0.0407178	carbohydrate binding, chemokine, extracellular region, cell adhesion
ENSBTAG00000006860	ENSG00000165816	VWA2	-1.42759	0.00530437	0.249049	0.0777653	#N/A
ENSBTAG00000008718	ENSG00000185274	WBSCR17	0.971887	0.00611569	0.712533	1.14044	#N/A
ENSBTAG00000001603	ENSG00000177752	YIPF7	0.757712	0.038994	6.00472	8.5201	membrane
ENSBTAG00000045702	ENSG00000257315	ZBED6	1.08194	0.000541097	2.28606	3.8936	#N/A
ENSBTAG00000011316	ENSG00000163874	ZC3H12A	0.82119	0.023533	2.54608	3.79276	#N/A
ENSBTAG00000008573	ENSG00000128016	ZFP36	0.95415	0.00277616	41.7559	70.2019	#N/A
ENSBTAG00000017836	ENSG00000204644	ZFP57	-1.12887	0.000355726	4.93526	1.93177	#N/A
ENSBTAG00000047428	ENSG00000162702	ZNF281	0.888734	0.00870262	9.47523	15.1211	#N/A
ENSBTAG00000046162	ENSG00000187595	ZNF385C	1.41396	8.57075e-05	0.471034	1.04879	#N/A
ENSBTAG00000019881	ENSG00000164185	ZNF474	1.16411	0.000376074	1.18031	2.18245	#N/A
ENSBTAG00000013943	ENSG00000183779	ZNF703	1.03245	0.00097774	6.3502	10.5009	#N/A
ENSBTAG00000015406	ENSG00000141579	ZNF750	1.03641	0.00082214	6.22194	10.5752	#N/A
ENSBTAG00000002527	ENSG00000132003	ZSWIM4	0.866777	0.0165423	1.3734	2.02952	#N/A

## Sheet: 3N_vs_3P.sig
bos_ID	hum_ID	gene_name	logFC	FDR	FPKM_N	FPKM_P	DAVID_annotation
ENSBTAG00000011800	ENSG00000172350	ABCG4	0.611134	0.0471539	0.601772	0.869812	#N/A
ENSBTAG00000021202	ENSG00000097021	ACOT7	0.629043	0.00889673	3.13249	4.62163	#N/A
ENSBTAG00000010411	ENSG00000134917	ADAMTS8	0.746244	0.00855468	0.611324	0.961537	extracellular region, peptidase
ENSBTAG00000019813	ENSG00000181092	ADIPOQ	-0.650999	0.00270805	5.1822	3.00649	glucose metabolism, AA metabolism, lipid binding, collagen, extracellular region, ion homeostasis, cell adhesion, signal peptide, microtubule, lipid synthesis
ENSBTAG00000017294	ENSG00000228278	AGP	-0.7487	0.0041576	4.20948	2.32615	lipid binding, extracellular region, signal peptide, defense response
ENSBTAG00000037456	ENSG00000126705	AHDC1	0.603841	0.00460316	4.1065	5.87271	#N/A
ENSBTAG00000008951	ENSG00000162551	ALPL	-0.635485	0.00824511	2.79699	1.68154	signal peptide, membrane
ENSBTAG00000019764	ENSG00000110243	APOA5	-1.83436	0.0207814	0.185133	0.0436254	lipid binding, extracellular region, microtubule
ENSBTAG00000001915	ENSG00000091583	APOH	-0.859574	0.007819	1.25023	0.619623	carbohydrate binding, plasma/coagulation, complement control, extracellular region, signal peptide
ENSBTAG00000016998	ENSG00000152213	ARL11	0.814666	0.000375257	2.16769	3.71765	#N/A
ENSBTAG00000010877	ENSG00000157343	ARMC12	-1.08165	0.00131996	1.16004	0.49687	#N/A
ENSBTAG00000039335	ENSG00000105643	ARRDC2	-0.512118	0.0328407	22.9541	14.9325	#N/A
ENSBTAG00000000392	ENSG00000138303	ASCC1	-0.555173	0.0133462	20.524	12.9182	#N/A
ENSBTAG00000034077	ENSG00000101440	ASIP	3.65669	9.12408e-06	0.0358057	0.588271	lipid binding, extracellular region, signal peptide
ENSBTAG00000008545	ENSG00000162772	ATF3	0.808455	9.49325e-06	9.73331	15.9355	FOS/bZIP, glucose metabolism, HLH motif
ENSBTAG00000038523	ENSG00000132681	ATP1A4	0.553041	0.0287729	2.49418	3.45059	#N/A
ENSBTAG00000002255	ENSG00000145692	BHMT	-2.02144	1.94776e-05	0.269815	0.0549959	lipid synthesis
ENSBTAG00000022590	none	BOLA	-1.56472	8.339e-23	25.9092	8.10761	chemokine, signal peptide, membrane, myosin, MHC/immunoglobulin
ENSBTAG00000037605	ENSG00000237541	BOLA-DQA1	1.35895	1.11022e-16	14.2771	33.3625	#N/A
ENSBTAG00000009656	ENSG00000237541	BOLA-DQA2	-1.33255	1.97142e-11	4.592	1.72054	chemokine, signal peptide, membrane, myosin, MHC/immunoglobulin
ENSBTAG00000038128	ENSG00000237541	BOLA-DQA5	-1.63994	1.01061e-10	1.48671	0.443614	chemokine, signal peptide, membrane, myosin, MHC/immunoglobulin
ENSBTAG00000019386	none	BOLA-NC	-0.632575	0.00370565	14.9485	8.95574	chemokine, signal peptide, membrane, MHC/immunoglobulin
ENSBTAG00000024272	ENSG00000213512	BT.37579	0.816603	0.0486348	0.353614	0.562545	#N/A
ENSBTAG00000020330	ENSG00000133639	BTG1	-0.488925	0.0483138	34.7895	23.0943	#N/A
ENSBTAG00000046073	ENSG00000205090	C16H1orf70	-1.62489	0.01304	0.310441	0.0882277	#N/A
ENSBTAG00000044056	ENSG00000214556	C19H17orf98	1.5547	0.00575643	0.224212	0.627859	#N/A
ENSBTAG00000026994	ENSG00000187699	C2H2orf88	0.815014	0.00594862	2.12639	3.5256	#N/A
ENSBTAG00000016149	ENSG00000113600	C9	-1.25989	9.27084e-05	0.427822	0.160914	chemokine, EGF-like region, plasma/coagulation, extracellular region, peptidase, signal peptide, thrombospondin, defense response, membrane, MHC/immunoglobulin
ENSBTAG00000007506	ENSG00000105605	CACNG7	2.20714	0.0271503	0.040632	0.218946	#N/A
ENSBTAG00000014859	ENSG00000180881	CAPS2	-1.21887	0.00860361	0.363037	0.147453	#N/A
ENSBTAG00000017690	ENSG00000172508	CARNS1	0.538617	0.0190807	8.70483	11.9906	#N/A
ENSBTAG00000011002	ENSG00000128596	CCDC136	1.46556	3.81857e-07	0.128019	0.337572	#N/A
ENSBTAG00000026275	ENSG00000106178	CCL24	-0.861318	0.0427509	0.730045	0.373744	chemokine, extracellular region, growth factor
ENSBTAG00000019577	ENSG00000129048	CCRL1	-0.65069	0.0297278	1.45291	0.883271	membrane
ENSBTAG00000008956	ENSG00000172116	CD8B	0.97608	0.0382714	0.279613	0.517137	MHC/immunoglobulin
ENSBTAG00000011021	ENSG00000198848	CES1	-0.973064	0.018165	0.470227	0.216344	#N/A
ENSBTAG00000046158	ENSG00000244255	CFB	-0.802971	0.00101991	1.44472	0.763609	#N/A
ENSBTAG00000034501	ENSG00000205403	CFI	-1.12612	1.94776e-05	0.930182	0.393374	plasma/coagulation, peptidase
ENSBTAG00000017564	ENSG00000143375	CGN	-0.774097	0.0337659	0.293975	0.161581	filament/cytoskeleton, membrane, myosin
ENSBTAG00000008028	ENSG00000128656	CHN1	0.993753	1.59212e-08	4.2548	8.07023	#N/A
ENSBTAG00000012541	ENSG00000166869	CHP2	-0.918662	0.0225414	0.742126	0.37104	#N/A
ENSBTAG00000004908	ENSG00000108556	CHRNE	1.12275	1.01061e-10	4.56287	9.61718	ion homeostasis, signal peptide, membrane
ENSBTAG00000007969	ENSG00000187288	CIDEC	-1.0027	0.000375257	1.4447	0.651928	#N/A
ENSBTAG00000022622	ENSG00000114737	CISH	-0.895691	2.16342e-07	43.7502	22.0393	peptidase, membrane
ENSBTAG00000000601	ENSG00000204248	COL11A2	2.06382	7.55686e-21	0.140395	0.569791	#N/A
ENSBTAG00000013662	ENSG00000144810	COL8A1	-0.866448	0.000143069	0.82328	0.413734	collagen, cell adhesion
ENSBTAG00000039555	ENSG00000127184	COX7C	-0.678676	0.000456577	188.05	111.697	membrane
ENSBTAG00000002233	ENSG00000140848	CPNE2	-0.646232	0.0363471	1.47234	0.8853	#N/A
ENSBTAG00000011458	ENSG00000088882	CPXM1	0.749585	0.00664903	0.636898	1.00722	extracellular region, cell adhesion, peptidase
ENSBTAG00000002749	ENSG00000120088	CRHR1	0.725559	0.0011427	3.35091	5.3155	chemokine, membrane
ENSBTAG00000014718	ENSG00000175315	CST6	0.546371	0.0228142	50.6082	69.6386	filament/cytoskeleton, peptidase
ENSBTAG00000006694	ENSG00000145824	CXCL14	0.647873	0.011698	1.70858	2.51865	chemokine, extracellular region
ENSBTAG00000000085	ENSG00000140505	CYP1A2	-1.42866	0.000166371	0.45004	0.147474	lipid binding, AA metabolism
ENSBTAG00000023549	none	CYP2C19	-1.01546	0.0437812	0.320749	0.139841	#N/A
ENSBTAG00000015735	ENSG00000171903	CYP4F2	0.689966	0.0457175	0.521501	0.790487	#N/A
ENSBTAG00000047933	ENSG00000171954	CYP4F22	1.70673	3.10978e-09	0.279658	0.848059	#N/A
ENSBTAG00000003220	ENSG00000213088	DARC	-0.981321	0.000394524	1.78843	0.834705	membrane, defense response
ENSBTAG00000001154	ENSG00000062282	DGAT2	-0.494885	0.0452719	18.1402	12.2438	lipid binding, lipid synthesis, membrane
ENSBTAG00000015919	ENSG00000169116	DKFZP564O0823	-0.708837	0.0253259	1.67114	0.962536	#N/A
ENSBTAG00000012969	ENSG00000155011	DKK2	-0.60785	0.0067341	6.29472	3.9216	extracellular region
ENSBTAG00000016063	ENSG00000187957	DNER	-0.748306	0.00311949	1.43435	0.811414	#N/A
ENSBTAG00000021887	ENSG00000147647	DPYS	-1.10471	0.0378048	0.206376	0.0847963	#N/A
ENSBTAG00000001975	ENSG00000102385	DRP2	0.968673	0.0430873	0.134955	0.252358	#N/A
ENSBTAG00000002910	ENSG00000121310	ECHDC2	0.799777	1.43768e-05	11.2369	18.6316	lipid synthesis
ENSBTAG00000008096	ENSG00000078401	EDN1	-0.847001	0.00189584	1.20023	0.616729	glucose transport, carbohydrate binding, plasma/coagulation, extracellular region, ion homeostasis, signal peptide, lipid synthesis, muscle development
ENSBTAG00000015181	ENSG00000112425	EPM2A	0.566403	0.00911524	13.6678	18.7887	carbohydrate binding, chemokine, MHC/immunoglobulin
ENSBTAG00000004221	ENSG00000164283	ESM1	-0.799565	0.00771888	0.956167	0.523532	extracellular region
ENSBTAG00000037526	ENSG00000170323	FABP4	-0.825933	7.78775e-05	11.6148	6.01475	lipid binding, ion homeostasis, HLH motif, lipid homeostasis
ENSBTAG00000015467	ENSG00000111879	FAM184A	0.864084	6.32796e-06	1.79957	3.05566	#N/A
ENSBTAG00000009733	ENSG00000165140	FBP1	-0.890943	0.0389989	0.776536	0.390288	glucose metabolism
ENSBTAG00000001638	ENSG00000171560	FGA	-1.76882	2.23748e-20	2.73648	0.726143	plasma/coagulation, extracellular region, microtubule, signal peptide, defense response
ENSBTAG00000022120	ENSG00000171564	FGB	-1.3339	2.67754e-14	3.85165	1.39372	#N/A
ENSBTAG00000006745	ENSG00000171557	FGG	-1.68871	4.57544e-19	3.3864	0.945308	plasma/coagulation, extracellular region, microtubule, signal peptide, defense response
ENSBTAG00000006676	ENSG00000176971	FIBIN	0.759593	0.000304398	1.30521	2.12031	extracellular region, signal peptide
ENSBTAG00000011985	ENSG00000119686	FLVCR2	3.27924	1.61614e-23	0.0955133	0.853495	#N/A
ENSBTAG00000044105	ENSG00000150907	FOXO1	-0.940695	1.34831e-07	10.7003	4.99797	#N/A
ENSBTAG00000025462	ENSG00000099860	GADD45B	-0.560701	0.0396536	4.86467	3.00173	#N/A
ENSBTAG00000008240	ENSG00000131386	GALNT15	-0.916278	0.00211747	0.807125	0.390385	#N/A
ENSBTAG00000005586	ENSG00000171766	GATM	0.730467	0.000206886	5.00237	7.84048	AA metabolism, membrane
ENSBTAG00000013718	ENSG00000145321	GC	-0.983279	0.000106634	1.37488	0.634664	filament/cytoskeleton, extracellular region, signal peptide, myosin
ENSBTAG00000002215	ENSG00000131459	GFPT2	-0.779327	0.00147183	1.30036	0.697552	carbohydrate binding, glucose metabolism
ENSBTAG00000038186	ENSG00000173221	GLRX	0.524555	0.0334728	16.7903	23.0052	ion homeostasis
ENSBTAG00000013631	ENSG00000135821	GLUL	-0.658677	0.000643425	167.689	98.5569	lipid synthesis
ENSBTAG00000009148	ENSG00000143167	GPA33	-1.2437	0.00698465	0.437117	0.171465	membrane, MHC/immunoglobulin
ENSBTAG00000015402	ENSG00000196208	GREB1	-0.621063	0.00572469	2.26764	1.33493	#N/A
ENSBTAG00000021516	ENSG00000182793	GSTA1	1.04752	1.30626e-06	2.33754	4.79228	#N/A
ENSBTAG00000016472	ENSG00000213366	GSTM2	-1.06195	6.98191e-07	3.79674	1.73321	#N/A
ENSBTAG00000001842	ENSG00000134202	GSTM3	-0.502217	0.0372397	120.882	79.7209	#N/A
ENSBTAG00000040298	ENSG00000184674	GSTT1	-0.783032	0.000198817	7.33178	4.08644	#N/A
ENSBTAG00000023999	ENSG00000242441	GTF2A1L	-1.70874	0.000456577	0.383532	0.104438	microtubule
ENSBTAG00000018948	ENSG00000124440	HIF3A	-0.952611	0.00121424	0.372792	0.176027	HLH motif
ENSBTAG00000003352	ENSG00000232629	HLA-DQB2	-1.45742	1.1399e-06	4.82589	1.66281	MHC/immunoglobulin
ENSBTAG00000015582	ENSG00000100292	HMOX1	-0.54349	0.0237784	12.7318	8.0974	plasma/coagulation, ion homeostasis, defense response
ENSBTAG00000006354	ENSG00000261701	HP	-3.86609	3.20841e-50	2.73767	0.159692	complement control, extracellular region, peptidase, signal peptide
ENSBTAG00000003564	ENSG00000110169	HPX	-1.40648	2.43283e-08	1.35121	0.45652	extracellular region, signal peptide
ENSBTAG00000011720	ENSG00000025423	HSD17B6	-1.21403	0.0299406	0.318277	0.125415	signal peptide, membrane
ENSBTAG00000039035	ENSG00000173110	HSPA6	-0.942397	0.00167068	0.854131	0.40432	MHC/immunoglobulin
ENSBTAG00000020602	ENSG00000131203	IDO1	-1.18867	2.34365e-10	4.6012	1.86769	AA metabolism
ENSBTAG00000003152	ENSG00000165949	IFI27	-0.601338	0.0357414	3.7169	2.33087	#N/A
ENSBTAG00000046768	ENSG00000146678	IGFBP1	-1.46204	0.0404457	0.338474	0.106302	#N/A
ENSBTAG00000005596	ENSG00000115457	IGFBP2	-0.905551	0.0224022	0.907704	0.440637	extracellular region, signal peptide
ENSBTAG00000007843	ENSG00000055957	ITIH1	-0.877256	0.0115675	0.448972	0.220933	extracellular region, peptidase, signal peptide
ENSBTAG00000007850	ENSG00000055955	ITIH4	-0.537838	0.0404084	3.375	2.15989	extracellular region, peptidase, signal peptide, membrane, defense response
ENSBTAG00000020116	none	JSP.1	0.928768	9.40969e-08	14.5047	26.2266	chemokine, signal peptide, membrane, myosin, MHC/immunoglobulin
ENSBTAG00000012319	ENSG00000176076	KCNE1L	1.21388	5.14112e-05	0.384123	0.874393	#N/A
ENSBTAG00000017956	ENSG00000153885	KCTD15	0.843731	1.03124e-05	2.7468	4.62616	ion homeostasis, membrane
ENSBTAG00000019530	ENSG00000155666	KDM8	0.620171	0.0424541	1.45192	2.09541	#N/A
ENSBTAG00000006806	ENSG00000128422	KRT17	3.29902	0.000537775	0.00918997	0.121024	filament/cytoskeleton
ENSBTAG00000012034	ENSG00000170477	KRT4	1.22507	0.00755717	0.12348	0.272837	filament/cytoskeleton
ENSBTAG00000016121	ENSG00000170454	KRT75	3.20455	3.69724e-25	0.0793108	0.69188	filament/cytoskeleton
ENSBTAG00000016864	ENSG00000129988	LBP	-1.87024	0.00977766	0.153072	0.034546	glucose transport, carbohydrate binding, chemokine, extracellular region, signal peptide, antimicrobial, defense response
ENSBTAG00000048118	ENSG00000108231	LGI1	-2.41196	2.8137e-08	0.936824	0.144233	extracellular region, signal peptide, muscle development
ENSBTAG00000005106	none	LGI1	-1.54253	1.98445e-06	0.819452	0.246952	extracellular region, signal peptide, muscle development
ENSBTAG00000019272	ENSG00000087253	LPCAT2	-0.938032	0.00909818	0.594875	0.299625	#N/A
ENSBTAG00000004399	ENSG00000173114	LRRN3	0.901008	0.0492429	0.221048	0.386065	#N/A
ENSBTAG00000001292	ENSG00000012223	LTF	-1.34063	0.00666238	0.224088	0.0783408	extracellular region, ion homeostasis, peptidase, signal peptide, antimicrobial, defense response
ENSBTAG00000011617	ENSG00000176909	MAMSTR	0.525168	0.0404457	4.18519	5.73729	#N/A
ENSBTAG00000039046	none	MGC127538	-0.935753	0.024028	0.527618	0.292899	lipid binding, ion homeostasis, antimicrobial, lipid homeostasis
ENSBTAG00000010630	ENSG00000164074	MGC165715	-0.570606	0.0133462	10.7129	6.74958	#N/A
ENSBTAG00000002630	ENSG00000196588	MKL1	0.54254	0.0207814	6.0438	8.25157	#N/A
ENSBTAG00000015369	ENSG00000213190	MLLT11	0.910948	2.27895e-07	10.7644	19.1669	#N/A
ENSBTAG00000012919	ENSG00000102996	MMP15	0.606251	0.0112135	1.54661	2.22491	#N/A
ENSBTAG00000033835	ENSG00000158887	MPZ	0.92431	1.36243e-06	2.36486	4.14256	signal peptide, membrane, MHC/immunoglobulin
ENSBTAG00000011808	ENSG00000138379	MSTN	0.745509	0.000121989	4.27835	6.80723	chemokine, extracellular region, growth factor, signal peptide
ENSBTAG00000001595	ENSG00000205358	MT1E	-2.54061	0.00293595	0.55117	0.0727555	metal-thiolate
ENSBTAG00000011465	ENSG00000133055	MYBPH	0.590339	0.00481546	36.6847	52.5874	MHC/immunoglobulin
ENSBTAG00000040053	ENSG00000197616	MYH7	-0.807421	4.9104e-06	41.069	22.1745	filament/cytoskeleton, contractile fiber, muscle development, myosin
ENSBTAG00000015509	ENSG00000229644	NAMPT	-0.512268	0.0303837	48.4544	31.4657	#N/A
ENSBTAG00000019407	ENSG00000186310	NAP1L3	-1.15122	2.81919e-05	2.06165	0.874592	#N/A
ENSBTAG00000005146	none	ENSBTAG00000005146	-0.53546	0.0202184	45.1717	29.3331	chemokine, membrane, MHC/immunoglobulin
ENSBTAG00000007043	ENSG00000196136	ENSBTAG00000007043	-3.61142	2.48893e-08	0.286255	0.0151939	extracellular region, peptidase
ENSBTAG00000022395	ENSG00000134339	ENSBTAG00000022395	-2.44943	4.15301e-09	1.3054	0.202598	extracellular region, signal peptide, defense response
ENSBTAG00000022570	ENSG00000187134	ENSBTAG00000022570	-1.02229	2.48417e-05	2.17432	1.05226	lipid synthesis
ENSBTAG00000026917	ENSG00000196136	ENSBTAG00000026917	-1.76531	1.09983e-15	2.06427	0.538758	peptidase
ENSBTAG00000031538	ENSG00000205076	ENSBTAG00000031538	-3.55837	0.000828663	0.262963	0.0141266	#N/A
ENSBTAG00000048094	ENSG00000196136	ENSBTAG00000048094	-3.36926	8.339e-23	0.96063	0.0770357	#N/A
ENSBTAG00000046365	ENSG00000178934	ENSBTAG00000046365	-2.52906	0.00455319	0.337148	0.0562919	#N/A
ENSBTAG00000008564	ENSG00000254959	ENSBTAG00000008564	-1.78531	5.40384e-11	2.00724	0.515028	#N/A
ENSBTAG00000025258	none	ENSBTAG00000025258	-1.61911	2.46378e-19	5.37166	1.7123	#N/A
ENSBTAG00000014953	none	ENSBTAG00000014953	-1.56506	0.0246145	0.172563	0.0489325	#N/A
ENSBTAG00000004443	none	ENSBTAG00000004443	-1.43861	0.00469055	0.49473	0.157296	#N/A
ENSBTAG00000045929	ENSG00000179820	ENSBTAG00000045929	-1.27988	0.0207814	0.280472	0.105744	#N/A
ENSBTAG00000039283	none	ENSBTAG00000039283	-1.25947	0.024028	0.473297	0.179835	#N/A
ENSBTAG00000046307	none	ENSBTAG00000046307	-1.12865	1.72747e-11	22.9633	9.65502	#N/A
ENSBTAG00000014328	none	ENSBTAG00000014328	-1.09585	6.19219e-11	13.2663	5.82588	#N/A
ENSBTAG00000037937	none	ENSBTAG00000037937	-1.08633	4.95119e-08	1.36715	0.593774	#N/A
ENSBTAG00000037826	ENSG00000167311	ENSBTAG00000037826	-1.07672	0.0125727	0.334249	0.148957	#N/A
ENSBTAG00000045751	ENSG00000125257	ENSBTAG00000045751	-0.86727	0.00145675	0.622235	0.32411	#N/A
ENSBTAG00000046153	none	ENSBTAG00000046153	-0.780287	0.000304398	5.90683	3.19552	#N/A
ENSBTAG00000031214	none	ENSBTAG00000031214	-0.685901	0.0393694	1.60447	0.936161	#N/A
ENSBTAG00000047621	none	ENSBTAG00000047621	-0.661123	0.0460916	3.25171	1.9244	#N/A
ENSBTAG00000047547	none	ENSBTAG00000047547	-0.501886	0.0427694	70.9878	46.9334	#N/A
ENSBTAG00000046587	ENSG00000175315	ENSBTAG00000046587	0.503519	0.0403894	92.173	122.887	#N/A
ENSBTAG00000039326	ENSG00000205318	ENSBTAG00000039326	0.636748	0.0457175	1.09793	1.6125	#N/A
ENSBTAG00000000211	ENSG00000146950	ENSBTAG00000000211	0.66221	0.0273585	0.446136	0.659401	#N/A
ENSBTAG00000048135	ENSG00000211896	ENSBTAG00000048135	0.903314	0.000195348	1.68418	2.94561	#N/A
ENSBTAG00000039664	none	ENSBTAG00000039664	1.2776	0.00205948	0.363121	0.857144	#N/A
ENSBTAG00000046047	ENSG00000186376	ENSBTAG00000046047	1.36575	0.0279973	0.412441	0.957279	#N/A
ENSBTAG00000006686	ENSG00000168743	NPNT	0.876549	0.000143069	0.874932	1.51077	#N/A
ENSBTAG00000047293	ENSG00000180530	NRIP1	0.60652	0.00460316	4.87363	6.97698	#N/A
ENSBTAG00000039861	ENSG00000089127	OAS1Y	-0.555766	0.0457175	3.68337	2.36482	chemokine
ENSBTAG00000027348	ENSG00000214788	OOSP1	-5.43259	1.75363e-09	0.264424	0	extracellular region, signal peptide
ENSBTAG00000019146	ENSG00000184792	OSBP2	0.589098	0.0365888	0.81463	1.14491	#N/A
ENSBTAG00000045603	ENSG00000081818	PCDHB4	1.47286	0.00130826	0.0788824	0.21886	#N/A
ENSBTAG00000020097	ENSG00000112378	PERP	0.999788	0.000246071	0.454026	0.86697	#N/A
ENSBTAG00000008401	ENSG00000170525	PFKFB3	-1.32239	6.89807e-17	93.9737	34.3674	glucose metabolism, myosin
ENSBTAG00000039719	ENSG00000092621	PHGDH	-1.1122	6.39499e-05	0.92713	0.411885	AA metabolism, lipid synthesis
ENSBTAG00000002092	ENSG00000164530	PI16	-0.716588	0.00179521	2.24368	1.26305	extracellular region, peptidase, signal peptide, membrane
ENSBTAG00000039028	ENSG00000124102	PI3	1.41652	9.40969e-08	0.98179	2.47019	extracellular region, peptidase
ENSBTAG00000019090	ENSG00000068137	PLEKHH3	0.503722	0.0437812	6.98529	9.26303	filament/cytoskeleton
ENSBTAG00000001271	ENSG00000122194	PLG	-1.19987	7.64793e-05	0.444446	0.174214	plasma/coagulation, extracellular region, ion homeostasis, peptidase, signal peptide, defense response, muscle development
ENSBTAG00000015311	ENSG00000153233	PTPRR	1.47515	2.08505e-09	0.238249	0.633546	#N/A
ENSBTAG00000019159	ENSG00000100362	PVALB	-1.32917	5.8786e-07	2.27804	0.938964	myosin
ENSBTAG00000039329	ENSG00000131019	RAET1G	0.758955	0.00270805	2.22166	3.44638	chemokine, MHC/immunoglobulin
ENSBTAG00000034366	ENSG00000116741	RGS2	-0.55267	0.0416147	4.61529	2.96219	#N/A
ENSBTAG00000008793	ENSG00000129538	RNASE1	-2.71303	4.01301e-20	1.90149	0.263408	extracellular region, signal peptide
ENSBTAG00000046189	ENSG00000206150	RNASE13	0.911573	0.00036886	2.90586	5.14546	#N/A
ENSBTAG00000006963	ENSG00000197958	RPL12	-0.738731	0.00109191	10.9432	6.09657	#N/A
ENSBTAG00000013358	ENSG00000186468	RPS23	0.534043	0.021678	49.6233	67.9594	#N/A
ENSBTAG00000008121	ENSG00000146374	RSPO3	-0.681641	0.00477731	5.30695	3.07532	EGF-like region, carbohydrate binding, extracellular region, signal peptide, thrombospondin
ENSBTAG00000015911	ENSG00000013392	RWDD2A	-0.716929	0.0403894	1.88777	1.07182	#N/A
ENSBTAG00000012640	ENSG00000143546	S100A8	-1.89693	0.0403894	0.538124	0.120818	chemokine, filament/cytoskeleton, antimicrobial, membrane
ENSBTAG00000022394	none	SAA1	-1.78952	3.82027e-06	0.923315	0.240592	extracellular region, signal peptide, defense response
ENSBTAG00000022449	ENSG00000145284	SCD5	-0.556062	0.0392825	2.64295	1.70945	lipid synthesis, membrane
ENSBTAG00000046540	ENSG00000196136	SERPINA3-1	-1.35941	2.29726e-08	0.998665	0.347899	#N/A
ENSBTAG00000047040	ENSG00000196136	SERPINA3-6	-2.91273	1.11845e-13	0.547375	0.0618217	#N/A
ENSBTAG00000004362	ENSG00000117601	SERPINC1	-0.791962	0.0365638	0.839698	0.445297	carbohydrate binding, plasma/coagulation, extracellular region, peptidase, signal peptide, defense response
ENSBTAG00000015366	ENSG00000106483	SFRP4	-1.09824	2.53098e-07	2.44164	1.05685	#N/A
ENSBTAG00000019633	ENSG00000138771	SHROOM3	-0.723635	0.00019664	4.2011	2.46264	#N/A
ENSBTAG00000011437	ENSG00000142178	SIK1	-0.535527	0.024436	10.5309	6.85902	#N/A
ENSBTAG00000004860	ENSG00000113396	SLC27A6	-0.625777	0.00373383	7.53055	4.50878	#N/A
ENSBTAG00000011482	ENSG00000167703	SLC43A2	-0.962183	2.37647e-08	12.7389	5.91745	membrane
ENSBTAG00000007415	ENSG00000092068	SLC7A8	-0.948563	3.35057e-07	3.43544	1.60872	#N/A
ENSBTAG00000014132	ENSG00000162804	SNED1	-0.923366	0.00273873	0.395198	0.190322	#N/A
ENSBTAG00000042868	ENSG00000212338	SNORA67	-1.71062	0.039445	1.62389	0.446901	#N/A
ENSBTAG00000012007	ENSG00000120833	SOCS2	-0.559682	0.0189127	7.47684	4.76648	lipid binding, peptidase
ENSBTAG00000008827	ENSG00000107742	SPOCK2	-0.618478	0.00455319	3.26519	1.97136	extracellular region
ENSBTAG00000005260	ENSG00000118785	SPP1	-2.84777	6.19219e-11	0.29852	0.0384258	chemokine, extracellular region, cell adhesion, growth factor, signal peptide
ENSBTAG00000007273	ENSG00000091513	TF	-0.686314	0.00438609	1.92225	1.10941	extracellular region, ion homeostasis, signal peptide, membrane, myosin
ENSBTAG00000032719	ENSG00000072274	TFRC	0.607392	0.00354984	14.6253	21.1233	#N/A
ENSBTAG00000005300	ENSG00000171729	TMEM51	0.622502	0.00935132	3.26449	4.72587	#N/A
ENSBTAG00000000328	ENSG00000179636	TPPP2	0.94694	1.31982e-05	3.08938	5.55591	#N/A
ENSBTAG00000018775	ENSG00000088325	TPX2	0.546848	0.044858	1.71398	2.34769	#N/A
ENSBTAG00000020985	ENSG00000107165	TYRP1	0.626531	0.0270706	1.3158	1.92675	EGF-like region, signal peptide, lipid synthesis, membrane
ENSBTAG00000005078	ENSG00000154277	UCHL1	2.22945	6.03852e-44	5.7638	25.5413	chemokine, peptidase, microtubule, muscle development
ENSBTAG00000016151	ENSG00000109072	VTN	-0.646075	0.0408158	1.43012	0.836593	carbohydrate binding, chemokine, extracellular region, cell adhesion
ENSBTAG00000012265	ENSG00000110799	VWF	-0.732405	7.79051e-05	12.4678	6.99456	#N/A
ENSBTAG00000014336	ENSG00000166272	WBP1L	-0.670287	0.00296031	8.23804	4.80264	#N/A
ENSBTAG00000008718	ENSG00000185274	WBSCR17	0.63655	0.0204741	0.755357	1.11752	#N/A
ENSBTAG00000021876	ENSG00000166415	WDR72	-0.957881	0.00270805	0.484487	0.233452	#N/A
ENSBTAG00000012519	ENSG00000158125	XDH	-0.69911	0.000271274	10.9345	6.26147	#N/A
ENSBTAG00000019881	ENSG00000164185	ZNF474	-1.1685	0.00855468	0.379985	0.155708	#N/A

## Sheet: in_all_TP
bos_ID	hum_ID	gene_name	logFC_1	logFC_2	logFC_3	FPKM_1-N	FPKM_1-P	FPKM_2-N	FPKM_2-P	FPKM_3-N	FPKM_3-P	DAVID_FA	DE_liver
ENSBTAG00000005260	ENSG00000118785	SPP1	-4.36776	-1.47069	-2.84777	0.372848	0.0164014	0.497631	0.16664	0.29852	0.0384258	chemokine, extracellular region, cell adhesion, growth factor, signal peptide	-
ENSBTAG00000009656	ENSG00000237541	BOLA-DQA2	-0.853811	-1.22977	-1.33255	4.10998	2.22105	3.13645	1.22088	4.592	1.72054	chemokine, signal peptide, membrane, myosin, MHC/immunoglobulin	ENSBTAG00000009656
ENSBTAG00000038128	ENSG00000237541	BOLA-DQA5	-1.20612	-1.65393	-1.63994	1.40645	0.602981	1.13879	0.318375	1.48671	0.443614	chemokine, signal peptide, membrane, myosin, MHC/immunoglobulin	ENSBTAG00000038128
ENSBTAG00000008793	ENSG00000129538	RNASE1	-2.85346	-2.59081	-2.71303	1.78126	0.227124	1.82829	0.231022	1.90149	0.263408	extracellular region, signal peptide	-
ENSBTAG00000005106	none	none	-0.942821	-2.02198	-1.54253	0.756273	0.379329	0.605834	0.113364	0.819452	0.246952	extracellular region, signal peptide, muscle development	-
ENSBTAG00000039046	none	MGC127538	-3.61952	-4.5787	-0.935753	0.996344	0.0818634	2.23065	0.0843669	0.527618	0.292899	lipid binding, ion homeostasis, antimicrobial, lipid homeostasis	-
ENSBTAG00000009148	ENSG00000143167	GPA33	-1.21213	-1.85246	-1.2437	0.629007	0.285195	6.2971	1.51321	0.437117	0.171465	membrane, MHC/immunoglobulin	-
ENSBTAG00000023999	ENSG00000242441	GTF2A1L	-2.33769	-1.12575	-1.70874	0.44072	0.0850676	1.7573	0.725347	0.383532	0.104438	microtubule	-
ENSBTAG00000019159	ENSG00000100362	PVALB	-2.13577	-3.19375	-1.32917	4.0606	0.933374	4.54109	0.408439	2.27804	0.938964	myosin	-
ENSBTAG00000022590	none	BOLA	-1.42089	-1.41706	-1.56472	22.9389	8.38043	25.682	8.30487	25.9092	8.10761	#N/A	-
ENSBTAG00000014859	ENSG00000180881	CAPS2	-1.30593	-2.4207	-1.21887	0.388912	0.159796	0.357734	0.0538418	0.363037	0.147453	#N/A	-
ENSBTAG00000016063	ENSG00000187957	DNER	-0.957061	-1.34869	-0.748306	1.28455	0.69266	1.78973	0.567052	1.43435	0.811414	#N/A	-
ENSBTAG00000016472	ENSG00000213366	GSTM2	-1.4625	-1.22195	-1.06195	3.55597	1.25285	3.57195	1.35044	3.79674	1.73321	#N/A	-
ENSBTAG00000001842	ENSG00000134202	GSTM3	-0.657767	-1.05484	-0.502217	122.821	74.3662	265.315	105.415	120.882	79.7209	#N/A	-
ENSBTAG00000040298	ENSG00000184674	GSTT1	-0.796236	-0.81456	-0.783032	8.00281	4.69634	8.98447	4.61309	7.33178	4.08644	#N/A	-
ENSBTAG00000003352	ENSG00000232629	HLA-DQB2	-0.943708	-1.19278	-1.45742	4.51786	2.30504	3.53602	1.3528	4.82589	1.66281	#N/A	-
ENSBTAG00000019407	ENSG00000186310	NAP1L3	-1.1388	-0.951199	-1.15122	2.55898	1.14911	2.29476	1.04439	2.06165	0.874592	#N/A	-
ENSBTAG00000004443	none	none	-1.67145	-1.86621	-1.43861	0.51954	0.151451	0.713083	0.155399	0.49473	0.157296	#N/A	-
ENSBTAG00000037937	none	none	-1.46915	-1.23009	-1.08633	1.41948	0.49373	1.70973	0.60739	1.36715	0.593774	#N/A	-
ENSBTAG00000014328	none	none	-1.25749	-1.71563	-1.09585	15.4628	6.26668	22.96	6.10683	13.2663	5.82588	#N/A	-
ENSBTAG00000037826	ENSG00000167311	none	-0.882653	-0.932594	-1.07672	0.635318	0.345342	0.99279	0.439501	0.334249	0.148957	#N/A	-
ENSBTAG00000025258	none	none	-0.850551	-0.960841	-1.61911	4.5134	2.58958	11.9731	5.21276	5.37166	1.7123	#N/A	-
ENSBTAG00000047547	none	none	-0.670933	-0.776765	-0.501886	63.597	38.8439	91.8412	48.1005	70.9878	46.9334	#N/A	-
ENSBTAG00000019633	ENSG00000138771	SHROOM3	-0.866304	-1.31494	-0.723635	2.99862	1.62702	4.5154	1.59954	4.2011	2.46264	#N/A	-
ENSBTAG00000039329	ENSG00000131019	RAET1G	0.702144	0.919574	0.758955	1.89291	2.92413	0.951461	1.53864	2.22166	3.44638	chemokine, MHC/immunoglobulin	-
ENSBTAG00000005078	ENSG00000154277	UCHL1	2.7628	1.42814	2.22945	4.71314	30.0058	9.19897	17.7606	5.7638	25.5413	chemokine, peptidase, microtubule, muscle development	-
ENSBTAG00000020116	none	JSP.1	0.855012	0.809561	0.928768	13.4103	23.8662	15.283	23.5289	14.5047	26.2266	chemokine, signal peptide, membrane, myosin, MHC/immunoglobulin	-
ENSBTAG00000039028	ENSG00000124102	PI3	0.987793	1.43866	1.41652	0.726431	1.39228	0.941306	2.28267	0.98179	2.47019	extracellular region, peptidase	-
ENSBTAG00000008545	ENSG00000162772	ATF3	0.686418	0.814007	0.808455	18.4728	29.6797	20.2506	28.6195	9.73331	15.9355	FOS/bZIP, glucose metabolism, HLH motif	-
ENSBTAG00000004908	ENSG00000108556	CHRNE	1.06848	1.52539	1.12275	5.50382	11.2515	2.22779	5.85696	4.56287	9.61718	ion homeostasis, signal peptide, membrane	-
ENSBTAG00000034077	ENSG00000101440	ASIP	4.83876	3.95314	3.65669	0.0205037	0.929729	0.0202589	0.436848	0.0358057	0.588271	lipid binding, extracellular region, signal peptide	ENSBTAG00000034077
ENSBTAG00000002910	ENSG00000121310	ECHDC2	0.601517	1.35746	0.799777	10.9654	16.3503	6.28188	13.7051	11.2369	18.6316	lipid synthesis	-
ENSBTAG00000037605	ENSG00000237541	BOLA-DQA1	1.75675	0.987889	1.35895	10.5203	34.2849	11.2083	18.0317	14.2771	33.3625	#N/A	-
ENSBTAG00000024272	ENSG00000213512	BT.37579	1.32812	1.88448	0.816603	0.242809	0.559884	0.213187	0.669669	0.353614	0.562545	#N/A	ENSBTAG00000024272
ENSBTAG00000044056	ENSG00000214556	C19H17orf98	1.23813	1.14428	1.5547	0.351402	0.808996	0.660706	1.23086	0.224212	0.627859	#N/A	-
ENSBTAG00000011002	ENSG00000128596	CCDC136	1.48346	1.04664	1.46556	0.110825	0.314454	0.161231	0.300046	0.128019	0.337572	#N/A	-
ENSBTAG00000011985	ENSG00000119686	FLVCR2	3.00196	3.09676	3.27924	0.1157	0.821922	0.139086	1.08917	0.0955133	0.853495	#N/A	ENSBTAG00000011985
ENSBTAG00000025462	ENSG00000099860	GADD45B	1.78411	1.45481	-0.560701	3.88572	13.41	3.7672	9.18391	4.86467	3.00173	#N/A	-
ENSBTAG00000048135	ENSG00000211896	none	1.20989	1.46855	0.903314	2.57854	5.7779	2.99892	7.69307	1.68418	2.94561	#N/A	-
ENSBTAG00000039664	none	none	1.36921	1.23997	1.2776	0.336716	0.878656	0.423207	0.900681	0.363121	0.857144	#N/A	-
ENSBTAG00000045603	ENSG00000081818	PCDHB4	1.42154	1.64782	1.47286	0.0988484	0.273733	0.128254	0.361126	0.0788824	0.21886	#N/A	-
ENSBTAG00000015311	ENSG00000153233	PTPRR	1.55407	1.46956	1.47515	0.276058	0.789628	0.195049	0.492786	0.238249	0.633546	#N/A	-

## Sheet: fpkms_M
		1_1P	1_2P	1_3P	2_1N	2_2N	2_3N	3_1N	3_2N	3_3N	4_1N	4_2N	4_3N	5_1P	5_2P	5_3P	6_1P	6_2P	6_3P	7_1P	7_2P	7_3P	8_1N	8_2N	8_3N	9_1N	9_2N	9_3N	10_1N	10_2N	10_3N	11_1N	11_2N	11_3N	12_1N	12_2N	12_3N	13_1P	13_2P	13_3P	14_1P	14_2P	14_3P	15_1P	15_2P	15_3P	16_1P	16_2P	16_3P
ENSBTAG00000043561	COX1	41526.8	42350.6	40332.5	56056.2	49836.7	46170.2	37297.2	31374.7	39028.6	40150.2	37594.3	43050.2	34575	33084.4	34169.9	40421.3	32823.5	38253.4	30826.8	29758.6	38162.8	35577.9	28978	36585.5	37118.6	41282	40640.5	44951.5	46758.9	34318.3	36870.2	35775	43886.4	42057.8	36284.5	39453.7	40244.1	35321	42079.8	29826.5	35252.9	30632.4	34024.4	15555.3	42664.7	39325.1	37166.7	45734.4
ENSBTAG00000046332	ACTA1	32442.1	14568.6	36658.5	19332.3	2481.08	42562.2	14138	4902.72	28637.6	28142.8	6550.25	29837.3	33603.9	26726.3	38405	31989.1	10981.4	42197.4	28879.5	18986.6	31126.7	25329.5	6146.41	29396.9	25727.1	2410.25	23609.6	25211.7	3193.32	27657.8	29085.9	11948.9	32633.2	16257.6	1506.91	33012.1	26553.3	5782.99	38661.8	28728.7	7442.49	35864	24434.8	9146.36	23962.1	15549.9	4749.96	28953.5
ENSBTAG00000043584	MT-ATP6	22549.9	25915.2	18214.1	33017.6	34772.4	22870.8	19735.3	21617	18245.3	22310.6	22295.5	19232.8	17542.6	17882.9	14661.9	23054.5	18918.8	17194.7	17919.7	19195.3	17166.9	20073.7	17732.2	18322	22366.9	24201.1	19206.5	27640.1	28099.9	17892.2	20935.6	23567.4	21350	22097.8	23943.2	17373.8	23004.8	24758.2	17803.2	16234.6	20530	12708.5	18014.1	5851.76	17470.7	23018.6	26453.1	22664.1
ENSBTAG00000043564	ATP8	10982.5	20833.9	14303	24984.9	29743.1	17602.8	16190.1	18328.6	14447	17653.3	19070.3	14800.7	11561.4	14478.1	12128.6	18480.8	17711.4	13323.5	14615.2	16132.1	14679.9	16662.4	15659.4	14349.4	19178.5	21504.9	15585.8	24193.1	23320.4	14490.7	18399.4	20251	16805.7	18007.8	20543.2	14916.8	17482.4	19907	13234.2	13855.9	16776.1	10446	14069.7	4542.61	13902.3	19320.7	22716	18172.2
ENSBTAG00000043556	MT-CO2	16003.3	16373.5	15533.5	22560.7	22462.4	17253.8	15267	14495.3	14620.5	16122.9	16238.9	14931.2	14178.9	12025.6	10393.2	14044.7	13575.5	14091.9	12208.5	12730.6	13846.8	13940.7	12964.9	14222.2	13518.5	15126.8	14336.1	20466.1	20438.9	12590.9	14367	15764.4	17390.3	17607.3	15752.2	14317.5	17075.3	16637.7	14032.2	11153.5	13311.5	10064.1	13632.7	8181.23	16841.7	17305.2	19072.3	18728.8
ENSBTAG00000012927	ALDOA	16020.5	14969.6	15339.6	12853.6	9404.95	17730.3	16637.6	10822.3	17014.5	12799.6	8885.48	15542.4	20328.8	17128.2	19638.4	14896.6	12676.1	16921.1	15160.6	13333.5	17140.2	13371.9	11239.9	13607.9	13958.1	4618.57	14296.6	12223.4	9333.17	16723.6	19713.6	15484.1	16676	13161.1	6250.86	15083.8	16039.4	9963.04	16678.4	17993.7	15507.5	18735.8	12946	12891	13123.9	10751.5	8181.73	17567
ENSBTAG00000021218	MYLPF	13294	10145.9	27955.7	13861.7	5975.34	20468.2	13773.3	5577.14	25272.5	13154.8	5393.13	20196.3	23766.9	10193.1	18883.6	17639.3	7903.23	26938.1	14785.6	11167.7	22485.8	14277.8	6843.87	22157.2	14283.1	7909.64	16605.1	15089.4	4510.29	18414	15704.2	8333.72	20531.6	11368	3242.46	19631.1	14857.2	6973.89	21297	16523.6	8167.41	25981.7	13191.3	9963.51	21128.9	12215.8	7575.72	19278.3
ENSBTAG00000043560	COX3	14639.3	17597.8	13771.7	21023.9	20411.1	16140.5	12718.5	14177	11518.5	14250.7	13930.6	13570.9	14083	13472.9	11895.6	13917.8	11498.9	9597.91	11656.7	11896.3	11538.8	14415.4	12834	13373.1	14628.6	13962.3	12241.9	15463.3	17884.7	13142.9	13140.7	14283.4	13668.8	15613.1	15567.3	12336.2	15879.9	15759.8	14004.9	11013.3	12449.4	8598.56	11643.7	6023.71	12211.8	14610.8	15879.4	14032.2
ENSBTAG00000046725	TNNC2	12757.6	13208.1	19094.8	13939.9	8530.8	14884.7	14311	10545.5	17435.4	12211.6	8463.44	15976.7	22089.1	13006.5	16771	15373	9146.5	19888.4	14965	13817.2	16920.9	13787.6	11041.6	17929.9	11893.2	7774.55	13723.8	12967.9	8552.06	14441.8	13513.5	9698.77	15784.3	12455	8241.96	15507.3	15394.6	11972.4	18224.8	14407.4	11739.3	19671.4	13190	18627	15579.7	13900	10831	15255.6
ENSBTAG00000043558	ND1	11183.2	14079.4	8789.73	16701.2	15428.1	11441.6	11136	12110.7	10013.2	11376.5	10723.6	9131.43	8262.77	9806.86	7472.93	11711.4	10324.2	8656.08	9019.36	9874.26	8466.19	11959.2	11553.7	10836.7	11011.6	11186.2	10004.2	15566	13989.5	10246	12286.2	13920.1	11571	12748.7	11417.8	8022.87	12424.3	12747.9	8409.26	8760.58	10615.8	5449.72	8899.09	4008.16	10526.6	13391.3	14697.8	12213.6
ENSBTAG00000043568	MT-ND3	9561.64	16586	10366.2	14935	10285	8433.26	9149.86	9865.17	8417.8	10412.4	10176.8	9152.04	9602.79	8693.42	6852.54	11454.6	9543.65	7686.49	8366	6953.55	5321.95	11613.9	11592.2	10281.1	13386.6	9095.83	8329.86	14453.9	14948.4	11459.7	11826.7	13431.3	10339.5	10983.5	12108.7	7017.13	10264.9	9973.21	7075.09	8670.56	9733.9	5342.71	9052.87	3367.87	7477.26	12306.2	13139.4	11309
ENSBTAG00000013921	CKM	8997.49	8508.04	12926.8	10900.4	6569	14107.7	9907.02	6140.67	11731.2	10114.1	5301.26	12977.1	15682.6	10442.2	13149.4	11414	7634.37	15255.2	13004.3	7684.56	13239.9	9413.17	5150.32	10078.6	10665.1	3654.84	12096	10349.6	6073.57	11692.8	12410.6	8465.09	12672.2	10034.2	3985.73	11791.9	11066.1	6460.92	11536.3	10887.4	7740.59	11979.7	9963.61	6469.7	8833.67	7553.5	5030.51	10275
ENSBTAG00000043550	MT-CYB	11486.2	13684	9330.38	15572.1	14248	11148.6	9452.32	9771.41	8605.25	10482.2	9976.7	9516.13	8331.21	9452.61	7725.79	10598.6	8918.89	8080.89	8519.81	8171.78	7536.8	10895.4	10057.3	9637.06	10918.4	9130.85	8634.73	12974.7	13883.1	9766.86	10480.7	11333.5	10271	9407.37	8731.04	6838.28	11307.3	11466.4	8794.22	8003.72	8710.91	5469.72	8125.59	3332.35	8267.71	11677.1	12433.8	11687
ENSBTAG00000043582	0	11225	14333.5	14837.1	13256.2	7972.25	8782.45	10800.3	6820.65	12624.1	8518.82	8958.47	15051.6	11897.3	6598.43	8267.6	11424.8	8734.39	12359.4	10408.6	7230.1	11496	9156.88	7528.16	9643.27	7215.05	7425.36	13358.8	14535.8	9638.08	11357.5	7219.4	7779.52	11812.7	8774.21	6106.5	7917.22	12238.2	9707.54	15821.5	7730.08	5713.23	7633.38	6087	1630.48	11249.3	11304	8864.36	12172.6
ENSBTAG00000014731	G3PDH	10758.7	9964.45	11790.8	9498	7954.71	12762.9	10625	6801.77	12699.2	8740.97	5758.07	11554.9	13743.1	10480.8	11024.9	9261.04	8355.92	12245.9	9456.35	9292.09	11620.8	9891.01	8346.3	10905.9	10323	4226.35	10905.1	8483.22	6453.36	11801.5	11419.8	10562.5	12002.2	8644.42	4885.66	10572.6	9103.95	6704.99	11268.9	11492.6	9318.27	14133.7	8755.43	8379.71	10854.5	7830.97	6244.74	11053.9
ENSBTAG00000005373	TPM1	8480.47	5856.71	14563.5	7513.57	2318.49	9667.96	6440.97	2358.49	11529.6	7281.56	2443.86	9910.96	18177	6730.89	10646.4	9542.46	3917.5	12159.6	9671.14	7275.01	13344	9049.87	4191.59	10205.7	9613.29	1472.71	8170.97	8525.23	1865.54	8804.32	9055.87	4325.14	10879	5923.09	1200.57	10897.5	8791.56	2891.59	11429.3	10450.2	4137.52	13314.5	8026.41	5608.53	9103.37	7504.9	3612.41	10626.8
ENSBTAG00000018204	MYH1	7422.15	4505.19	11040	7504.9	4974.89	9597.64	10196.3	2878.12	12298.9	8364.46	1471.69	10221.1	7159.46	9221.95	12638.1	8613.72	5471.84	8457.69	10763.2	8628.87	12195.2	10157.2	3240.14	12117.5	11000.4	4797.06	10201.3	6259.75	4063	10137.6	8793.41	7168.11	10076.7	9615.5	664.222	10801.6	8117.39	1517.27	10067.1	11071.1	6514.93	15224.1	9400.91	6979.94	7409.81	7524.56	2124.53	8916.73
ENSBTAG00000005333	MB	8031.32	6509.83	5345.01	8117.89	4197.14	5068.26	6115.37	3182.87	4419.95	7346.51	4113.48	6391.92	9363.69	6554.27	5025.51	9667.07	5928.54	5363.68	7562.29	5844.01	7221.19	9326.96	3953.13	4570.2	7479.26	4319.02	7110.76	11489.3	6231.99	5352.33	8439.98	5931.16	6141.06	9651.31	4270.38	5344.59	12398.2	6876.94	6493.93	8183.5	6659.97	5851.3	8481.55	5311.28	7591.44	9216.47	6720.19	7889.17
ENSBTAG00000043577	MT-ND4	9473.74	11298.3	6539.6	12588	10461.9	7712.46	7308.41	8120.44	6204.94	8137.54	8175.93	7361.67	7203.28	7795.95	5829.23	7980.98	7085.76	5161.9	6687.06	6756.57	5355.53	9678.48	9756.07	8321.49	9109.14	7354.12	7186.71	9841.96	9731.21	6900.93	8569.49	9567.46	7768.96	8624.87	8681.59	5723.56	8838.9	9306.65	6323.54	6911.76	6921.6	3736.44	6056.4	3301.54	6123.4	10344.5	11133.7	8674.35
ENSBTAG00000018369	MYL2	7463.81	5043	6500.01	7027.4	3907.99	7666.29	5513.21	3466.09	6545.62	10723.4	5912.01	9816.45	9042.1	5361.02	6482.07	7280.96	5443.03	9094.47	7568.7	5382.21	6947.15	8953.77	3864.74	7323.32	9692.89	6694.15	10489.4	8773.97	4642.71	4076.59	9692.91	5923.16	9914.61	9537.09	4984.34	10865.7	7124.34	5509.66	8131.91	6856.52	4654.39	4182.5	8814.44	5382.63	5032.25	7051.37	4203.5	9242.08
ENSBTAG00000011424	TPM2	8876.16	9342.82	7884.18	5511.27	3279.92	6898.32	5072.49	3443.25	4615.86	7285.04	5061.19	5779.96	9121.86	7558.04	7150.59	7808.61	7824.61	8886.66	6835.8	6008.2	5967.32	6168.03	4381.01	4970.16	6896.69	2315.56	7375.02	5512.87	3236.28	4473.21	7936.09	6277.71	5210.96	6261.53	2667.56	5368.13	8762.62	6859.52	8589.47	7752.69	5722.58	6008.21	7808.8	6563.3	4961.12	5195.29	3533.97	5146.87
ENSBTAG00000043571	ND2	7485.76	10727.7	4697.63	11109.4	9441.21	6281.68	6279.66	7760.6	4887.28	6118.43	6314.78	4760.87	6121.01	6364.56	4128.59	6231.11	6430.24	4028.88	5958.14	5785.95	4225.93	7018.84	8519.3	6119.79	5453.44	6416.76	5033.23	9442.37	8006.52	5912.28	6937.66	8427.09	6170.14	5852.36	6337.49	3517.11	7615.41	8182.75	4477.46	5922.53	6186.37	2332.72	4496.54	1770.16	4298.77	8232.3	9399.81	6140.93
ENSBTAG00000045757	TNNC1	6397.91	6690.96	6114.76	5195.9	3990.67	5258.24	6726.52	5401.65	6320.61	8512.72	7492.94	7787.71	6071.07	5063.98	4565.24	6106.69	7837.76	8840.96	5766.95	5472.15	5378.35	7517.97	5048.6	5162.13	7153.17	5909.1	8997.37	6881.43	5454.65	5226.72	7244.49	7571.55	7696.68	7896.77	5188.74	7156.57	6663.97	6232.08	6501.29	6806.03	6138.15	4649.94	8838.16	9612.01	6181.24	6468.97	5769.53	7521.5
ENSBTAG00000022158	TNNT3	6452.07	5341.75	8349.29	5691.66	1923.36	8381.69	5308.93	2508.34	6976.19	5746.85	2899.88	6904.94	10191.3	5976.87	8008.88	7826.83	3555.31	9499.37	7166.49	6467.8	8799.61	7342.36	4007.77	8335.94	5242.39	1564.89	6378.71	6320.41	1757.23	6044.74	7167.5	3340.39	6995.55	4916.75	997.247	7326.21	7062.24	3142.25	8536.39	7419.46	2888.88	9454.83	6021.53	5659.35	7196.83	5426.37	3025.83	6363.51
ENSBTAG00000010880	TNNI2	6492.29	4008.86	7405.24	4624.83	1627.16	6253.04	4035.55	2091.29	5955.86	4536.51	2110.8	5823.45	9208.76	5155.95	6224.02	5450.34	2606.11	7261.47	5018.86	4449.03	5904.69	4739.73	2844.48	6128.42	4226.67	1163.12	4356.95	4691.05	1676.26	4940.77	5015.03	2634.64	5683.94	3650.77	691.56	5601.58	5247.82	2577.16	7172.65	5394.67	2504.73	7232.38	4555.13	5121.88	5883.09	4383.8	2633.31	5069.67
ENSBTAG00000043546	ND6	4437.89	4657.08	3602.08	6314.2	4556.62	4343.38	4036.5	3173.25	3825.68	4124.61	3779.81	4364.7	3975.51	3418.38	3281.31	4692.42	3780.32	3308.02	3763.21	2944.94	3475.01	4409.61	4084.26	3541.05	4305.78	3849.61	3950.89	4848.77	4396.37	4009.45	4295.34	4242.97	4970.58	4347.24	3028.15	2882.01	4266.45	3718.82	3783.83	4123.1	3747.09	2703	3362.46	1419.75	4230.43	3851.53	3698.33	3864.77
ENSBTAG00000005534	ENO3	4537.74	4079.86	5991.23	3639.39	1953.89	6184.12	4504.49	1710.03	5084.61	3488.75	1863.21	4617.17	6128.75	4476.74	4892.39	4571.52	3336.52	6002.8	3546.49	4627.63	5883.71	4904.49	3288.84	5168.33	4328.94	874.958	5009.64	3960.47	1504.86	4943.51	5078.84	3623.41	5408.6	3758.74	856.931	5588.55	3977.15	2006.87	5476.81	5477.46	2290.93	7293.16	3794.99	4592.67	5257.14	3288.01	2053.21	4710.27
ENSBTAG00000009707	MYL1	5234.54	2946.43	7058.98	4422.88	2016.36	6544.63	3904.75	1194.08	5586.57	3599.16	1351.22	4588.6	6287.03	2960.58	4601.72	4647.54	2456.3	6157.54	3480.23	3470.9	6168.03	4389.45	1866.77	5716.44	4109.97	1271.73	4489.6	4769.22	1324.65	3993.61	4427.4	2701.38	6180.63	3854.48	612.21	6125.58	4201.38	1374.91	5894	4661.44	1840	7047.71	3594.25	1982.11	5627.5	3355.92	1577.32	4792.52
ENSBTAG00000048229	TPT1	3956.24	4325.7	4023.34	4473.31	7209.76	3298.21	4764.86	5488.47	4531.81	4216.69	5479.06	4138.63	4788.43	3973.94	4246.89	3587.69	4158.46	4118.96	4503.91	4706.49	3984.18	3929.14	5311.35	4153.63	3358.63	5655.97	3893.46	4186.21	4922.91	3518.35	3758.3	4825.54	4037.84	4049.76	5623.21	3880.89	4389.46	5335.53	3848.35	4810.41	6073.09	4851.44	4642.01	5135.64	3957.58	4378.33	5265.11	4432.41
ENSBTAG00000043559	ND4L	4830.35	5021.79	2724.8	5187.4	4645.66	3419.83	3454.78	3889.79	2905.09	3793.49	3915.04	3527.46	2222.69	3600.53	2659.39	3628.28	3653.62	2347.47	3135.82	3253.08	2639.37	4395.99	5162.75	4057.45	4075.68	3568.63	3315.34	4912.61	4559.5	3430.99	4267.82	4774.59	3496.01	3875.06	4071.36	2549.11	3955.78	4450.56	2759.73	3556.08	3146.73	1583.17	2636.63	1216.88	2893.96	4875.94	5108.22	3861.88
ENSBTAG00000043563	ND5	3771.42	3677.65	2399.44	4497.07	3633.46	3417.78	3215.71	2662.39	2790.06	3315.39	2972.26	3377.59	1964.49	2888.12	2638.26	3670.77	3328.36	2484.07	3140.7	2591.67	2737.64	3705.18	3785.98	2989.72	3508.73	2950.91	3081.22	4192.71	3952.25	3424.65	3736.28	3842.28	3450.07	3445.53	2527.18	2018.94	3296.28	3127.01	2665.2	3382.22	2766.25	1881.93	2621.21	1176.67	2969.29	3438.84	3319.74	3126.13
ENSBTAG00000007090	MYH2	3521.27	1714.05	2885.84	3723.3	2407.86	3996.09	3076.88	1188.88	2567.16	3860.75	901.138	3432.06	2254.68	3853.38	3965.99	4184.9	2170.07	3550.84	4365.43	2467.45	3082.14	2781.22	1476.05	4093.11	3133.06	1741.99	3872.51	2270.72	1023.3	5073.83	3188.63	987.508	2497.99	2458.5	149.792	3379.73	3286.67	1714.91	4132.88	3211.07	1566.74	3741.83	5176.24	3028.82	8358.38	3792.2	1555.49	4067.37
ENSBTAG00000005353	DES	3214.19	4028.92	2889.81	3092.28	4415.69	2816.32	3894.11	3823.3	3302.58	3217.97	4245.37	3149.32	3414.34	3111.26	3873.45	2553.76	3587.02	3609.66	3691.79	2866.14	2297.88	2687.1	3930.83	3168.87	3091.03	6051.55	3220.89	2386.99	4679.98	3148.42	3025.65	3785.06	2580.48	3102.05	4214.2	2944.95	3424.26	5113.47	2711.3	3069.07	4729.98	2826.84	3741.1	5830.54	2928.01	2858.83	3926.26	3023.88
ENSBTAG00000001032	PYGM	3455.25	2400.13	3445.86	2576.62	1698.82	2925.11	3566.23	1808.8	3198.81	2845.47	1593.37	3462.61	3664.18	2862.98	3603.79	3259.81	2496.93	3141.16	3205.26	2322.82	3832.84	3147.72	1877.49	2877.15	3284.87	1691.3	2940.45	2571.48	2859.8	3762.84	2929.97	3124.46	3365.67	3012.35	1318.44	3262.29	2817.37	1824.81	3209.69	3752.24	3180.4	4344.98	3099.79	2868.93	3424.17	2193.87	1699.25	2927.63
ENSBTAG00000009703	MYH7	2688.69	1918.84	1922.76	2105.7	1356.49	2320.83	2653.32	1676.73	2249.71	4505.26	3228.9	3458.26	1460.48	2636.04	2383.72	2918.31	3174.12	2857.26	3094.96	2330.54	2502.64	3409.35	1877.05	2289.96	3038.6	2004.19	3476.75	2813.41	1978.9	2148.61	3499.87	2525.86	3307.7	3626.67	1437.02	3016.9	2920.56	2677.08	2761.4	3201.31	2158.99	1790.5	3999.23	3694.22	2518.8	3102.71	1637.03	2860.89
ENSBTAG00000011392	MYBPC1	2821.8	1884.39	2232.09	1981.04	1137.81	1874.99	1896.42	1143.75	1737.21	3261.66	1466.4	2133.64	1631.62	2443.75	1977.71	3009.5	2857.09	2616.3	2493.37	2378.72	1871.15	2399.74	1210.69	1993.79	2516.67	1313.07	2637.98	2670.82	1307.32	2167.09	2248.65	1572.14	1685.36	2423.34	750.285	2021.78	2989.03	1805.8	2565.91	2735.05	1770.1	1852.3	3469.22	2005.53	2724.87	2504.25	1578.06	2151.25
ENSBTAG00000006541	ATP2A1	2683.83	1985.36	3241.89	2554.58	2319.79	3366.81	2637.9	995.713	2506.65	2167.4	831.694	2754.16	2882.99	2228.7	2926.8	2557.44	2069.56	2932.15	2696.73	2224.93	2922.99	2551.55	1315.84	2896.96	2255.69	1873.27	2129.73	2115.23	1989.05	2687.31	2679.99	2575.9	2944.56	2563.14	773.434	2851.67	2248.8	1459.28	2966.26	2991.71	2272.69	3961.93	2006.72	1575.33	2564.04	2220.82	1627.06	2426.99
ENSBTAG00000011730	TCAP	1685.05	2631.32	2755.99	2053.8	2397.09	1865.51	2147.21	2235.5	2597.04	2754.28	2948.15	3100.18	3924.89	2163.09	1791.89	1968.85	2623.01	2447.6	2484	2683.13	2301.61	2403.83	2337.2	2565.72	2243.72	2764.72	2645.63	2963.35	2047.08	1734.56	2692.86	2008.91	2875.56	1863.71	2276.27	2724	2143.04	3221.51	2632.65	2058.77	2259.37	2410.44	2334.78	3862.11	2525.19	2974.86	3223.81	2616.31
ENSBTAG00000016688	0	2450.58	1312.35	2616.3	2018.86	1540.64	2558.5	2386.83	403.299	2595.62	1911.69	421.775	2077.15	3332.08	1802.73	2475.22	2645.47	1239.38	2731.4	1831.15	1832.39	3022.44	2806.35	890.778	2192.12	2225.21	477.802	2082.05	2485.68	649.399	1602.45	2491.68	1279.19	2714.58	2094.47	178.059	2369.84	2056.53	484.613	2516.48	2837.06	800.935	3187.3	2128.05	1084.61	2665.51	1751.88	708.954	2390.49
ENSBTAG00000001601	PKM2	2306.3	1998.68	2478.42	1735.95	1184.25	2634.87	2355.42	1110.31	2285.61	1776.57	1193.72	2180.09	2667.72	2763.69	2226.58	2295.59	1944.71	2336.24	1797.02	2620.23	3090.93	2480.77	1843.13	2121.76	2181.31	624.942	2207.16	1854.56	822.693	1968.85	2160.04	1391.88	2671.01	1850.87	418.016	2692.83	1702.49	1080.22	2748.27	2587.8	852.745	3708.88	1692.42	2107.59	2458.72	1741.84	1191.32	2191.17
ENSBTAG00000033008	MYOZ1	1927.06	2259.72	1781.59	2007.06	1889.7	2011.72	2423.14	1707.29	2180.18	1894.73	1486.94	1781.72	2201.97	1969.47	2148.3	1885.18	2245.28	2122.62	1848.09	2211.08	2010.85	1872.6	2007.79	2360.67	1839.82	1616.71	2136.75	1617.22	1593.06	1906.86	2311.31	2545.54	1885.36	2042.97	1221.22	1962.1	2062.88	2170.82	1971.03	2192.68	2334.71	2084.24	2233.87	2616.14	2163.39	1959.27	1868.06	1967.61
ENSBTAG00000006419	TNNT1	2171.21	1211.05	1737.55	1500.38	893.275	1571.63	1710.4	1155.09	1789.19	2527.88	2249.48	2314.41	2140.3	1486.7	1698.55	1802.88	1383.05	2390.62	1812.55	1258.08	1715.73	2284.03	1160.56	1793.32	1903.33	1609.65	2123.54	2286	1317.75	1360.09	2125.24	1326.41	2546.04	1859	1158.93	2410	1495.51	1572.49	2210.8	2019.17	1336.84	1285.56	2559.13	2732.29	1851.84	1894.35	1279.42	2181.05
ENSBTAG00000015214	CA3	2227.32	773.87	1619.69	1778.67	1685.65	1670.66	819.539	742.169	1296.37	2635.97	1269.06	2398.26	2023.13	1111.26	1351.88	2127.27	1501.31	2214.1	2080.24	1082.04	1397.1	1834.09	795.427	1570.17	1688.24	1621.95	1626.86	2580.65	915.636	758.937	1853.94	938.291	1890.04	1876.89	897.518	2494.41	1671.57	1141.28	1725.97	1648.8	835.61	1074.5	1947.52	937.887	1120.85	1337.61	1014.16	2256.99
ENSBTAG00000018513	FHL1	2261.63	1524.3	1998.33	1762.74	861.809	1666.69	1292.44	844.872	1524.97	2111.66	1093.95	1466.38	1434.48	1165.69	1895.79	1935.23	1062.14	1997.82	1716.97	1183.14	1484.73	1708.28	920.337	1505.09	1717.99	1295.49	1856.42	1650.21	545.26	1129.9	1533.11	730.597	1492.19	1414.01	748.389	1709.16	1726.82	1531.18	1819.32	1502.77	842.624	1225.66	2053.58	1487.47	1727.06	1972.97	951	1809.1
ENSBTAG00000022244	0	1596.98	1310.87	1708.8	1587.72	912.366	2186.29	1870.65	1038.55	2114.03	1624.86	881.091	1854.4	1819.31	1714.04	2069.71	1785.62	1286.86	2219.12	1805	1483.13	2153.32	1790.93	1230.42	1887.89	1381.01	388.106	1688.12	1357.87	1022.51	1983.01	1969.19	1527.41	2115.67	1629.8	546.592	1753.23	1529.95	905.663	1812.3	2096.81	1380.21	2651.69	1580.48	1746.19	2127.59	1210.77	858.185	1599.08
ENSBTAG00000020080	MYBPC2	1736.84	1101.03	1681.01	1521.79	842.015	1689.15	1951.03	898.557	1844.04	1573.47	612.447	1654.61	1758.24	1420.48	1881.19	1855.86	1068.79	1729.15	1824.95	1332.59	1949.49	1788.91	865.07	1995.67	1206.72	562.026	1545.45	1332.45	832.841	1648.84	1767.95	1064.6	1836.72	1601.4	236.06	1850.58	1570.67	721.873	1782.43	1924.19	1104.97	2435.75	1590.45	1406.56	1667.68	1418.84	815.399	1727.9
ENSBTAG00000018320	RPLP1	1325.74	1440.72	1968.72	1752.57	2020.13	1774.5	1449.6	1633	1989.23	1750.54	2014.44	2219.01	2468.91	1768.45	1758.33	1418.4	1382.13	2060.12	1714.32	1694.57	1727.85	1345.02	1545.13	1765.33	1288.46	1634.04	1548.5	1716.83	1469.62	1563.98	1443.82	1559.39	1739.89	1174.7	1672.48	1602.81	1597.74	1578.05	1719.46	1732.18	1766.26	1952.21	1495.96	1562.44	1643.4	1631.92	1618.6	1680.2
ENSBTAG00000020223	CASQ1	1853.39	671.72	2085.97	1201.29	337.247	2037.73	1304.98	266.86	1732.88	1427.11	213.488	1579.86	2068.75	936.42	1651.76	1732.26	682.92	2004.85	1516.74	942.079	2295.37	1643.06	259.735	1538.49	1793.24	306.758	1464	1549.52	324.252	1135.58	1613.33	590.694	1940.01	1475.28	115.205	2090.1	1538.09	347.2	2159.44	1760.32	511.934	2286	1365.89	389.089	1696.86	1052.44	365.096	1680.9
ENSBTAG00000010907	PPP1R1A	1825.12	1587.81	1977.1	1465.07	900.572	1588.05	1751.84	1000.09	2119.89	1532.06	1035.4	2040.36	1992.42	1098.51	1445.07	1541.29	1180.93	2028.83	1550.38	1190.4	1763.08	1219.09	844.119	1570.46	1420.98	844.065	1665.81	1539.87	927.841	1338.06	1558.24	1126.2	1649.64	1521.71	1003.14	1815.95	1658.85	1317.78	1735.88	1541.29	1347.32	1830.8	1393.54	1399.34	1708.62	1243.65	1150.83	1815.17
ENSBTAG00000017183	PDLIM3	1841.22	2432.98	1360.64	1044.94	656.356	806.169	1888.75	2127.21	1515.22	1627.67	1765.09	1119.28	1311.21	2287.84	1578.88	1543.03	2772.62	1225.66	1168.25	2186.44	1158.52	1416.92	2467.54	1388.04	1346.1	1262.55	1132.87	1354.5	1676.04	1395.55	1429.23	1198.87	947.407	1438.95	1512.42	1014.78	1189.73	2050.09	1337.76	1831.2	1537.47	1233.71	1699.79	2566.62	1373.86	2086.18	2353.79	1020.02
ENSBTAG00000010741	KBTBD10	1540.6	1776.22	1372.96	1487.11	1429.96	1406.51	1331.82	1505.23	1498.09	1594.82	1665.29	1379.78	1462.4	1688.22	1764.32	1205.61	1767.9	1450.41	1560.98	1722.87	1401.26	1551.98	2076.52	1512.54	1507.85	2435.47	1558.52	1232.83	1653.9	1212.99	1335.81	1792.42	1070.31	1447.13	1865.87	1247.02	1391.23	1708.52	1296.62	1428.12	1695.08	1168.11	1586.56	1827.9	1422.19	1556.57	1589.64	1458.81
ENSBTAG00000014547	PGAM2	1297.8	724.495	2097.32	1228.38	475.519	1804.83	1433.85	292.267	1797	1283.3	241.075	1887.06	2257.81	842.752	1434.65	1656.35	594.991	1806.34	1198.3	949.16	2192.76	1517.88	416.947	1542.33	1294.2	286.843	1526.25	1383.41	407.036	1078.38	1326.5	625.101	2056.53	1225.41	117.881	1828.92	1556.7	419.474	2218.25	1815.59	603.65	2789.12	1147.39	706.422	1839.65	1010.37	452.126	1773.78
ENSBTAG00000047231	TNNI1	1648.26	1040.49	1048.13	1036.03	622.39	1050.16	1158.45	861.544	1087.78	1828.6	1328.85	1472.72	1518.57	1150.9	1156.19	1251	1232.99	1593.35	1374.05	973.828	989.969	1394.85	740.464	918.519	1366.39	931.139	1427.32	1283.42	927.429	959.978	1494.53	1098.94	1600.97	1536.41	942.897	1425.27	1175.73	1285.63	1364.71	1353.67	896.289	733.263	1656.08	1645.83	903.359	1333.64	933.859	1271.29
ENSBTAG00000009663	CSDA	1022.05	2251.69	1216.04	1688.88	3895.66	1362.46	2031.53	3588.66	1544.84	1315.18	3494.33	1335.48	1510.15	1702.2	1494.66	989.824	2321.56	1279.48	1443.9	1914.59	1065.34	1058.91	3267.72	1389.71	1086.33	5742.3	1321.8	1040.56	3704.91	1604.81	1380.16	3230.09	1406.47	1689.69	5227.28	1414.13	1279.13	3521.88	1006.17	1141.48	3529.47	1147.84	1568.1	3347.88	1377.83	1509.78	2914.61	1321.75
ENSBTAG00000019782	TPI1	1579.78	982.541	2029.64	1189.16	1416.27	1379.38	1440.89	545.216	1504.74	1091.19	509.519	1553.57	2433.38	1034.89	1550.03	1395.3	896.035	1515.36	1142.18	971.416	1683.4	1366.95	754.34	1303.25	1477.16	809.796	1264.21	1468.91	805.834	1271.64	1293.75	944.066	1903.37	1068.84	457.639	1544.71	1372.08	661.286	1868.33	1437.87	728.514	2135.47	1067.5	1067.67	1566.66	885.486	653.581	1357.95
ENSBTAG00000021685	EEF1A2	1265.26	1191.03	802.164	1361.85	1672.24	1350.29	1202.09	1091.44	1107.86	1286.02	1110.19	1001.15	1418.74	1230.18	1351.52	1095.75	839.042	1085.12	1436.02	1061.19	1211.66	1184.37	1027.47	1075.69	987.37	1386.66	900.208	1348.39	1465.6	950.298	1164.33	1156.2	1037.69	1314.28	1228.44	1070.03	1449.89	1254.48	1133.56	1297.87	1514.59	1067.71	1185.11	1487.94	936.046	1098.7	907.966	1237.21
ENSBTAG00000008394	MYL3	1155	723.257	938.814	753.175	410.781	868.136	706.511	447.114	850.664	1073.05	581.177	1054.32	1271.47	1145.37	795.785	1391.36	691.814	1404.5	872.063	851.26	1238.53	1439.21	561.685	1202.42	1612.49	465.719	1332.77	1836.91	542.511	1078.49	1543.44	841.546	1551.75	866.803	372.43	1433.56	1686.22	840.777	1547.47	1213.99	512.112	841.963	1493.61	938.888	1112.71	1081	575.557	1236.11
ENSBTAG00000043570	0	1066.08	1057.64	1061.56	1211.29	1804.54	971.342	1056.41	1000.75	1052.87	1415.92	1150.97	991.954	835.277	1005.4	592.47	1150.53	1215.85	1130.11	968.294	1220.17	1146.84	890.384	916.764	554.658	2244.85	1304.44	1023.47	1267.26	1304.42	707.075	1879.98	1068.23	1022.37	1168.15	708.076	642.101	1380.64	1188.03	779.324	724.19	850.528	611.707	1032.32	730.43	1336.76	1338.7	1589.66	1025.81
ENSBTAG00000007782	MYOT	1035.36	869.747	1048.79	1223.85	2042.08	1105.16	1309.14	1108.33	1132.6	1485.32	1191.44	1005.63	983.653	1193.71	1035.24	1177.98	1507.71	1115.77	1020.53	1514.17	1194.02	1279.48	1020.98	1455.73	1087.72	1224.29	1309.59	1515.63	1275.87	960.724	1097.11	900.181	1271.28	1394.36	1146.76	1586.44	1373.38	1236.63	1052.24	842.751	984.993	932.06	1158.39	1046.3	1360.43	1539.55	1598.15	1179.74
ENSBTAG00000009696	ACTN2	1372.62	1431.43	1124.65	1119.27	1518.49	1247.27	1061.95	1426.74	1089.6	1590.01	1847.49	1268.82	920.813	1661.54	1424.68	1102.5	2029.18	1265.23	1256.01	1493.88	1002.57	1259.74	1687.81	1284.02	1259.84	1801.04	1272.9	1220.09	1274.55	1388.26	1237	1363.88	1053.56	995.939	1027.64	1276.82	1036.05	1658.53	1315.77	1136.95	1120.67	978.847	1434.22	2497.22	1454.4	1406.17	1521.5	1142.12
ENSBTAG00000013208	SLC25A4	1182.42	1058.8	976.532	1400.56	2174.6	1078.38	1000.36	573.215	795.238	991.18	1158.76	1037.42	1987.78	1217.65	968.896	1060.3	1159.14	908.11	967.551	1261.75	1027.69	1040.62	868.969	928.739	1220.8	1145.33	956.75	1287.18	1059.87	1073.11	965.332	1148.42	1067.28	1023.8	593.514	966.057	1152.47	1158.09	1135.3	1074.56	1044.84	934.825	1088.86	1404.81	920.742	1482.28	1241.98	1060.26
ENSBTAG00000000286	PFKM	1131.21	1058.95	1122.43	896.774	630.898	1116.57	1361.43	868.503	1323.04	1067.32	703.621	1176.6	1255.79	1662.81	1134.22	1126.89	1291.29	1140.03	1185.5	1440	1286.4	1226.39	1290.87	1317.85	1262.75	688.072	1151.87	1063.99	1051.08	1472.63	1220.97	1102.62	1224.73	1024.92	550.757	1106.3	1038.23	759.627	1062.7	1455.27	1054.02	1387.52	1155.6	1377.04	1272.57	1095.35	935.846	1029.2
ENSBTAG00000019011	PGM1	1033.3	894.546	1218.15	904.509	586.591	1307.19	1242.48	486.97	1463.36	1041.6	557.166	1494.59	1349.72	1027.45	1326.28	1091.2	811.725	1374.95	1118.95	1121.01	1555.3	1120.06	779.162	1263.41	1109.34	374.971	1315.28	1062.67	655.766	1223.67	1332.69	1219.49	1433.36	1035.55	367.536	1229.45	1079.44	544.195	1251.82	1211.34	748.159	1616.01	895.974	842.435	1340.44	822.921	519.891	1246.14
ENSBTAG00000017462	ATF4	1148.04	1476.1	698.993	842.649	787.733	666.19	1033.66	1309.85	946.011	1113.75	1116.8	761.142	1026.37	1145.16	802.432	877.665	1135.08	646.946	944.266	1161.77	782.83	1007.64	1416.84	773.957	851.854	786.795	737.691	983.462	1540.61	974.322	985.623	1527.84	738.202	1244.21	1585.29	812.729	1185.73	1391.73	828.031	1547.2	2100.66	1066.21	1262.08	1297.66	775.786	1066.43	1144.09	1079.17
ENSBTAG00000033217	TPM3	980.279	945.083	732.667	941.422	800.179	706.744	995.215	938.382	752.223	1262.89	1486.04	943.277	862.865	975.745	678.034	1012.74	1419.32	996.834	950.244	998.151	856.129	1174.83	830.692	727.822	941.904	824.664	1151.32	1147.76	690.59	545.861	1046.76	1036.76	1114.46	1132.59	632.414	945.949	996.495	1084.81	973.751	1136.98	817.134	518.471	1263.66	1482.98	651.883	1172.54	999.96	962.266
ENSBTAG00000039728	0	1043.05	969.355	1228.52	1136.62	1297.42	1124.31	923.259	978.407	1212.9	1034.95	1146.47	1327.35	1529.42	1090.18	1022.38	898.761	909.14	1355.84	1102.38	1176.61	1104.87	897.182	1029.6	1192.97	947.513	1197.76	1032.41	1136.34	960.819	1026.49	948.738	1116.71	1039.93	751.308	1037.69	1029.27	992.982	990.149	1064.73	1079.72	1150.18	1232.81	982.506	1308.05	1089.46	1019.83	1039.68	1194.61
ENSBTAG00000013315	ATP5B	892.033	737.461	1113.33	1069.89	1173.64	1007.15	895.15	657.454	867.685	908.211	745.478	1149.24	1170.97	865.361	808.14	972.263	791.916	990.427	812.511	821.544	998.974	927.841	731.121	1091.43	1117.23	1050.04	1096.38	1012.61	975.921	1055.4	987.887	929.141	1218.99	971.303	657.57	1016.43	1036.56	841.478	1044.79	953.977	933.439	978.286	937.236	916.613	1136.23	995.698	824.054	1106.11
ENSBTAG00000000434	CRYAB	1042.91	1545.78	1179.56	1421.35	3244.41	868.567	689.557	3465.42	801.568	1086.6	1145.87	619.591	1725.53	1080.32	1036.99	826.095	1395.9	670.174	691.154	2063.3	640.883	950.32	1956.12	1019.81	791.933	1592.1	746.092	946.577	588.093	490.839	533.844	291.503	728.667	721.452	922.409	1090.08	963.219	2764.38	1083.05	488.137	382.849	525.84	1021.09	2259.5	678.141	1348.02	2944.85	695.136
ENSBTAG00000018598	HSPB6	1278.36	964.141	887.814	921.191	679.69	968.596	732.077	497.542	746.548	1002.84	645.316	845.058	1212.24	1141.42	977.925	1162.76	871.19	923.58	1034.16	885.525	774.047	998.624	627.737	686.112	808.311	542.85	702.247	911.55	537.218	677.274	971.739	658.606	674.665	749.344	467.2	630.471	825.146	628.372	832.045	868.141	630.673	662.267	1023.92	433.78	717.998	742.978	558.4	661.491
ENSBTAG00000011145	NDUFA4	978.707	833.402	1010.74	958.199	738.487	803.828	728.824	478.686	802.732	754.43	559.882	1019.92	1223.15	799.296	683.686	854.124	823.11	958.133	744.144	822.219	881.219	905.093	759.713	910.547	1007.1	719.931	981.973	1054.69	746.71	804.202	818.731	832.725	1001.73	821.599	592.453	949.825	962.968	793.851	964.427	900.239	791.747	895.43	875.927	761.463	902.438	958.2	781.224	1014.37
ENSBTAG00000018707	LDB3	900.299	584.413	920.277	728.319	544.61	913.698	819.732	348.492	808.537	949.905	354.502	928.967	949.657	925.955	1044.81	1025.43	683	1088.36	837.318	1066.97	920.95	878.407	466.193	939.583	631.924	346.221	836.807	981.28	318.786	898.529	834.781	425.015	939.45	836.995	167.698	1001.72	869.152	438.956	1161.36	827.435	378.749	994.332	828.463	534.472	1005.07	1098.46	637.934	1033.41
ENSBTAG00000030974	TUBA4A	702.694	589.762	497.786	966.702	1126.65	644.51	892.813	808.392	617.416	867.895	1110.67	844.834	1539.77	872.614	868.3	841.271	756.36	908.434	727.372	661.613	531.8	797.633	753.31	670.965	658.303	1046.47	707.349	971.005	552.72	460.292	675.327	462.484	697.371	579.167	525.712	733.906	797.009	742.532	847.925	848.663	646.862	849.324	812.428	963.894	604.271	724.56	721.291	661.409
ENSBTAG00000018542	COX5B	715.688	701.263	834.429	985.387	838.397	719.967	665.947	509.865	640.099	759.599	655.276	900.636	1179.75	741.983	667.565	822.95	687.422	786.826	746.796	717.797	735.958	830.2	747.638	808.446	959.183	749.157	885.641	906.105	729.728	824.92	752.017	714.28	779.872	719.704	539.999	658.234	851.72	713.662	745.41	784.512	715.49	694.962	764.458	793.185	676.777	809.312	596.001	762.562
ENSBTAG00000016024	MYL9	917.274	718.84	864.414	901.571	856.43	674.09	644.777	1668.32	714.502	995.713	1367.27	761.186	801.698	965.738	714.698	731.88	1083.88	670.265	812.152	1071.02	645.11	849.768	847.715	748.1	939.296	1008.94	822.642	887.623	586.815	603.913	827.184	517.968	756.074	739.154	1220.37	946.748	667.903	1005.7	775.849	738.494	615.446	543.702	954.729	930.598	585.929	836.163	981.096	693.9
ENSBTAG00000018071	TMOD4	815.783	741.539	791.776	872.385	695.056	738.081	944.206	573.953	874.001	785.747	566.835	860.045	905.722	589.169	743.836	779.787	696.368	833.865	647.743	531.947	697.811	729.581	627.381	701.62	720.744	694.514	739.238	817.829	1043.55	813.514	960.859	968.316	927.924	963.187	726.27	832.122	824.257	781.27	779.166	783.898	957.73	759.774	848.847	916.233	832.018	664.802	629.275	844.843
ENSBTAG00000009535	RPS2	770.333	788.641	799.776	970.05	1321.1	819.05	779.511	854.043	819	734.984	975.995	1054.69	1235.34	848.46	789.488	649.153	633.916	831.762	785.215	918.088	751.126	769.49	1087.48	883.443	779.717	1183.06	932.195	961.302	844.873	689.796	707.848	916.293	865.717	767.763	1152.06	931.565	791.012	951.073	883.928	681.927	836.608	873.66	759.036	1141.42	767.501	809.444	948.78	771.598
ENSBTAG00000043567	0	733.332	515.964	749.171	667.31	896.585	612.181	610.032	557.827	668.122	727.665	488.656	572.32	637.312	660.128	433.941	593.332	535.869	508.762	879.384	871.944	927.094	683.189	515.05	445.297	1604.07	637.058	507.889	835.408	873.45	563.793	1148.7	597.215	704.007	822.037	576.371	481.128	824.889	681.802	499.717	602.905	705.822	558.504	786.176	292.654	816.494	704.34	815.265	640.029
ENSBTAG00000008683	LDHA	823.453	427.816	882.117	678.088	519.522	824.374	752.49	133.063	824.853	590.71	131.462	644.954	1296.24	549.713	763.817	834.721	397.045	866.857	571.841	586.834	943.8	909.379	278.953	735.968	773.998	172.908	685.414	837.378	214.658	494.208	841.089	426.529	913.786	677.344	61.7923	846.504	701.328	159	844.944	913.001	262.139	1038.04	722.327	305.835	866.032	550.148	232.08	788.081
ENSBTAG00000019327	NRAP	752.942	1120.39	1072.31	774.536	1165.12	749.734	1024.21	1423.09	1231.51	981.773	1449.17	1149.94	456.227	1015.54	1367.48	502.963	1147.24	703.353	984.559	1015.36	739.109	904.833	1631.44	1023.73	1093.49	1767.71	1061.21	532.153	1095.27	1161.14	705.015	880.18	771.441	698.707	1405.08	988.575	622.791	1322.74	956.094	712.913	922.806	801.314	867.073	1727.54	1274.18	788.653	838.234	874.634
ENSBTAG00000012159	CNBP	994.916	1245.45	798.274	575.43	685.408	506.673	762.301	1268.58	776.784	792.908	1248.02	691.144	743.189	831.912	593.917	706.791	1022.88	592.55	795.971	918.638	627.271	709.438	1198.01	653.175	802.308	1002.51	667.81	681.348	1033.08	871.916	734.158	935.777	616.072	641.041	1049.24	610.82	755.371	925.74	644.518	899.058	1180.81	744.144	952.912	1237.32	689.786	850.213	986.221	730.192
ENSBTAG00000007737	UBA52	718.019	796.527	794.635	856.477	988.223	725.411	773.584	859.966	773.561	794.34	940.003	924.42	1057.25	720.081	734.661	669.898	657.85	825.091	843.741	699.39	618.264	698.227	936.899	867.34	780.556	1069.85	795.809	720.709	883.43	732.315	618.734	757.956	684.561	804.151	1082.17	676.952	745.538	821.47	681.516	720.577	840.841	701.578	772.173	818.08	677.268	760.324	767.702	741.095
ENSBTAG00000031573	ITGB1BP3	970.489	247.584	2674.3	534.785	445.032	2158.69	344.985	189	1135.45	596.339	385.339	1228.07	1887.69	655.41	886.318	899.145	145.29	1907.25	409.431	233.55	1558.16	508.16	141.238	1249.58	800.988	303.894	1147.61	1085.28	242.307	666.431	811.95	312.544	2017.82	352.28	42.8496	1632.87	774.121	182.662	2174.66	687.139	191.079	1973.4	526.342	336.339	1587.93	339.971	191.444	1177.12
ENSBTAG00000005296	RPL13A	624.019	754.224	755.966	744.301	974.601	637.293	698.505	810.477	731.396	601.234	803.121	764.754	1072.95	689.326	671.989	579.548	606.88	714.785	608.611	728.68	591.565	679.757	936.859	823.05	585.983	869.773	693.104	716.168	652.461	624.569	596.436	814.673	679.217	672.058	836.609	670.529	683.725	807.953	708.352	687.096	753.287	749.288	688.785	1086.47	651.08	740.177	824.301	701.535
ENSBTAG00000013924	RPS11	470.903	689.413	789.685	863.12	1157.97	820.623	752.479	843.848	765.669	618.572	838.331	761.961	870.183	661.027	640.795	576.108	615.195	788.687	655.044	734.948	650.526	648.797	886.631	926.451	603.198	1096.3	684.59	771.544	814.606	642.717	617.928	845.476	778.681	730.263	1003.29	843.995	726.689	816.631	742.112	631.769	828.735	770.427	699.828	866.894	771.07	728.15	859.996	821.434
ENSBTAG00000001521	UQCRB	673.09	539.867	661.195	738.958	719.783	600.385	591.225	351.731	604.771	583.656	447.019	661.81	773.127	452.569	518.267	658.102	582.306	668.451	514.116	595.502	687.618	697.719	562.414	651.729	742.358	638.172	727.58	734.507	587.718	614.122	624.528	640.612	725.266	669.971	501.986	654.667	668.1	625.58	657.3	686.902	580.211	653.105	587.959	482.193	604.238	728.089	596.469	700.425
ENSBTAG00000011869	CSRP3	1093.44	853.905	1005.51	850.399	1341.19	553.456	696.766	2751.31	935.673	1497.31	1818.21	566.998	714.724	1039.45	1002.7	290.069	1554.9	451.671	752.252	1963.94	311.905	719.788	1750.17	454.914	548.774	419.344	643.232	239.51	89.7163	217.276	348.227	91.9854	280.932	509.043	252.09	692.416	296.227	2490.08	952.953	418.184	72.6474	206.147	712.502	3132.53	359.403	944.437	2481.3	472.749
ENSBTAG00000010849	ANKRD23	605.508	256.887	860.722	453.687	284.058	549.24	608.069	82.58	667.083	695.654	106.951	704.379	744.921	269.556	741.619	797.692	293.524	797.854	600.341	288.894	625.875	673.165	130.107	675.809	653.193	250.95	652.162	802.906	271.815	561.425	572.492	259.581	588.131	735.842	48.5347	832.728	745.376	219.419	869.857	674.603	247.267	765.363	621.339	325.822	693.169	611.422	147.814	741.149
ENSBTAG00000006305	AK1	615.073	578.086	737.757	564.923	255.317	763.84	608.76	273.329	742.388	597.778	292.673	701.298	1234.76	671.534	725.037	729.154	374.478	898.923	664.715	572.225	807.635	586.955	373.89	601.791	568.847	219.69	575.235	626.24	277.741	494.662	682.903	476.882	739.162	517.762	187.548	719.814	665.366	313.617	783.366	744.952	492.821	850.866	575.741	539.53	567.303	477.111	306.92	602.503
ENSBTAG00000046450	EIF1	479.32	938.69	536.602	694.745	1643.22	559.752	664.183	1158.03	583.364	604.404	1268.68	547.814	719.53	663.393	493.398	568.678	925.514	491.673	671.115	839.091	584.509	638.937	1048.4	607.107	703.36	1131.08	568.392	680.852	1240.06	658.874	590.32	971.391	554.788	667.572	1532.59	592.618	630.478	983.758	524.546	681.77	1092.67	580.561	717.326	811.586	526.124	704.238	958.679	616.075
ENSBTAG00000001398	ATP2A2	586.672	583.066	461.707	354.482	257.657	416.375	642.989	402.538	481.336	724.999	619.628	608.837	300.305	659.261	432.958	560.961	865.391	530.193	579.378	617.326	547.775	734.871	478.684	441.77	825.126	762.418	866.007	765.03	812.811	707.517	700.116	904.892	635.662	656.596	570.121	656.217	579.259	527.746	492.175	663.707	786.611	500.221	761.788	522.191	510.401	752.058	665.604	661.164
ENSBTAG00000039121	PTP4A2	578.404	869.154	473.221	557.847	732.454	410.724	869.124	707.056	655.05	688.069	866.701	597.111	406.037	717.456	587.682	466.799	847.096	397.43	717.904	894.829	634.412	623.309	1072.01	519.422	762.158	1024.44	558.448	608.546	1378.69	768.82	596.588	1081.88	482.093	636.212	1156.11	561.052	574.35	972.687	478.488	628.975	992.413	507.114	566.898	904.414	507.425	789.316	824.152	567.499
ENSBTAG00000000622	RPS17	641.244	541.791	670.942	699.608	890.291	592.405	612.181	608.842	614.067	539.64	647.951	596.869	846.827	548.44	534.071	511.894	495.19	694.721	665.194	630.671	590.559	605.623	696.637	734.288	582.523	1015.87	615.172	695.743	695.75	591.297	546.714	720.486	624.531	596.017	852.897	646.471	658.71	676.132	605.652	636.539	693.592	628.361	613.598	700.438	625.573	615.699	655.504	689.266
ENSBTAG00000012330	B2M	653.27	442.354	525.506	723.84	679.156	499.942	575.897	684.844	548.014	573.774	595.486	561.118	618.488	507.053	505.552	476.921	389.876	446.275	522.427	405.783	459.583	627.203	593.579	681.393	573.972	871.053	626.248	607.316	645.88	528.126	583.529	610.055	663.029	641.367	846.743	561.114	791.783	757.269	572.577	608.7	776.363	522.824	605.462	525.054	633.565	643.708	933.737	611.349
ENSBTAG00000001360	RPS12	579.586	580.5	752.386	668.697	969.626	591.107	627.224	748.66	641.2	591.306	865.293	776.003	926.801	601.298	590.845	470.619	583.738	640.835	516.759	613.705	526.959	601.15	813.573	752.286	546.784	1100.93	672.367	619.48	682.828	542.354	486.429	733.717	709.687	644.782	1049.91	716.448	600.899	768.299	635.808	572.473	707.447	644.207	612.858	916.533	667.908	674.681	813.938	644.286
ENSBTAG00000001003	CKMT2	529.224	466.999	406.829	632.282	1038.47	614.063	398.544	438.64	360.671	480.018	378.609	542.329	1138.2	840.917	426.225	568.32	600.258	481.913	448.387	953.021	634.968	518.516	426.961	463.867	454.691	280.535	474.623	820.248	457.826	496.385	559.669	352.427	533.435	504.085	128.978	468.358	757.269	480.485	632.208	586.977	406.288	513.201	485.46	526.924	583.036	743.498	686.816	532.191
ENSBTAG00000009462	MDH2	728.604	519.473	615.462	633.849	587.422	595.871	521.372	409.159	496.976	562.724	447.261	611.139	739.894	544.961	509.156	583.702	433.486	591.6	487.433	477.311	537.299	563.579	434.736	569.902	644.963	509.8	605.922	589.334	508.811	556.892	472.991	460.275	586.115	571.964	439.802	561.378	632.995	492.443	635.941	548.068	536.166	594.333	537.193	543.167	623.643	612.396	506.961	639.677
ENSBTAG00000032531	MUSTN1	771.552	464.418	669.749	463.284	630.866	430.515	526.737	1130.14	604.132	1105.3	1622.1	623.731	398.385	435.25	903.25	471.556	519.164	630.701	580.042	453.901	415.797	706.813	1411.7	583.642	740.297	959.946	686.714	450.364	723.01	566.555	496.887	512.639	490.727	463.32	817.446	551.058	390.096	1288.12	475.546	452.877	698.475	369.977	802.57	2120.97	592.972	387.674	648.698	518.262
ENSBTAG00000011184	FTH1	594.642	1146.87	780.265	875.893	1959.63	903.382	644.741	828.053	589.769	496.089	882.635	660.874	777.775	660.361	623.9	500.571	885.531	637.365	659.156	771.597	527.058	497.32	1285.94	577.701	459.88	1627.14	511.794	457.579	565.584	537.55	380.377	949.043	460.65	598.033	1089.96	513.008	580.853	933.724	635.043	438.301	793.176	537.611	577.785	1162.05	564.516	603.467	1144.68	460.451
ENSBTAG00000002507	ATP5A1	583.742	463.203	583.602	634.569	714.996	532.604	508.174	336.591	424.427	495.049	413.304	590.517	656.332	450.166	469.577	534.717	455.517	482.256	459.978	494.936	582.81	566.494	416.555	570.902	651.312	561.999	595.383	629.072	517.955	508.384	503.914	489.649	596.671	558.502	377.89	556.422	603.986	486.118	574.425	546.23	529.564	546.502	515.111	560.76	640.139	670.986	544.576	629.112
ENSBTAG00000002060	RPL19	484.705	656.605	502.249	610.005	824.986	491.962	557.439	873.544	510.742	508.816	857.723	519.179	698.338	512.263	526.244	447.707	560.826	511.048	573.554	620.801	455.142	535.455	878.994	628.106	472.676	788.706	486.883	514.313	675.193	481.09	456.847	729.509	526.672	588.393	958.312	536.103	559.955	793.651	475.927	553.479	741.053	510.551	544.479	1011.81	492.756	660.22	846.506	587.542
ENSBTAG00000015204	SMPX	947.568	514.616	646.984	469.519	490.482	365.929	479.352	390.004	505.694	573.191	755.892	474.635	629.373	454.536	518.392	447.898	502.787	551.635	453.602	464.995	399.895	505.876	519.981	473.815	532.905	1051.2	472.684	510.198	704.968	426.288	425.079	500.014	484.025	482.436	656.758	557.51	475.027	622.75	527.058	468.801	574.028	326.932	631.968	666.714	567.679	634.659	457.227	492.983
ENSBTAG00000017389	RPLP0	586.372	553.212	574.295	573.391	913.602	549.129	551.497	753.588	621.234	520.098	798.553	698.939	768.296	567.037	523.966	460.623	490.258	678.201	564.819	586.247	547.26	503.31	758.274	656.049	517.342	1054.75	567.506	559.287	595.58	496.227	475.612	677.341	566.981	482.279	849.357	545.337	520.208	656.156	580.041	496.229	607.026	578.852	556.574	845.032	625.322	525.434	677.8	523.496
ENSBTAG00000015285	RPS8	471.945	547.025	578.392	616.112	963.856	563.693	611.679	683.954	593.272	515.381	752.766	584.323	743.084	525.254	488.178	452.564	466.874	589.516	459.703	532.168	469.176	511.555	676.681	676.212	431.095	1069.75	596.374	600.288	633.276	429.379	465.127	671.527	615.089	593.144	906.481	614.114	556.359	718.623	545.605	488.606	630.224	561.468	508.668	720.851	578.784	583.393	776.563	593.208
ENSBTAG00000002282	EIF1	495.753	642.79	464.847	538.003	791.968	439.901	546.678	966.683	483.404	520.457	1053.96	458.283	633.163	560.169	398.405	444.853	729.567	374.894	516.124	655.331	443.308	469.601	823.319	478.14	549.352	723.346	438.799	529.368	880.895	531.201	425.745	723.946	444.918	536.324	1181.85	505.783	546.217	823.056	438.077	570.231	855.579	470.474	627.916	818.152	473.093	616.747	839.336	526.758
ENSBTAG00000013264	RPS24	550.466	488.352	612.642	609.985	903.183	516.823	597.028	622.952	588.874	498.976	608.679	528.894	591.635	449.153	464.808	438.237	475.997	592.521	512.117	548.342	497.229	411.59	530.106	553.811	464.418	917.325	512.451	533.075	578.986	473.329	418.473	592.686	589.204	597.103	816.034	572.313	558.047	651.128	535.432	554.378	684.934	601.485	571.7	624.822	660.037	628.648	781.357	664.945
ENSBTAG00000006823	CMYA5	566.386	784.859	402.318	373.909	344.952	276.848	632.968	575.82	723.118	579.886	541.432	529.951	265.915	466.963	424.525	480.046	706.587	523.724	607.709	748.59	511.719	512.038	674.768	358.411	521.199	659.82	517.423	643.319	786.22	671.791	567.858	638.675	416.881	493.698	547.583	469.318	501.267	634.089	408.162	655.552	733.551	471.74	526.347	693.939	475.305	542.159	582.538	468.613
ENSBTAG00000015473	RPS27A	515.924	574.081	561.665	602.725	957.888	481.515	557.657	774.98	522.676	433.441	787.744	508.265	644.56	409.004	422.654	452.354	514.9	521.535	472.298	517.303	460.09	469.886	764.927	583.388	518.13	1035.99	503.9	564.305	683.785	518.731	451.394	660.476	523.922	540.434	947.238	574.065	533.725	726.088	461.285	540.614	717.513	538.116	556.071	813.885	554.959	605.617	758.62	564.29
ENSBTAG00000047136	RPL39	342.878	517.784	570.962	632.129	932.293	520.454	552.901	583.473	574.994	464.381	592.674	498.53	576.855	472.656	442.19	425.82	485.528	587.251	519.538	546.249	525.263	492.883	619.585	622.173	501.103	802.835	532.322	548.014	501.648	452.372	412.11	557.13	557.317	507.042	676.702	631.244	567.535	633.612	591.403	570.257	656.706	605.962	573.438	571.615	617.554	587.804	636.895	617.222
ENSBTAG00000019701	RPL31	418.555	586.593	591.318	641.679	769.165	602.2	549.322	562.109	580.121	463.102	575.671	546.626	700.822	484.163	467.172	441.191	452.59	613.894	489.701	521.279	491.987	504.446	610.208	677.283	476.869	851.316	538.907	563.55	608.298	489.192	449.307	631.168	532.748	540.315	765.319	624.251	551.725	598.17	544.196	479.776	636.217	558.523	504.807	619.159	526.188	495.976	600.582	581.732
ENSBTAG00000006342	ATPIF1	488.124	466.757	493.99	577.061	505.122	462.333	440.914	345.551	417.079	411.839	361.059	499.601	619.259	412.265	395.36	473.545	411.651	498.065	431.081	401.858	461.801	495.27	427.34	459.087	527.849	546.618	524.641	527.909	523.491	480.21	464.389	489.682	488.899	479.968	520.061	445.146	557.875	525.074	468.852	455.483	491.538	424.753	455.217	555.08	479.167	518.777	455.485	493.333
ENSBTAG00000007068	SH3BGR	566.739	422.049	486.001	380.166	182.983	351.025	493.373	291.525	460.595	440.593	255.925	388.049	467.828	372.198	385.048	536.54	348.452	513.666	423.73	407.238	454.414	515.772	281.262	493.82	477.065	473.825	502.135	536.13	419.199	397.288	427.999	379.052	449.748	480.187	329.468	460.07	493.562	330.626	439.165	506.054	459.023	458.129	544.454	405.231	535.022	447.286	391.903	451.506
ENSBTAG00000020060	TXNIP	400.408	723.068	326.739	520.731	324.739	405.735	383.63	778.496	500.056	565.239	1082.87	462.125	397.511	408.462	391.149	448.779	738.659	458.905	486.986	475.951	412.33	570.119	846.049	615.583	526.046	814.847	478.908	460.669	668.721	740.354	431.487	793.292	527.635	563.487	1191.19	398.899	446.147	698.137	345.203	464.115	574.741	546.351	502.136	753.43	461.618	557.67	545.659	329.146
ENSBTAG00000011734	ANKRD1	505.504	112.511	867.786	500.477	620.796	250.698	370.393	115.302	360.812	363.783	133.926	188.264	354.895	277.703	411.982	478.126	849.101	219.105	327.786	660.775	202.143	539.158	147.566	351.429	483.749	997.832	241.829	593.246	695.992	637.827	478.047	389.136	296.577	416.559	353.772	741.572	785.379	288.875	371.964	442.61	484.268	324.529	464.405	321.954	338.415	615.519	1536.75	308.522
ENSBTAG00000006999	RYR1	400.671	488.05	333.929	347.629	373.156	428.93	639.077	490.987	498.244	489.5	475.277	465.125	205.864	495.19	559.135	487.972	579.683	499.297	557.444	509.601	454.376	483.433	554.774	480.292	411.779	451.191	515.095	389.576	584.564	521.118	567.248	546.705	357.17	649.27	478.415	435.358	490.872	592.026	400.769	536.245	614.191	461.959	509.229	698.623	465.923	509.182	464.145	458.565
ENSBTAG00000016296	GPD1	455.485	226.977	568.618	396.284	175.387	475.316	474.986	101.677	577.666	399.801	60.3292	543.843	622.505	285.972	396.706	565.782	239.728	572.056	370.743	295.108	518.831	557.013	155.117	544.108	420.158	106.119	561.506	579.816	172.361	349.591	525.605	251.375	678.187	497.51	35.6504	571.354	487.602	125.377	519.354	556.278	188.697	669.569	399.096	188.634	540.266	365.959	182.922	477.004
ENSBTAG00000017267	COX5A	397.521	335.765	498.303	578.889	518.874	449.511	369.565	215.506	364.355	442.738	356.035	562.964	759.109	369.593	413.278	433.574	316.742	454.159	362.644	383.867	446.524	452.327	322.838	451.112	450.335	389.314	432.577	533.594	402.268	395.422	401.323	349.848	537.628	479.999	278.065	463.948	603.113	470.209	603.7	433.174	379.407	453.632	409.102	342.37	444.032	547.538	436.431	530.359
ENSBTAG00000019177	BIN1	498.866	355.151	414.711	381.931	288.722	375.148	498.077	224.692	413.591	448.61	229.569	396.903	649.731	456.164	493.003	446.636	340.971	452.713	459.9	445.551	517.991	456.161	249.546	358.185	386.732	338.207	365.571	493.602	294.154	356.839	448.157	336.094	438.076	509.45	203.988	465.619	504.215	304.353	527.45	526.036	333.298	487.287	481.292	562.362	472.298	432.151	277.712	404.23
ENSBTAG00000040564	COX7C	231.24	405.049	459.688	530.092	683.124	412.239	396.8	303.913	439.415	500.071	402.001	501.684	637.628	369.676	353.212	470.862	413.332	462.196	426.317	414.674	457.733	458.354	397.877	415.212	519.911	436.664	444.033	522.344	424.111	436.035	421.128	427.077	512.403	465.491	362.267	459.317	520.348	429.22	440.173	489.809	480.834	489.997	480.427	404.64	510.769	521.665	416.307	541.019
ENSBTAG00000025644	CALM	315.109	559.824	341.045	438.888	485.348	272.033	709.1	520.427	535.715	452.407	395.926	374.784	472.298	506.201	321.508	338.983	469.044	262.637	439.432	633.077	393.663	477.693	742.057	398.717	449.112	824.899	405.138	376.105	657.665	386.049	489.364	569.473	425.832	584.96	711.506	429.827	394.284	546.543	263.211	583.307	589.275	434.181	437.933	616.996	390.677	619.628	694.533	358.699
ENSBTAG00000000678	CSDE1	485.729	501.79	425.147	384.545	353.149	363.397	491.259	466.475	450.257	487.277	494.453	416.391	417.226	422.437	432.464	468.455	424.815	405.033	459.672	494.337	467.165	460.862	479.221	392.236	456.732	502.496	399.841	526.228	543.314	433.37	435.358	449.432	406.281	484.228	586.768	448.428	460.017	501.853	444.446	530.889	590.262	438.402	531.12	521.144	455.299	478.39	470.556	456.057
ENSBTAG00000018987	RPS25	364.263	467.82	512.962	547.275	878.78	467.875	515.594	573.372	507.825	420.558	564.839	523.099	575.026	412.526	403.846	402.228	410.891	490.165	432.606	528.636	437.649	458.573	572.312	568.792	437.461	839.062	478.825	504.289	550.883	435.665	410.915	580.494	519.199	495.741	755.585	532.796	465.791	569.179	455.296	481.964	598.547	540.879	500.978	587.318	490.675	500.067	583.468	520.102
ENSBTAG00000017181	MACROD1	524.048	479.473	548.531	411.289	233.697	485.989	460.342	253.825	591.18	476.502	292.949	601.363	729.27	500.242	541.362	489.869	317.329	597.936	475.56	421.516	499.73	408.821	319.53	447.728	424.803	222.834	471.622	413.807	241.995	355.024	458.398	325.086	458.508	383.536	200.71	480.868	509.352	350.599	581.336	493.959	377.431	579.641	453.144	482.29	487.463	375.961	298.897	521.254
ENSBTAG00000017368	YBX1	482.948	465.896	420.262	564.463	524.412	515.28	425.162	397.547	454.015	439.762	453.292	465.801	583.402	451.597	430.992	448.421	402.542	459.183	420.173	408.637	454.226	464.727	439.922	441.17	478.397	590.655	473.263	522.989	445.006	415.883	445.097	474.508	438.828	435.78	506.838	426.624	475.692	450.545	430.311	420.194	477.586	440.53	439.317	427.997	468.208	391.572	426.888	436.033
ENSBTAG00000002574	MYOZ2	400.384	236.944	283.397	540.159	501.089	411.137	282.471	480.464	319.163	706.861	678.043	473.357	448.092	439.748	267.004	303.972	442.384	320.886	475.902	460.591	328.888	348.424	342.887	268.479	557.144	563.986	376.532	605.88	334.796	200.085	497.498	367.204	490.97	509.998	431.731	610.771	321.636	574.779	442.018	316.728	282.883	146.402	512.612	336.917	165.147	609.418	466.414	576.956
ENSBTAG00000008570	RPS14	418.887	535.964	530.384	529.48	820.875	486.927	489.018	605.341	484.352	358.657	611.813	466.65	657.363	412.57	444.86	369.547	425.232	498.524	449.105	470.22	412.857	477.791	665.456	579.821	420.436	851.7	501.687	507.857	577.016	464.09	420.64	576.939	492.835	481.242	737.356	536.175	438.093	552.623	468.806	435.472	543.552	467.612	411.826	700.226	426.253	427.689	521.654	479.041
ENSBTAG00000034496	SHFM1	387.814	542.03	410.605	430.903	634.637	314.749	473.909	702.767	393.888	388.888	746.5	404.49	558.846	343.669	321.015	380.148	456.646	349.048	409.787	452.89	415.874	489.046	765.289	445.325	474.664	804.494	382.63	538.89	827.743	436.067	365.52	629.708	427.86	435.337	1075.54	395.427	470.112	760.952	369.984	466.793	730.459	414.099	480.499	797.437	395.672	478.489	681.46	441.887
ENSBTAG00000014878	COX7A1	366.356	355.422	401.812	571.444	297.624	466.158	368.31	220.319	383.641	392.625	263.675	507.475	614.114	411.462	353.103	447.757	366.251	516.775	348.461	390.915	425.888	476.635	338.651	498.263	443.838	273.481	510.891	472.664	260.217	326.422	471.456	331.601	503.994	405.459	189.039	394.474	519.639	409.386	441.4	431.157	310.216	402.596	377.258	329.237	427.652	521.575	388.768	470.869
ENSBTAG00000003229	RPL23	351.673	496.132	483.161	591.145	865.959	485.929	476.468	565.895	473.799	415.713	602.347	483.505	545.211	336.307	362.699	393.771	394.718	474.486	394.078	446.221	399.152	421.54	593.47	581.695	405.992	849.955	475.725	479.057	558.036	438.894	394.565	573.435	492.458	500.589	861.6	527.711	449.576	547.003	420.064	438.812	576.421	463.682	444.208	572.563	455.866	487.487	606.106	497.724
ENSBTAG00000019648	GNB2L1	376.956	537.534	488.067	475.575	818.965	465.06	543.592	641.016	450.73	398.938	683.726	477.908	604.854	468.761	493.817	377.853	451.998	471.795	414.569	522.753	406.289	472.617	764.314	632.672	358.349	812.503	491.858	483.224	595.164	367.84	432.016	661.773	483.657	481.765	787.631	490.113	446.935	651.762	437.863	413.981	586.839	487.963	406.824	606.727	460.786	490.345	641.796	496.375
ENSBTAG00000014930	MYLK2	404.939	331.382	217.957	385.232	313.896	268.928	471.762	147.999	360.641	432.562	133.465	396.192	385.59	475.546	463.488	470.393	342.997	353.478	550.859	362.003	480.531	493.438	586.559	386.655	415.263	449.41	396.777	443.54	670.601	498.416	473.755	883.574	360.901	441.946	545.498	233.576	409.943	499.158	264.678	595.17	810.321	343.757	505.819	717.967	379.098	257.84	152.34	278.125
ENSBTAG00000008314	SDHB	397.871	406.598	507.781	546.878	617.301	487.365	472.162	399.204	442.097	426.327	423.748	525.571	515.066	364.926	420.582	388.832	373.051	475.671	387.736	392.587	447.33	423.161	405.458	476.814	401.586	579.69	492.671	422.422	499.512	413.405	392.21	431.212	507.934	492.136	503.589	530.223	478.029	536.398	454.629	438.279	522.588	524.047	438.76	467.552	554.798	472.652	461.731	516.381
ENSBTAG00000011843	EEF1G	411.537	421.543	443.044	497.527	600	477.536	388.041	373.369	380.786	358.866	443.296	369.752	774.886	460.591	490.326	383.492	338.983	420.019	411.893	420.517	414.182	447.096	468.061	437.122	374.779	491.119	382.862	503.644	386.71	266.717	373.809	423.369	424.133	431.568	430.62	454.658	465.599	446.509	476.209	416.848	400.66	422.992	411.057	560.678	366.16	384.446	432.547	418.8
ENSBTAG00000012890	SLC25A3	476.897	414.877	400.12	490.38	544.986	358.312	389.468	410.051	345.181	405.343	492.898	434.758	489.524	405.896	342.499	381.671	424.07	332.767	367.374	440.205	427.26	426.262	507.348	384.946	512.501	446.658	392.384	487.118	497.713	447.062	389.079	491.644	429.478	407.892	395.813	396.416	423.012	428.036	392.916	404.963	505.25	382.249	407.185	511.488	399.927	485.644	483.959	425.857
ENSBTAG00000031217	MYL6B	453.043	194.556	357.693	386.943	180.328	508.371	256.383	59.849	272.942	740.624	353.531	745.977	631.968	152.407	416.414	370.794	195.009	426.215	612.826	326.25	315.531	412.602	138.375	281.926	401.928	543.037	351.562	374.348	240.315	95.854	647.52	262.862	745.868	504.067	287.474	616.859	86.6891	248.672	331.315	258.694	145.926	118.08	430.199	267.11	117.328	326.404	163.273	498.27
ENSBTAG00000021227	ATP5H	346.632	343.534	378.174	569.473	622.104	448.794	389.623	356.243	384.515	334.198	362.967	386.558	548.015	340.787	302.107	380.169	401.068	410.693	365.064	398.9	423.41	381.339	401.922	387.846	511.188	619.827	461.408	444.395	479.698	419.564	347.867	446.82	431.72	454.563	439.753	442.146	458.352	436.559	417.965	427.248	497.491	401.281	402.014	492.101	434.482	498.014	453.703	503.737
ENSBTAG00000016224	RPS7	333.283	438.562	516.251	479.322	749.547	484.135	478.677	528.944	503.604	395.269	588.707	522.983	663.554	437.835	476.931	380.309	345.649	530.317	390.965	446.726	384.63	433.971	597.85	589.235	345.86	701.446	449.563	464.801	500.53	413.876	377.44	511.418	482.535	424.144	647.721	499.256	408.78	562.315	479.827	405.214	526.196	520.815	414.505	759.327	468.424	451.752	566.534	463.165
ENSBTAG00000006396	GPI	412.927	274.32	492.014	396.705	423.226	544.24	417.129	164.501	427.6	389.275	128.824	486.656	564.032	368.224	417.287	447.165	250.563	473.371	384.767	342.703	633.289	475.411	263.416	447.425	440.485	232.916	424.621	418.97	315.686	397.183	444.993	315.394	558.179	424.211	145.885	539.771	447.878	219.446	499.011	490.431	233.061	610.858	338.404	262.613	466.122	349.996	197.414	443.242
ENSBTAG00000013461	RPL24	367.014	544.136	486.283	519.427	791.835	457.038	439.129	612.712	426.206	353.917	631.944	403.515	611.939	400.499	425.417	352.609	391.556	459.473	374.396	479.805	384.416	420.224	636.614	505.373	359.981	736.749	420.504	423.636	556.772	395.469	375.751	575.079	473.204	482.291	719.219	453.828	438.627	597.098	423.218	416.821	571.745	447.123	400.581	634.778	441.865	470.481	652.407	488.225
ENSBTAG00000000894	PGK1	410.565	248.963	542.747	403.51	212.106	547.998	275.948	121.101	429.623	298.971	148.546	399.461	801.432	345.922	364.015	476.322	198.546	516.091	299.744	368.817	701.115	546.429	241.045	451.398	424.384	156.935	399.102	604.92	147.975	344.207	413.075	210.356	595.086	348.454	128.728	544.115	395.833	137.011	577.658	506.388	153.693	699.065	282.496	215.96	487.842	317.601	210.785	467.908
ENSBTAG00000038849	TRDN	361.117	416.742	403.694	189.166	162.29	262.98	342.194	245.027	579.622	414.765	194.815	475.858	319.317	349.554	467.354	358.984	492.42	753.309	469.027	446.845	597.19	556.784	338.783	440.8	513.923	435.36	623.327	561.294	475.829	510.729	449.234	377.031	277.724	358.617	262.632	425.218	508.333	400.482	484.885	504.082	389.418	408.616	370.753	330.376	221.098	449.562	272.622	414.639
ENSBTAG00000045783	0	410.063	295.786	362.09	451.676	415.581	321.084	330.417	231.788	305.76	320.757	277.159	393.877	609.407	284.171	267.77	392.045	336.752	375.974	315.351	333.703	373.907	413.931	323.182	370.85	505.677	481.778	429.596	500.464	395.129	348.967	380.044	348.679	416.442	393.047	324.067	376.617	441.868	377.984	381.948	385.204	423.69	347.956	368.499	251.55	333.803	451.125	325.202	423.225
ENSBTAG00000001349	KIF1C	423.159	451.915	312.622	311.621	367.763	240.198	524.771	428.304	427.606	406.591	422.888	369.994	366.134	360.588	376.9	410.833	406.691	335.474	461.8	467.613	391.616	406.462	447.745	339.425	336.045	391.254	346.376	415.513	451.925	320.079	400.925	407.313	340.311	453.883	491.421	315.223	437.928	548.112	342.709	416.307	491.962	365.723	422.252	643.261	355.517	444.55	473.209	377.861
ENSBTAG00000002648	RPS18	346.831	440.679	515.357	490.002	808.678	433.938	454.744	607.916	439.168	354.159	621.641	425.78	580.785	378.046	400.31	339.434	384.358	437.859	417.759	448.213	397.902	405.614	599.005	537.189	367.532	813.686	420.341	436.866	492.299	395.529	350.693	514.983	431.65	402.159	705.87	442.237	404.028	490.309	400.183	377.031	460.914	438.975	398.989	502.79	402.175	412.413	515.371	445.602
ENSBTAG00000019585	MYOM1	382.765	366.59	350.879	331.06	301.992	428.086	416.636	331.087	401.824	501.47	349.986	445.118	291.38	571.733	362.422	410.508	650.137	464.072	413.669	617.785	450.49	411.163	373.213	428.006	414.486	249.716	496.147	360.332	222.856	413.461	448.615	344.896	409.816	417.396	173.046	471.667	394.136	397.433	472.394	424.489	287.532	384.394	447.42	417.065	421.952	451.333	385.159	447.11
ENSBTAG00000006907	NEB	422.401	374.254	338.474	281.008	164.096	330.945	380.888	239.695	555.594	480.967	287.876	451.517	232.603	436.16	451.445	445.356	389.569	485.339	433.857	452.087	489.706	457.253	344.599	375.359	433.835	359.709	465.071	435.345	314.059	418.35	450.249	317.332	335.688	400.182	232.618	401.09	383.431	273.422	439.465	471.232	317.033	405.069	406.859	362.362	403.723	398.423	279.75	400.771
ENSBTAG00000019554	FBP2	400.024	349.193	503.34	231.089	275.447	364.139	400.368	148.528	382.491	375.281	166.401	368.453	374.423	374.237	403.32	368.061	317.238	414.961	385.364	378.759	457.066	398.107	352.401	461.926	506.317	328.845	416.241	374.623	532.412	557.839	470.875	544.238	528.34	350.883	183.594	492.025	423.341	294.349	441.076	465.154	410.754	551.309	573.49	482.911	650.964	342.063	274.58	515.598
ENSBTAG00000006429	ACO2	377.362	295.889	301.921	469.79	454.995	375.323	360.324	252.18	295.278	380.263	278.997	412.597	380.29	453.344	340.83	381.308	357.474	308.648	340.632	374.134	336.481	383.703	297.305	332.975	406.567	354.507	390.105	463.241	391.507	363.488	314.083	340.127	338.884	432.869	285.424	299.767	549.443	317.18	381.39	380.963	402.645	321.695	367.541	356.218	381.076	373.529	294.476	378.083
ENSBTAG00000043545	0	380.818	454.477	333.915	521.475	394.284	380.639	312.317	306.099	331.744	343.927	304.357	420.961	423.656	300.793	282.058	305.492	327.968	308.568	317.324	275.501	304.33	340.553	336.779	373.579	451.065	607.822	541.36	588.872	558.773	400.175	505.819	491.84	406.648	360.016	370.446	409.057	424.438	322.92	441.597	310.688	346.378	215.927	292.052	120.247	332.816	426.419	359.515	403.743
ENSBTAG00000013162	HSPA8	274.434	469.196	319.005	345.619	709.518	228.72	366.78	748.894	266.178	343.293	698.229	289.807	657.261	308.919	328.298	353.014	467.535	258.638	276.82	554.264	378.242	340.132	623.229	327.455	431.8	580.404	312.619	490.216	459.977	344.107	266.131	413.361	368.943	328.109	562.572	395.229	506.717	949.892	416.035	302.799	381.31	316.725	351.327	665.818	324.821	540.692	908.947	328.295
ENSBTAG00000023823	CYCS	375.671	294.882	343.25	443.38	963.978	294.838	345.442	323.392	290.18	348.267	471.122	373.833	529.971	272.6	259.489	365.665	386.866	275.919	265.743	375.427	397.059	386.701	402.352	334.521	425.979	334.595	370.47	439.074	350.594	333.891	327.859	378.242	417.815	345.029	240.102	325.373	406.897	447.955	426.926	341.689	334.812	323.562	345.62	446.746	351.686	470.81	504.639	414.762
ENSBTAG00000006607	CCNG1	377.483	368.002	320.493	343.576	337.595	394.555	342.792	246.552	386.95	353.545	245.153	333.164	380.278	356.886	364.661	421.002	343.835	415.916	341.836	360.101	366.304	435.51	344.902	409.266	357.652	343.828	386.442	422.413	288.208	324.77	433.163	436.69	374.841	373.406	315.938	367.756	375.433	300.022	319.476	434.557	348.014	372.981	408.704	312.986	392.951	328.231	276.147	361.699
ENSBTAG00000004258	EEF2	322.529	590.91	263.951	379.537	824.507	365.053	380.331	955.086	330.399	398.474	968.83	372.196	371.456	527.848	421.725	323.746	552.721	327.645	401.658	478.895	326.522	379.151	900.572	330.12	387.568	902.087	341.327	383.351	754.426	422.767	350.819	707.059	276.526	399.028	1017.98	262.699	379.401	770.766	305.258	415.345	642.596	291.429	386.255	871.695	311.7	448.708	647.379	338.369
ENSBTAG00000005211	RPL4	371.682	447.841	420.204	408.605	729.881	366.112	432.241	618.776	411.73	339.723	633.509	416.572	528.781	360.969	399.296	352.97	375.092	433.008	353.373	435.473	366.283	381.431	611.695	449.588	305.741	725.593	393.634	431.727	427.946	336.665	319.551	455.924	397.483	382.915	650.181	413.165	368.959	544.621	396.735	373.921	422.813	421.241	340.165	626.127	360.334	413.401	566.644	400.386
ENSBTAG00000014069	PDK4	199.497	857.414	57.0125	875.105	1060.75	337.917	225.962	2374.37	70.9399	552.372	1901.79	198.932	39.6435	1107.09	184.134	184.544	1747.13	170.889	461.68	1249.17	162.64	504.782	2116.29	135.708	171.418	562.549	107.467	623.865	1679.85	533.893	416.373	1126.91	330.787	504.339	1502.58	77.9443	340.538	1324.48	102.386	226.137	1032.79	168.152	206.399	1091.01	184.447	570.25	1328.81	191.903
ENSBTAG00000003476	FEM1A	424.487	409.871	369.724	405.715	445.626	330.59	499.006	384.744	376.063	363.49	360.599	414.587	371.852	378.386	410.321	358.387	310.141	344.201	410.174	408.682	388.664	349.085	373.77	344.86	294.953	344.046	338.332	359.105	464.126	372.625	343.569	372.652	357.042	438.142	522.986	349.76	360.955	462.837	348.149	328.764	445.194	394.785	356.646	473.915	389.998	424.944	450.057	379.397
ENSBTAG00000007454	RPL10	256.405	404.675	379.983	471.842	743.581	414.102	420.526	480.8	390.863	361.869	530.684	434.709	470.246	362.97	377.27	311.431	349.502	422.002	404.307	469.22	373.26	387.344	556.855	539.231	305.346	711.152	412.271	422.983	494.171	321.668	353.437	532.966	429.454	407.001	616.964	426.805	395.564	518.727	409.822	331.133	437.482	377.418	324.424	468.123	379.845	418.726	512.819	404.663
ENSBTAG00000027629	ANK1	408.429	327.174	363.334	277.817	229.473	299.912	479.884	135.91	349.72	378.915	185.009	402.25	418.583	394.398	439.915	385.771	284.248	456.565	365.412	385.451	426.747	404.14	246.3	332.38	324.542	251.063	359.666	426.753	299.187	300.916	339.995	287.765	354.043	432.354	158.494	379.665	323.12	273.351	420.235	389.877	239.667	379.977	279.736	300.235	354.361	398.914	300.76	366.212
ENSBTAG00000017246	UBB	387.389	527.034	345.362	414.596	789.399	293.116	398.403	962.547	307.34	332.096	911.181	311.959	468.21	391.227	291.888	346.815	441.037	286.424	402.487	452.068	349.628	373.807	726.062	352.503	323.603	577.484	301.087	363.653	639.533	443.657	313.084	541.282	322.739	341.825	998.308	322.221	404.03	685.899	306.478	334.226	619.121	303.243	420.431	761.141	374.634	361.143	533.115	305.376
ENSBTAG00000002944	ATP5G3	392.681	251.695	375.666	491.015	589.404	371.492	291.213	157.822	276.421	275.299	247.272	365.291	563.663	233.764	296.909	335.948	235.369	317.274	291.182	262.318	408.354	363.071	251.896	375.053	451.137	331.436	357.23	487.258	344.375	371.328	311.829	312.967	381.432	335.484	214.395	362.972	394.699	280.626	423.514	335.886	329.479	368.857	276.397	309.675	341.566	378.424	266.449	402.195
ENSBTAG00000009387	MYOM2	413.357	221.414	442.616	341.211	262.936	463.856	393.067	148.63	409.611	465.33	153.511	442.005	406.516	436.42	390.189	371.628	311.063	458.922	484.36	397.206	470.245	329.746	112.61	397.289	343.993	194.52	363.925	277.247	153.387	385.713	336.844	201.496	430.479	412.286	68.4543	496.379	315.277	119.781	378.774	350.158	201.474	440.06	349.64	207.833	387.554	309.134	147.824	395.159
ENSBTAG00000016079	COX4I1	413.084	325.428	396.174	484.394	430.949	427.557	311.207	240.579	317.188	344.682	296.311	445.168	511.028	320.703	315.13	358.756	269.546	391.795	310.772	294.698	328.539	344.739	327.417	408.794	385.001	373.396	382.503	380.827	345.428	364.319	325.161	324.508	402.178	347.339	297.492	351.121	365.579	326.025	357.935	329.451	328.346	358.877	316.483	393.637	380.169	358.631	326.201	405.157
ENSBTAG00000014583	CALM	460.248	293.222	425.349	223.718	107.799	235.853	464.106	123.198	401.444	347.822	113.652	395.889	563.472	320.802	398.978	491.716	192.907	431	287.787	230.033	417.791	379.526	150.532	317.864	242.104	145.002	342.264	395.822	152.895	166.28	334.009	231.443	377.257	335.627	117.081	330.588	374.161	183.551	409.615	371.13	221.471	448.406	325.162	225.685	306.042	271.674	185.029	343.473
ENSBTAG00000014068	VDAC5P	366.066	546.488	444.664	382.051	445.481	359.299	389.122	612.032	442.524	336.084	592.917	363.191	401.455	354.951	330.231	335.068	444.473	374.189	387.412	389.073	352.997	317.162	569.395	408.419	395.12	585.036	359.441	293.01	499.187	424.802	330.424	527.174	385.36	331.378	716.665	425.993	358.109	548.221	363.173	390.2	669.999	378.836	450.968	574.118	382.287	392.148	476.59	412.615
ENSBTAG00000032954	ATP5E	401.743	307.361	361.705	387.164	366.589	356.614	310.382	252.935	328.959	333.372	303.598	396.203	500.207	318.234	293.76	303.743	257.928	361.35	324.169	317.035	356.571	340.714	309.316	352.15	347.362	350.565	344.015	359.842	290.286	305.705	301.295	328.71	378.378	343.173	314.401	333.286	405.591	385.905	373.137	336.839	351.008	367.455	303.797	303.064	327.386	371.414	334.336	354.971
ENSBTAG00000001564	PDE4DIP	346.075	331.519	260.336	269.104	235.415	282.853	449.749	274.101	377.097	396.511	330.023	370.21	164.902	333.667	314.292	387.544	399.641	372.879	383.145	404.86	408.597	343.861	324.081	343.01	337.918	444.183	403.291	325.62	337.19	294.198	371.328	379.976	284.46	436.829	572.602	286.679	357.603	442.484	340.946	318.556	379.156	295.969	342.043	368.429	398.233	425.06	313.115	311.889
ENSBTAG00000014249	IVNS1ABP	342.992	427.309	360.438	302.754	326.104	217.527	309.563	300.696	299.146	305.553	300.071	291.845	351.156	238.928	229.407	356.678	332.08	292.773	322.08	230.119	320.122	365.853	359.552	253.429	407.08	506.587	287.061	430.018	495.542	301.653	226.166	276.483	250.437	396.423	500.247	322.413	514.426	362.992	261.338	330.35	356.722	318.404	322.166	302.75	334.104	302.611	176.341	251.068
ENSBTAG00000013744	SYNPO	373.169	558.966	221.958	271.911	572.785	222.582	498.527	589.932	312.403	418.285	619.034	311.445	297.138	497.776	468.598	361.052	569.084	291.421	363.442	464.819	228.731	343.759	598.855	279.504	285.645	349.721	282.987	290.611	456.584	291.713	392.217	515.965	271.552	322.381	438.813	267.193	312.081	614.561	267.811	325.594	483.103	244.864	338.562	550.254	191.644	322.259	446.61	267.654
ENSBTAG00000007172	GOT2	386.442	341.651	324.889	289.184	239.975	272.737	319.953	214.789	272.277	317.191	253.974	306.947	364.298	382.259	292.293	363.265	318.243	287.219	309.889	320.773	332.731	323.901	254.716	249.427	366.424	394.939	364.225	331.037	334.898	323.108	313.936	329.064	284.958	334.499	285.619	272.091	379.74	338.597	337.494	332.348	307.676	290.902	428.907	412.207	452.274	346.601	278.806	331.961
ENSBTAG00000005620	RPS3	259.097	381.119	364.825	420.342	645.373	370.835	383.637	463.447	345.781	272.261	473.14	363.383	525.232	317.556	354.73	301.606	295.464	367.446	296.74	377.448	292.134	379.261	544.698	498.43	254.882	604.295	375.143	409.029	397.636	291.181	307.334	451.001	398.051	386.007	585.538	408.231	317.679	471.639	360.465	313.87	391.53	366.741	302.092	628.166	342.8	373.798	489.239	370.443
ENSBTAG00000021508	LMOD3	375.725	236.142	238.496	305.312	217.48	133.836	470.212	33.4734	267.09	263.884	82.8728	197.777	316.572	114.875	152.531	300.326	172.427	142.157	337.52	141.866	178.154	331.627	179.158	159.451	320.321	329.234	199.303	320.917	380.363	167.408	357.661	319.934	210.859	377.119	246.953	238.079	295.872	255.612	197.467	382.06	326.186	209.426	411.01	244.881	159.318	331.592	83.4402	207.599
ENSBTAG00000017441	RPL27	275.468	354.878	361.267	423.47	582.59	352.809	386.12	460.755	355.42	307.533	471.054	330.463	451.73	311.431	307.437	298.802	296.401	350.889	318.537	358.591	304.895	330.869	454.674	409.972	296.426	541.825	323.12	385.698	407.672	290.614	270.775	402.192	351.245	349.694	527.897	373.371	346.832	430.876	319.28	339.348	430.321	347.77	327.263	475.368	328.951	360.093	449.152	366.506
ENSBTAG00000005735	ATP5G2	289.499	308.652	378.309	393.823	479.828	395.076	332.377	288.877	313.462	303.329	329.483	365.182	478.262	332.791	345.926	290.598	284.433	336.905	340.758	316.864	346.972	401.049	442.771	453.497	320.692	402.369	351.269	335.897	372.343	342.306	329.226	411.187	392.453	352.912	325.404	348.28	331.086	325.801	313.067	338.473	384.577	362.957	287.391	257.989	338.957	333.11	304.478	377.426
ENSBTAG00000001303	HSPB8	347.812	345.423	324.773	399.78	536.33	273.935	368.901	900.53	276.488	349.814	548.938	181.805	287.858	506.991	262.547	338.01	471.418	218.782	307.133	852.206	252.125	299.998	217.476	320.435	301.22	534.69	267.304	332.799	471.902	309.365	304.816	266.284	253.607	282.129	898.839	391.984	415.276	481.696	249.923	292.923	443.808	217.998	358.311	309.105	316.97	470.089	695.485	209.916
ENSBTAG00000003846	RPL37A	272.206	377.128	399.104	401.87	499.05	358.523	349.943	411.332	375.582	282.643	406.986	365.489	451.102	305.694	303.079	286.357	327.073	400.376	328.521	348.197	322.018	354.616	440.743	439.496	333.574	558.879	351.753	352.389	409.353	346.561	310.852	421.081	363.129	347.05	535.003	383.491	354.331	384.236	348.562	333.053	385.366	360.363	341.714	405.636	354.425	335.964	388.718	380.203
ENSBTAG00000018339	ATP5G1	279.782	244.724	355.8	427.112	486.541	342.657	262.097	154.957	283.896	275.483	234.657	393.276	527.789	261.118	259.551	346.823	250.537	362.171	269.262	233.783	337.494	327.983	241.962	372.506	370.243	333.784	346.06	403.577	322.536	321.153	326.402	308.377	403.896	325.49	210.313	396.725	371.9	293.39	409.031	309.187	298.68	296.716	273.54	279.784	314.454	329.94	248.279	347.443
ENSBTAG00000046786	UQCRFS1	301.3	274.246	368.188	436.446	365.103	310.22	292.372	187.739	248.981	284.206	224.35	365.352	518.332	309.707	315.466	289.375	241.814	271.3	244.187	270.143	337.399	327.531	234.877	299.71	388.762	282.729	357.209	383.649	298.247	329.779	248.395	238.768	347.209	291.551	204.553	285.444	405.606	288.551	382.473	325.876	287.833	346.667	298.445	336.523	385.725	387.486	329.41	394.187
ENSBTAG00000009359	0	430.841	602.779	443.572	472.275	1490.07	463.816	370.565	476.176	347.296	274.511	554.541	359.613	417.45	313.2	305.517	288.598	548.045	343.451	357.367	464.552	294.903	285.257	704.531	319.427	284.146	1046.72	286.794	254.855	350.063	278.489	209.433	634.608	293.1	376.959	679.175	328.203	333.802	538.005	346.628	298.283	495.464	338.536	365.735	1010.72	373.921	378.317	733.638	324.669
ENSBTAG00000032436	UBC	252.911	593.919	237.979	386.56	2628.18	257.482	536.535	2043.38	360.862	354.033	1458.52	314.861	281.418	851.032	295.009	212.045	796.531	247.831	473.87	648.954	323.248	304.774	948.689	305.146	218.085	1151.14	260.621	177.536	997.265	332.242	351.442	764.59	290.427	380.832	1954.14	263.557	242.826	755.677	235.574	401.914	1459.66	289.185	472.926	670.246	248.589	336.436	514.15	319.775
ENSBTAG00000000913	UQCR10	310.005	256.654	283.386	414.026	427.401	316.827	308.077	278.877	264.171	302.912	300.59	335.62	463.105	306.114	279.753	324.873	253.36	295.436	291.292	276.878	290.705	307.142	293.265	311.045	343.856	402.956	317.417	372.853	398.95	315.324	288.255	344.945	366.187	327.73	321.083	286.207	354.152	368.06	309.428	310.348	381.897	292.088	306.757	287.904	289.15	344.948	309.698	334.29
ENSBTAG00000018522	OAZ1	345.622	606.401	273.477	322.338	523.451	218.637	408.085	663.25	286.336	270.71	729.569	279.633	426.13	390.871	266.47	261.447	495.836	242.33	360.664	396.117	274.98	304.317	748.748	279.855	323.629	574.021	275.48	300.612	670.785	357.273	265.697	543.558	250.831	354.083	1120.06	292.827	344.207	808.211	265.045	316.692	692.656	251.104	369.655	697.132	295.651	387.849	606.93	300.898
ENSBTAG00000005664	YWHAE	329.431	439.117	323.293	370.95	421.612	296.473	379.706	460.749	312.648	273.308	495.142	298.637	388.905	280.474	284.514	308.248	339.795	254.871	291.925	328.099	319.763	336.491	497.034	349.476	331.705	456.2	306.385	335.959	372.907	290.214	279.811	346.698	327.291	340.852	583.33	352.218	314.37	449.251	316.119	342.552	394.567	359.549	330.35	471.866	345.89	368.708	466.789	336.946
ENSBTAG00000009757	RPSA	339.442	341.921	395.112	400.048	607.224	367.544	337.774	433.385	354.598	298.265	471.582	442.708	595.113	345.187	379.033	284.001	293.537	381.351	324.012	360.898	320.373	202.81	293.588	249.34	294.474	533.32	412.081	361.1	325.294	311.694	240.262	314.324	304.623	332.069	456.123	407.713	308.642	425.65	411.55	287.255	309.007	347.76	303.808	486.184	326.95	364.597	445.07	373.695
ENSBTAG00000007700	PHYH	269.966	336.132	255.633	350.161	343.002	299.674	305.239	317.001	269.592	309.389	381.416	249.439	352.138	306.831	285.696	313.916	346.589	320.177	348.48	316.023	320.261	310.948	322.835	325.646	297.065	651.812	334.701	325.566	521.776	278.702	269.105	393.582	295.285	330.735	556.021	271.57	395.147	543.71	326.24	351.477	558.505	299.857	323.478	304.213	289.003	371.228	418.891	338.873
ENSBTAG00000007109	ASB2	224.114	316.448	125.532	299.402	405.65	220.764	372.128	285.792	197.093	395.072	317.015	195.978	250.938	379.875	258.749	315.905	259.133	171.408	365.536	436.649	269.288	261.574	238.356	179.119	291.216	255.038	175.409	275.771	480.614	286.894	387.89	473.94	239.681	424.546	486.401	248.533	375.097	445.182	185.576	305.885	559.229	179.748	345.813	426.116	173.797	314.461	256.404	187.569
ENSBTAG00000015283	RPL32	330.326	351.703	321.004	368.86	686.388	304.827	350.28	538.956	336.668	286.148	562.683	329.864	430.505	304.469	304.5	264.208	303.019	302.091	290.381	344.759	285.166	318.843	567.642	425.027	285.737	690.551	335.488	356.513	499.384	357.953	273.572	473.191	335.41	314.591	594.155	351.528	314.068	478.234	302.948	309.699	444.786	305.421	290.676	450.927	300.077	385.099	544.992	359.155
ENSBTAG00000019521	COX6A2	152.921	232.267	354.243	408.877	286.818	411.245	267.718	167.405	330.314	304.803	189.874	414.456	541.992	300.183	321.084	363.492	212.572	417.743	290.809	265.051	347.072	318.589	229.852	361.014	324.717	221.442	360.971	338.072	211.955	307.78	317.89	251.098	390.738	304.115	148.151	323.796	367.922	259.474	412.654	288.478	221.327	339.516	266.689	213.137	328.931	311.417	214.009	336.375
ENSBTAG00000018628	RPL29	268.387	337.088	381.939	362.204	585.068	348.942	380.312	412.716	354.469	295.197	431.116	337.249	477.925	340.548	359.156	287.434	268.29	354.762	303.086	351.92	292.563	317.845	435.794	430.005	257.102	486.66	323.88	335.707	351.22	293.019	269.29	398.558	353.302	331.165	450.019	356.666	332.4	408.534	346.668	298.575	371.001	365.044	310.268	440.215	322.651	332.045	412.396	361.806
ENSBTAG00000008692	UQCR11	154.134	255.607	314.227	372.383	238.393	358.815	256.598	143.29	294.215	278.464	163.107	379.202	463.356	309.069	285.511	296.123	220.075	386.541	282.497	256.514	285.339	326.06	232.669	374.181	326.405	217.232	341.216	381.429	251.817	299.947	332.033	249.814	328.216	328.583	186.713	331.217	348.977	281.183	356.324	295.36	232.606	298.04	253.519	267.592	327.951	364.245	280.556	366.244
ENSBTAG00000031483	0	381.345	342.422	225.824	268.848	329.989	176.9	449.686	328.348	334.052	296.874	259.565	249.413	275.754	330.572	209.563	206.865	283.959	169.221	283.227	431.234	261.069	323.821	507.371	256.264	275.114	467.612	256.164	245.896	432.016	257.561	317.182	378.067	259.09	390.254	448.776	257.94	266.535	375.929	174.692	347.988	347.696	262.848	272.273	575.916	249.282	430.98	479.702	237.703
ENSBTAG00000018278	ATP5O	301.38	274.524	348.093	374.392	418.571	304.904	277.757	231.969	288.343	273.115	265.044	309.304	429.916	229.721	247.312	309.406	260.185	316.255	239.899	250.284	287.352	290.081	267.299	313.212	317.336	381.198	300.527	316.512	306.724	285.307	269.838	307.397	369.554	313.162	290.292	320.763	322.056	302.996	321.947	321.09	337.095	308.36	322.061	352.886	359.175	350.262	340.112	372.104
ENSBTAG00000006441	ATP5F1	298.8	268.119	283.399	377.578	458.439	298.554	270.577	232.203	258.524	272.862	285.224	306.862	390.157	242.607	242.566	295.875	274.867	283.322	239.174	264.482	303.594	306.86	296.535	326.354	347.932	385.617	330.286	354.612	319.67	271.329	296.643	350.545	351.437	324.349	256.108	319.285	316.362	309.606	307.607	284.901	322.508	270.883	283.768	276.795	292.894	328.53	299.011	335.861
ENSBTAG00000031800	PPDPF	263.072	304.319	282.618	433.465	516.533	434.982	372.893	338.893	334.027	327.384	364.439	377.979	336.06	283.166	383.574	285.188	230.105	369.265	373.322	284.911	300.874	284.811	298.895	353.12	243.716	615.769	298.625	263.221	369.969	273.63	282.368	289.938	309.236	347.076	509.33	313.391	327.297	381.566	331.078	255.811	405.515	305.911	273.354	298.345	298.688	277.271	358.855	325.681
ENSBTAG00000009417	ZFAND5	193.25	632.222	111.525	424.708	757.612	189.487	436.332	1274.6	193.56	316.966	1127.88	171.924	122.786	738.491	174.174	196.379	1313.21	137.582	364.276	771.505	197.528	248.206	1077.12	191.589	297.312	440.733	137.722	296.499	1234.88	428.722	287.671	922.887	202.479	402.235	1355.06	216.48	262.032	729.679	131.48	307.22	1253.33	214.368	380.358	782.57	196.847	395.345	678.363	193.911
ENSBTAG00000023274	0	212.268	338.023	358.75	366.204	603.264	335.303	335.029	428.866	358.655	283.62	414.229	346.051	408.399	270.221	292.728	274.996	274.569	388.447	287.74	322.327	282.573	309.569	425.107	421.192	251.779	541.799	330.69	311.333	331.801	297.942	264.871	375.795	353.29	333.517	505.285	373.066	313.453	400.416	335.05	326.377	366.321	379.813	311.239	416.257	346.081	315.958	421.834	359.341
ENSBTAG00000016401	OPTN	383.599	390.057	282.186	297.962	537.337	250.583	314.048	508.915	270.701	228.647	457.241	233.669	408.835	258.465	265	298.415	297.668	202.302	295.455	256.899	259.017	258.64	450.181	186.396	334.964	383.997	245.933	313.373	362.749	243.432	254.007	323.749	210.915	270.883	513.485	228.815	295.181	425.446	266.68	355.51	332.576	239.419	357.238	532.712	205.183	235.463	283.172	245.448
ENSBTAG00000011969	HSPB1	547.447	562.141	561.546	265.376	446.867	285.297	267.675	954.914	403.187	384.062	570.888	241.422	530.569	418.058	459.999	301.428	374.775	336.456	215.587	613.275	204.126	243.192	528.656	362.771	276.06	389.97	264.902	240.446	170.269	180.677	187.085	106.061	261.647	227.972	444.895	380.298	343.646	899.103	387.668	203.38	151.496	284.871	305.457	541.759	264.824	344.816	962.962	217.894
ENSBTAG00000005974	APOBEC2	340.628	337.836	250.501	284.49	313.495	297.458	320.532	452.533	285.619	290.105	271.39	257.476	353.305	314.162	344.244	315.337	374.538	332.367	273.512	244.298	265.957	301.064	259.024	352.584	271.451	292.156	286.747	289.246	271.547	264.476	325.371	384.44	342.831	341.187	323.505	283.91	276.756	250.993	251.776	316.101	396.674	273.2	334.712	272.216	348.219	242.594	317.878	293.715
ENSBTAG00000015388	RPL18	246.912	332.916	298.768	380.178	588.24	345.25	336.491	524.026	294.027	291.719	499.925	312.803	395.015	309.451	295.763	256.234	293.768	315.543	291.866	329.829	252.903	289.457	482.162	409.901	248.087	540.148	277.997	306.657	420.801	300.408	254.228	387.547	308.339	350.578	579.195	327.108	318.969	460.723	298.182	271.859	396.716	288.989	280.624	468.934	301.092	351.292	478.796	335.02
ENSBTAG00000015598	RPS10	269.956	331.21	323.524	358.351	563.853	333.301	316.334	417.855	305.666	256.01	416.624	289.107	395.094	290.75	293.384	257.209	260.626	324.875	277.127	317.759	255.768	301.651	442.056	375.295	243.158	562.879	275.135	337.528	397.539	255.949	246.324	372.385	310.026	320.414	556.318	332.825	315.739	418.91	295.228	282.258	407.283	313.664	285.514	490.69	298.013	315.744	421.247	313.922
ENSBTAG00000012931	PLN	339.944	181.074	261.493	216.611	134.013	180.201	252.893	136.879	267.405	380.485	192.36	313.978	232.346	303.129	205.871	277.534	411.416	232.086	254.172	292.855	223.792	334.635	113.917	204.327	368.364	225.841	294.341	391.898	183.221	147.276	284.075	224.772	302.948	287.133	189.126	342.979	253.296	205.961	239.347	280.296	223.293	171.953	324.25	109.378	144.391	299.721	258.74	280.972
ENSBTAG00000000425	RPL17	261.414	349.714	290.733	377.686	685.486	318.097	317.79	388.72	297.979	254.611	388.355	265.176	360.508	253.542	268.161	260.206	254.187	302.231	293.395	306.108	272.35	287.426	386.549	372.112	263.908	559.3	293.212	334.453	355.625	305.726	245.936	360.127	289.532	320.931	516.998	322.935	308.2	381.199	298.901	283.078	385.557	289.03	264.963	355.276	259.104	320.109	412.134	321.723
ENSBTAG00000016278	RPL30	221.193	311.726	351.553	318.99	446.887	288.116	326.394	337.187	316.508	253.186	364.46	340.134	414.006	237.834	274.688	254.824	272.236	350.573	275.368	303.245	278.604	298.256	416.517	405.863	290.235	527.48	328.196	300.151	314.411	290.201	282.082	355.992	336.399	291.271	462.689	346.192	290.249	359.495	306.416	293.18	346.137	337.81	299.172	351.505	319.529	310.173	374.295	335.374
ENSBTAG00000010982	UBE2B	280.182	381.648	239.263	287.705	325.165	214.017	268.697	492.879	238.623	262.163	572.575	229.237	292.187	339.286	200.031	237.983	397.755	225.084	287.513	381.127	251.319	295.088	484.396	277.804	368.045	457.58	246.861	330.272	509.794	290.243	279.355	371.041	250.136	302.178	614.282	244.607	259.118	386.303	205.926	296.459	483.973	227.279	314.605	352.367	265.379	343.156	489.269	241.949
ENSBTAG00000000550	ATP5D	283.556	280.291	264.952	383.166	489.926	317.428	279.262	255.642	244.192	272.637	290.451	317.008	404.134	300.934	294.532	253.273	241.999	290.776	268.159	261.759	254.564	292.194	371.924	320.927	273.363	322.766	263.445	292.379	351.46	290.401	243.825	316.914	307.015	294.634	312.921	278.022	296.372	360.281	285.086	261.49	332.488	272.944	252.263	419.833	281.062	324.716	308.286	313.642
ENSBTAG00000002182	COX17	205.923	192.348	252.59	356.405	298.301	284.566	304.374	239.124	271.076	251.336	232.948	261.655	344.04	196.376	245.553	298.995	208.746	269.855	262.747	243.205	262.96	283.582	238.988	319.51	238.496	369.442	243.413	314.962	379.011	229.093	262.307	258.207	323.645	320.513	370.856	252.968	320.652	324.028	276.258	305.977	343.411	293.365	295.118	367.828	283.305	299.192	276.235	273.83
ENSBTAG00000000605	ATP5J	258.9	212.633	270.452	341.343	358.083	284.739	222.512	186.203	213.731	262.168	247.917	308.159	429.876	235.14	233.162	291.78	255.767	281.611	228.264	232.341	272.509	297.522	246.284	291.859	336.355	348.456	280.45	275.369	286.769	239.575	267.16	286.308	319.589	303.254	281.021	292.479	310.28	280.366	281.478	271.947	301.227	281.487	259.194	239.982	273.632	262.524	238.285	251.768
ENSBTAG00000008401	PFKFB3	204.272	353.842	13.4149	122.52	113.529	19.0986	207.33	478.686	111.285	382.802	491.039	96.1865	164.24	496.495	93.0416	330.834	483.025	4.51733	595.919	537.15	34.2978	135.734	593.354	46.4063	340.546	138.419	44.1295	99.8017	346.923	285.693	403.495	772.091	82.7785	254.557	480.943	66.2125	116.564	404.016	10.2338	518.501	510.187	88.3757	257.746	453.645	4.97271	461.768	559.635	26.0851
ENSBTAG00000013930	ATP5C1	322.097	252.928	286.794	323.304	464.127	259.609	258.673	218.451	250.294	250.067	278.004	298.791	407.518	224.401	223.697	263.487	262.3	259.188	227.316	246.146	271.255	273.217	272.911	273.156	333.473	410.378	286.676	314.933	346.481	303.757	248.182	342.802	296.751	265.01	260.817	269.425	268.904	284.979	272.421	274.437	330.796	261.088	258.657	297.082	258.496	289.915	275.394	295.001
ENSBTAG00000031598	GBAS	301.827	269.8	278.264	302.797	340.721	248.118	248.065	307.031	229.95	281.891	376.453	284.613	264.861	213.777	193.395	286.81	282.398	253.199	207.142	230.453	236.852	259.607	312.156	287.106	297.275	394.034	284.811	294.916	325.631	249.19	269.354	265.555	306.604	308.29	439.531	287.61	321.379	408.919	289.446	283.688	302.174	279.374	297.022	345.364	316.094	344.581	314.011	288.059
ENSBTAG00000013866	RPS27	255.745	343.693	315.538	339.187	572.649	260.23	298.228	447.049	281.949	245.796	440.367	299.846	416.499	256.454	242.825	210.852	301.422	272.897	259.827	300.558	234.994	273.636	469.677	332.973	253.471	608.146	298.565	281.535	407.652	292.661	232.98	410.999	313.601	328.312	564.074	313.722	279.562	431.899	254.739	271.06	426.402	249.924	261.325	241.356	255.638	330.162	439.819	309.58
ENSBTAG00000002038	RPL14	206.381	287.322	304.692	325.506	554.89	277.602	315.513	390.756	283.836	246.631	410.219	296.494	424.72	255.77	263.537	238.348	249.275	276.233	224.479	292.028	236.024	280.762	416.227	343.738	203.77	497.88	304.98	308.714	320.472	228.146	244.646	339.616	330.39	343.035	476.527	326.24	287.847	448.623	297.16	254.119	310.33	256.091	250.457	425.561	280.604	348.173	522.219	304.105
ENSBTAG00000016266	SDHD	298.052	232.946	279.73	353.822	338.501	293.223	292.72	221.331	254.4	254.333	221.908	270.227	295.209	194.994	252.831	267.873	211.624	234.896	217.1	219.473	277.499	316.03	303.729	299.693	300.018	319.706	289.07	313.417	319.628	279.503	246.942	279.4	304.844	278.339	268.583	261.356	268.185	281.006	288.556	267.245	324.489	290.707	246.462	278.112	310.685	277.836	283.203	318.628
ENSBTAG00000015591	SQSTM1	295.586	476.088	277.38	291.338	292.042	196.361	299.349	696.787	244.632	272.566	782.962	251.281	295.719	378.434	248.309	221.999	404.33	161.227	365.658	381.576	265.572	262.444	598.712	210.624	317.547	396.712	182.165	202.106	509.505	305.86	236.629	406.428	205.144	254.031	736.443	225.298	234.233	476.997	189.285	304.482	632.645	250.119	334.083	611.239	244.502	298.313	514.374	220.135
ENSBTAG00000008150	PKIA	284.549	258.886	313.383	250.233	253.709	208.125	293.023	146.474	289.384	267.441	149.074	255.055	270.542	185.168	250.277	269.836	252.172	265.893	230.08	192.521	265.085	340.147	274.554	294.451	289.149	297.58	290.487	373.835	308.55	237.331	238.534	225.944	263.173	268.316	236.823	298.19	279.603	271.907	252.91	241.313	197.055	246.751	285.718	263.272	323.047	294.984	223.482	288.826
ENSBTAG00000019295	MDH1	264.479	224.001	268.667	346.687	427.443	271.034	208.712	201.902	222.299	219.965	303.436	262.806	396.824	273.736	211.565	255.013	244.023	260.246	214.733	261.791	299.266	260.552	256.239	280.947	323.378	364.588	305.512	320.738	299.925	248.28	245.17	312.807	333.728	262.294	234.133	287.935	298.004	285.251	324.959	255.628	281.205	238.812	280.676	282.225	304.931	314.166	300.891	289.688
ENSBTAG00000015053	CFL2	331.886	400.071	290.333	308.65	376.257	262.833	278.826	472.188	259.322	310.586	605.163	244.747	297.642	287.505	273.866	264.162	341.255	219.626	235.379	334.81	228.024	276.397	363.106	281.11	255.816	434.448	276.146	304.756	313.896	229.316	249.553	260.96	268.593	249.399	490.831	304.35	246.137	431.795	284.35	230.438	269.885	217.068	271.502	329.863	232.837	347.105	378.796	271.966
ENSBTAG00000002094	ATP5J2	243.14	247.052	249.669	367.646	381.549	270.768	243.682	216.009	211.515	243.459	251.709	266.532	378.85	241.096	212.639	275.525	208.611	253.444	212.16	231.971	251.687	258.238	249.572	284.444	262.967	361.186	264.663	328.589	313.352	243.615	230.363	267.043	279.735	282.338	257.301	261.858	319.565	306.537	250.007	260.467	311.878	262.832	233.9	255.695	265.758	311.388	296.901	297.507
ENSBTAG00000046623	0	251.637	289.284	270.525	318.796	563.212	235.288	311.645	411.637	271.567	247.247	416.534	241.669	327.764	244.436	225.979	240.378	246.812	243.575	276.186	287.168	223.072	235.219	300.29	258.603	237.695	472.772	234.192	268.461	320.201	237.999	232.234	357.633	255.525	309.821	469.949	263.907	307.293	387.735	244.709	259.933	387.515	238.776	276.946	367.24	245.353	314.272	412.556	310.633
ENSBTAG00000014417	0	333.429	374.554	168.526	216.497	253.778	158.408	400.228	323.144	282.523	285.661	369.799	247.12	123.84	343.785	289.031	219.703	295.579	167.653	335.059	294.182	165.518	252.861	399.715	224.997	269.917	337.942	196.691	168.844	443.617	318.696	305.765	410.944	163.128	306.974	454.605	169.218	212.284	400.473	181.246	339.212	477.363	168.197	324.464	480.547	193.557	284.154	273.999	177.143
ENSBTAG00000006253	FLNC	221.347	334.601	269.291	225.929	419.615	275.198	255.96	516.239	285.152	449.351	329.891	274.465	187.893	495.51	468.503	256.343	514.004	262.405	358.945	683.747	250.67	269.295	532.769	321.489	268.583	484.569	287.298	226.717	308.034	318.293	234.314	217.729	207.133	253.676	324.685	345.031	251.28	530.688	288.788	199.172	248.952	227.482	264.443	660.11	231.681	392.722	518.935	225.018
ENSBTAG00000015831	RPL18A	241.255	311.373	300.091	327.434	512.062	310.829	287.964	416.463	294.386	262.49	410.294	305.064	386.629	279.206	285.245	232.222	235.587	309.864	249.936	268.317	231.707	246.176	395.259	350.904	237.23	443.659	245.858	260.924	320.909	268.713	215.481	306.368	283.398	268.048	442.949	310.128	279.748	375.996	294.262	245.94	333.041	315.364	266.683	444.062	276.651	280.114	359.314	287.179
ENSBTAG00000006487	RPS9	203.798	304.559	290.621	333.291	554.902	306.812	278.725	413.432	280.771	263.912	472.205	318.598	341.467	263.462	260.308	225.479	266.39	298.548	274.986	314.689	246.1	260.332	459.244	347.505	234.915	476.674	263.157	301.33	348.347	293.793	226.169	348.424	267.982	256.2	478.624	271.892	285.387	419.427	276.062	224.858	335.758	277.597	259.826	538.301	256.576	312.307	402.37	271.586
ENSBTAG00000019718	RPS15	250.865	287.829	302.126	319.73	438.592	277.914	279.575	284.583	269.465	250.221	316.519	296.028	392.355	252.036	276.536	247.14	188.376	297.183	245.539	248.253	223.316	255.082	321.262	319.881	199.158	351.531	238.148	259.171	287.261	248.009	227.381	279.017	259.974	261.898	350.932	291.301	288.123	329.568	292.499	254.645	304.555	280.597	246.492	413.596	240.438	261.659	286.229	273.626
ENSBTAG00000020308	EIF4G2	194.252	360.919	254.661	278.509	524.542	235.869	270.768	448.39	257.052	268.68	361.946	196.969	210.359	262.28	247.61	245.17	295.52	187.82	262.694	357.26	263.783	235.005	320.974	235.847	291.249	454.932	216.032	263.797	471.832	250.791	235.4	401.936	246.053	291.327	579.844	310.57	328.02	435.821	227.348	257.962	481.894	248.153	298.032	335.183	262.344	305.42	414.121	250.514
ENSBTAG00000047694	0	177.696	273.835	213.517	363.114	358.377	270.977	243.406	203.087	197.771	233.902	227.199	208.125	423.284	246.308	232.763	250.224	189.358	221.951	236.454	252.069	230.495	274.703	235.568	252.77	185.537	292.009	197.324	332.564	261.746	169.754	211.079	221.379	205.907	296.987	311.92	236.155	292.555	287.122	227.458	212.683	241.964	196.964	197.211	219.518	196.215	283.24	289.222	223.965
ENSBTAG00000048210	0	381.549	49.0466	204.796	282.131	82.4764	171.339	208.997	10.1508	213.741	143.689	5.97001	114.331	590.942	28.6618	158.012	281.871	30.9403	170.049	192.797	71.9954	235.131	260.114	20.7647	138.959	216.015	57.396	231.862	329.824	48.6799	204.264	175.351	61.3577	256.697	318.414	29.6896	318.027	248.216	39.288	184.712	196.002	45.6761	163.816	175.869	31.2821	191.117	185.843	45.3912	218.229
ENSBTAG00000017816	FXYD1	245.749	194.388	323.451	231.782	172.053	245.386	240.721	146.04	281.437	221.503	169.149	285.874	412.358	176.182	235.581	291.142	202.47	330.005	286.847	175.396	280.383	235.946	160.006	267.805	292.313	246.655	239.775	268.579	194.935	256.667	278.424	191.757	256.552	209.321	161.423	257.161	259.897	216.054	287.647	247.198	194.859	261.511	270.851	194.878	259.799	192.279	146.373	239.245
ENSBTAG00000009908	RPS3A	229.643	274.038	277.988	305.345	590.06	270.54	281.655	341.636	277.869	228.789	339.616	260.181	303.924	207.308	222.084	231.148	242.921	284.703	207.776	263.344	209.203	274.766	365.405	344.068	218.439	491.304	278.717	308.026	306.498	213.486	229.106	332.731	298.312	286.683	453.794	310.716	271.538	339.243	283.673	255.019	321.075	296.208	246.679	379.041	264.285	286.312	381.737	279.42
ENSBTAG00000014130	COX6C	245.908	212.07	204.677	275.418	192.84	218.014	201.497	143.663	204.024	205.482	172.847	243.955	291.949	187.199	156.378	242.123	231.087	264.808	247.802	239.366	242.72	262.678	214.98	218.336	270.175	201.631	244.506	311.382	250.437	226.827	210.257	230.602	208.681	264.404	208.728	230.742	280.398	251.313	210.299	265.003	249.084	222.13	237.916	217.446	224.391	330.26	271.589	288.886
ENSBTAG00000016457	FXR1	271.514	313.979	262.917	214.851	266.98	195.621	267.393	267.57	263.484	244.252	278.854	238.353	266.769	231.904	231.782	255.39	282.167	243.592	239.441	268.371	242.962	245.002	295.384	236.865	307.04	412.378	259.293	275.323	303.854	255.693	228.008	283.454	253.52	234.089	319.62	236.374	234.244	276.267	244.089	264.491	297.602	265.06	296.212	341.034	264.806	256.217	279.8	220.979
ENSBTAG00000019147	RPS20	174.69	306.355	392.826	301.43	497.578	328.592	303.176	366.016	356.127	235.94	374.98	362.083	408.032	241.424	289.024	204.426	244.73	373.603	245.732	285.798	243.345	253.822	402.008	410.71	213.847	493.396	318.133	264.474	291.024	272.583	230.321	340.685	354.848	264.379	423.771	358.54	235.284	332.002	324.052	219.731	281.059	302.962	245.859	403.77	279.765	261.065	368.671	283.728
ENSBTAG00000017496	ATP5I	255.179	202.595	293.911	287.908	216.448	279.2	219.111	174.247	233.246	229.999	193.067	323.15	365.889	249.523	217.722	236.07	192.009	286.348	223.617	213.525	243.303	259.124	235.772	289.766	265.494	209.095	297.193	273.53	222.856	273.828	207.325	213.958	259.006	247.27	192.046	220.591	286.452	243.769	233.743	233.823	199.38	262.215	207.583	179.747	260.665	249.91	215.863	282.553
ENSBTAG00000010940	HSPB7	314.871	372.028	284.55	291.064	552.276	282.627	240.161	360.226	230.372	483.933	512.23	263.305	349.397	307.014	383.255	200.032	301.846	203.831	333.166	313.858	152.778	237.787	449.234	200.533	234.201	372.676	146.142	213.419	261.541	140.936	147.808	279.949	172.673	209.947	291.628	268.278	152.458	470.062	243.838	147.733	265.481	103.948	240.079	556.929	130.537	228.224	324.343	168.705
ENSBTAG00000026986	TTN	256.594	278.224	240.973	188.07	210.632	221.075	308.477	229.276	315.657	258.885	209.396	250.872	133.903	282.286	297.96	269.209	311.177	264.576	282.084	289.268	292.126	268.887	254.542	241.796	249.131	295.03	305.542	185.899	278.005	300.427	272.085	262.747	203.253	252.4	191.172	247.808	253.531	241.901	251.669	285.948	286.938	250.053	313.279	287.216	299.774	234.476	186.437	229.485
ENSBTAG00000009479	UQCRQ	199.302	189.078	225.706	302.803	242.497	229.214	198.041	138.272	216.25	215.174	182.118	258.669	378.308	210.645	186.305	229.905	196.384	253.508	218.199	206.134	228.541	244.989	228.511	252.322	282.157	233.381	270.604	305.407	253.684	251.779	225.865	230.133	243.304	225.514	163.595	207.488	288.132	229.319	227.981	239.371	233.108	223.231	207.785	187.715	217.874	250.7	204.002	248.717
ENSBTAG00000000843	NDRG2	253.655	299.319	134.009	239.151	161.6	142.419	229.385	106.127	109.602	230.88	122.655	141.543	183.049	215.528	133.43	247.062	168.881	120.266	197.682	242.174	192.693	269.771	162.433	127.394	181.653	183.603	165.586	276.064	215.455	116.593	205.822	178.514	138.079	452.242	270.038	145.533	289.623	268.814	164.543	255.617	243.53	133.186	205.004	147.623	187.63	275.547	231.989	146.889
ENSBTAG00000014883	GABARAP	216.504	374.491	229.421	284.081	575.62	192.815	309.714	459.421	249.174	210.619	493.034	231.545	326.058	203.175	218.425	211.795	290.173	186.475	254.091	252.64	212.86	233.587	436.407	255.201	230.024	584.223	221.667	224.579	422.282	225.944	208.936	383.586	225.271	273.187	601.175	236.526	243.323	461.375	191.447	233.69	372.334	209.017	243.336	309.996	213.43	271.664	369.012	230.827
ENSBTAG00000002468	RPS28	73.5727	270.035	324.858	326.471	509.835	374.181	286.608	358.699	292.733	250.905	346.958	318.8	353.068	256.775	282.279	212.803	203.551	355.761	225.069	238.17	200.311	256.883	379.676	413.28	192.711	426.559	255.43	256.134	368.739	298.292	200.733	304.919	318.901	300.112	438.667	318.733	269.378	352.04	295.754	236.329	323.933	333.286	235.522	503.252	294.148	279.238	362.008	349.653
ENSBTAG00000018115	PEBP1	216.694	208.132	256.214	240.342	226.729	182	230.437	158.762	204.793	179.906	164.957	231.367	382.013	198.312	200.34	226.659	207.996	227.104	227.926	216.4	243.36	253.612	205.464	202.289	225.855	251.604	232.616	313.738	239.509	227.339	194.986	220.969	211.389	256.364	273.838	221.512	262.362	243.872	240.467	240.041	230.786	232.074	237.254	216.364	237.879	260.385	246.364	244.81
ENSBTAG00000045889	0	188.169	116.881	215.766	241.923	223.771	257.732	328.496	16.1966	271.166	236.84	16.0001	236.443	145.219	82.3326	218.192	280.292	97.9116	296.913	274.709	105.204	278.835	239.386	32.9962	285.348	223.304	139.211	250.014	192.419	124.206	152.622	279.217	224.483	300.706	335.303	57.0586	304.994	281.099	86.7305	185.71	252.588	156.861	245.373	240.987	71.2413	246.958	181.293	32.642	223.365
ENSBTAG00000025385	RPL12	214.757	290.576	276.612	282.228	453.416	228.483	236.734	313.575	233.99	202.466	345.67	249.153	331.527	233.13	221.096	199.219	229.235	255.165	237.586	259.953	225.592	235.482	338.327	263.194	228.861	466.488	229.727	268.7	287.063	225.07	209.558	305.8	227.158	233.58	402.803	249.505	238.729	294.868	235.44	250.723	295.199	261.936	251.796	389.991	243.467	263.248	332.15	266.799
ENSBTAG00000014956	JSRP1	248.296	266.62	234.939	226.595	255.201	194.833	254.777	241.02	179.813	230.517	254.091	218.954	444.72	264.785	288.376	248.698	221.884	252.406	194.525	221.821	174.53	184.445	229.65	167.797	177.538	208.747	195.42	248.106	202.468	219.309	217.88	169.624	221.726	234.135	218.644	204.135	254.784	307.511	213.1	249.076	190.876	225.866	209.962	360.855	177.302	252.017	306.355	217.516
ENSBTAG00000020905	RPL11	143.545	240.232	278.298	307.208	522.333	279.888	290.926	362.825	292.179	234.717	392.466	291.36	292.916	176.634	219.25	201.612	210.719	275.823	226.954	263.781	229.912	245.953	394.592	351.141	204.893	449.784	252.079	274.727	297.304	268.707	199.632	304.163	276.465	271.41	452.665	289.717	226.457	328.903	258.794	221.424	276.155	244.585	239.314	408.515	271.999	292.549	368.875	284.138
ENSBTAG00000017475	GNAS	249.778	243.167	225.693	213.79	180.829	208.543	245.025	169.716	237.833	224.32	188.622	221.698	240.666	184.081	213.542	241.787	210.458	248.317	237.436	209.651	230.125	246.533	206.091	250.408	233.119	247.654	251.1	224.187	195.708	213.594	256.309	231.855	225.782	266.42	246.749	227.557	267.843	253.644	215.696	242.245	233.69	228.637	239.835	221.705	238.836	242.32	229.93	240.636
ENSBTAG00000011559	RPL7A	181.476	295.791	278.515	259.063	551.195	239.739	285.708	388.114	258.169	210.319	424.78	253.763	380.862	247.728	266.035	213.705	228.225	284.911	200.329	265.027	208.687	251.468	447.524	326.569	185.464	484.326	248.66	282.973	306.794	213.65	214.036	310.596	280.443	272.011	454.813	289.403	242.547	424.095	275.454	223.025	279.244	260.92	199.051	460.052	240.249	266.241	403.076	243.571
ENSBTAG00000015989	RPS5	237.244	266.25	265.632	324.052	448.052	312.055	267.341	327.244	253.485	218.39	319.092	278.393	306.821	224.879	265.498	215.027	207.958	277.875	230.018	233.277	206.155	225.099	354.326	326.618	204.515	391.644	237.525	205.296	246.103	235.999	209.378	294.881	261.989	271.46	410.376	296.872	253.116	337.008	271.099	218.113	291.499	257.208	216.066	337.443	248.759	265.77	321.148	274.22
ENSBTAG00000006270	HSP90AA1	212.298	271.956	202.694	270.831	579.706	174.299	245.363	516.02	202.99	210.544	513.295	193.833	400.464	209.07	226.389	207.965	267.555	188.863	214.233	282.828	210.834	231.006	408.399	235.755	234.083	499.058	221.64	282.582	318.671	212.556	182.419	253.656	209.515	213.5	500.246	215.673	244.808	546.84	217.807	200.224	261.745	187.275	225.272	458.184	192.122	290.626	511.603	216.386
ENSBTAG00000002203	NDUFS2	217.804	199.543	248.453	306.238	318.141	274.521	192.341	232.801	191.077	203.666	249.572	240.207	340.262	245.066	194.37	237.767	196.193	234.963	203.29	235.421	256.669	232.69	260.893	258.477	248.467	259.534	260.384	285.268	217.022	218.553	212.507	187.454	261.921	218.48	222.588	253.321	277.329	231.271	279.007	221.192	215.972	249.647	195.933	239.333	261.776	265.828	257.618	268.608
ENSBTAG00000021880	ADCK3	198.835	203.771	166.727	239.803	198.586	159.005	224.411	206.228	213.451	298.296	252.921	239.285	250.915	210.214	195.065	197.014	178.39	181.939	251.342	220.248	221.472	211.727	190.48	201.204	276.707	288.523	250.025	206.56	211.224	191.842	238.337	236.123	223.581	236.2	274.259	206.228	206.04	297.225	200.362	249.905	316.917	173.02	272.204	361.444	234.209	293.381	274.074	225.53
ENSBTAG00000014226	RPL34	192.513	281.607	267.197	290.411	451.261	236.961	273.851	326.312	255.333	211.93	334.251	241.395	320.904	213.239	218.406	218.995	215.76	252.471	214.766	248.714	223.383	236.306	331.11	315.299	195.909	446.21	246.66	247.889	279.991	220.732	211.647	328.484	248.831	254.124	418.884	259.455	243.094	322.801	231.276	226.222	318.786	243.632	230.747	334.473	229.135	275.047	356.098	283.251
ENSBTAG00000011752	SYNM	216.418	223.658	194.515	169.944	145.875	190.965	335.674	189.631	285.901	256.669	174.327	258.473	124.053	216.777	260.235	210.005	210.649	223.278	285.518	210.942	236.182	218.007	198.952	202.007	239.876	254.957	241.953	220.77	296.276	294.098	220.154	241.125	182.809	295.533	238.984	244.204	266.777	228.244	238.032	266.294	283.227	239.812	262.84	243.493	281.903	255.705	213.848	266.282
ENSBTAG00000006733	PPP1R3A	217.175	207.479	195.169	210.358	186.203	203.045	296.32	32.4441	245.893	231.245	124.536	176.901	127.815	156.6	202.088	242.278	149.146	199.403	238.52	132.91	268.288	236.011	150.255	194.243	181.186	215.727	214.499	220.261	245.539	181.611	231.571	279.43	253.546	262.507	140.043	220.461	285.983	180.853	194.906	271.229	272.972	230.963	298.93	176.01	236.553	269.194	71.3256	242.744
ENSBTAG00000027610	RPL36A	224.077	246.556	245.546	296.01	448.659	226.553	229.95	268.104	219.721	204.561	287.761	224.99	278.737	216.047	215.324	179.557	208.358	235.178	243.951	246.542	229.301	211.558	304.233	242.082	205.684	375.406	215.658	238.149	293.151	201.732	184.072	269.164	231.7	264.816	356.753	239.593	263.028	307.293	218.786	233.066	303.933	247.231	233.431	309.684	237.099	300.151	327.218	285.112
ENSBTAG00000001777	RPLP2	190.462	254.798	243.703	315.602	545.619	231.111	215.182	362.861	199.054	206.748	419.897	273.084	380.212	231.384	238.166	217.762	191.893	247.143	224.787	242.421	204.505	249.381	410.072	324.698	209.832	413.03	221.919	255.326	329.541	265.859	170.28	275.855	236.879	229.131	417.327	215.658	240.484	391.814	240.346	195.15	279.473	206.069	207.821	439.439	230.68	275.049	375.716	231.076
ENSBTAG00000015786	LRRC39	187.125	149.868	146.804	250.448	213.518	140.105	293.989	187.965	204.471	211.066	140.335	180.156	182.598	135.182	143.043	183.225	216.715	161.099	230	194.66	189.631	215.82	194.926	198.088	248.485	314.089	247.122	189.821	230.096	157.75	197.529	246.634	188.177	294.785	329.677	226.405	273.387	284.38	161.606	221.722	312.036	162.567	295.504	218.631	202.297	292.635	217.262	240.148
ENSBTAG00000012232	CYC1	289.344	182.277	237.772	290.673	310.909	236.498	220.976	127.678	189.364	213.342	155.059	272.985	322.399	176.261	214.125	230.404	148.476	223.587	173.02	156.573	221.669	227.938	175.543	226.65	232.091	192.927	230.406	251.682	204.227	214.928	203.935	188.563	264.893	229.904	163.407	245.965	245.785	213.528	250.796	198.202	201.261	220.14	191.278	215.869	238.544	236.853	189.159	250.003
ENSBTAG00000008203	SEPW1	285.635	227.324	213.274	174.195	116.634	191.391	123.232	63.7487	101.602	182.46	87.6666	157.838	334.923	238.831	229.83	213.372	146.127	177.133	245.851	215.738	188.391	258.47	138.936	205.39	168.056	124.062	180.42	279.789	166.256	153.929	275.798	232.839	262.111	298.419	141.564	289.42	349.917	221.736	227.669	162.562	129.539	126.722	144.054	119.531	144.457	250.465	195.038	236.391
ENSBTAG00000025441	HSPA1A	204.833	327.417	295.464	216.859	366.124	196.362	249.954	389.06	240.25	247.857	342.49	213.096	286.109	283.607	248.703	212.91	228.117	176.23	223.503	406.996	206.457	223.148	433.983	360.882	309.047	255.53	194.5	213.441	212.92	167.481	177.984	138.732	181.873	233.714	260.211	248.472	167.788	453.81	134.999	167.099	198.321	186.504	321.013	475.566	237.51	277.738	588.004	207.73
ENSBTAG00000022032	CHCHD10	318.931	188.906	304.808	292.801	219.654	241.478	184.11	86.9856	169.188	220.696	114.064	269.234	384.648	236.813	268.993	201.705	121.469	243.197	199.397	167.832	203.11	200.863	129.661	201.614	180.949	131.708	225.461	207.753	148.543	185.932	183.739	123.644	217.167	211.649	98.5803	194.233	325.93	252.257	314.854	194.667	174.52	238.467	198.17	183.974	232.503	225.822	171.725	206.227
ENSBTAG00000006075	SUCLG1	210.609	198.838	240.087	276.019	315.712	241.065	221.837	180.632	198.798	215.572	212.791	260.091	292.618	201.35	193.357	218.382	181.161	221.124	179.808	193.058	221.686	224.967	211.09	235.775	229.014	284.834	241.37	247.024	265.127	204.421	202.607	245.139	262.302	242.103	226.384	233.491	257.128	243.22	233.258	225.653	252.681	230.881	223.085	255.288	249.444	249.144	246.779	254.211
ENSBTAG00000012818	PDLIM5	251.641	235.176	210.124	196.71	150.012	166.64	212.957	198.03	203.493	293.456	197.752	206.992	244.551	233.459	201.828	215.364	287.224	201.825	209.078	272.122	184.514	220.121	197.553	220.502	225.665	183.565	257.006	250.191	151.899	185.822	212.626	196.5	190.428	211.232	184.12	232.429	214.512	232.136	202.551	215.528	191.272	156.722	260.975	228.932	209.389	261.665	243.745	221.812
ENSBTAG00000011548	AMPD1	226.21	103.569	214.557	224.545	190.298	226.637	280.052	11.3955	241.032	206.271	17.4074	207.7	200.91	69.1551	198.424	262.532	75.2399	275.861	247.835	88.8934	246.303	205.811	27.1933	249.601	192.229	131.616	216.731	177.906	111.338	128.745	247.047	191.544	275.276	316.889	55.8625	290.266	261.939	73.759	177.098	219.366	148.972	223.851	227.875	57.0201	238.318	172.617	28.7515	216.794
ENSBTAG00000010012	BTF3	197.705	292.676	241.958	258.789	432.727	222.378	258.234	430.163	245.327	205.573	435.42	215.288	257.505	205.994	208.698	192.65	266.532	211.871	214.502	249.54	205.049	211.83	382.71	246.634	210.934	432.41	208.432	212.725	323.962	228.45	203.019	321.125	238.953	245.474	442.203	234.98	221.461	352.803	200.531	246.628	332.317	231.01	237.877	321.539	236.828	261.852	381.626	253.741
ENSBTAG00000043549	0	173.313	456.452	138.285	401.58	423.82	150.237	342.936	487.794	144.242	171.964	241.961	92.7478	271.119	190.026	130.541	126.379	236.846	96.4141	181.378	229.764	136.479	121.641	267.466	201.701	63.8012	127.984	150.449	276.164	271.963	95.5234	91.4345	190.675	81.724	132.655	138.843	96.7606	324.43	362.723	126.516	161.7	182.488	60.6957	157.232	54.6578	59.5835	635.919	701.415	205.657
ENSBTAG00000023343	RPL28	176.091	240.598	276.497	275.697	422.556	286.95	264.925	358.143	256.309	221.341	327.042	271.976	344.506	261.373	271.355	210.027	192.647	299.358	240.446	218.299	205.554	195.559	296.088	288.147	184.138	356.951	220.997	220.374	271.365	225.85	188.375	237.819	236.512	230.127	369.67	240.896	226.479	307.603	250.472	194.373	263.211	253.935	217.279	310.382	235.918	241.914	298.258	257.996
ENSBTAG00000018588	TMBIM6	189.247	270.068	222.105	216.143	240.925	191.464	290.037	300.131	215.372	186.721	273.021	202.986	224.824	205.814	176.922	231.766	288.74	214.357	252.915	282.363	262.851	215.02	310.981	262.017	238.303	301.66	236.625	227.786	334.464	265.126	216.463	314.387	237.609	228.919	389.495	229.349	226.513	350.787	180.205	203.185	360.152	237.016	223.32	277.658	253.07	250.575	331.155	216.997
ENSBTAG00000016819	FABP3	185.776	487.059	147.135	294.423	455.139	200.79	116.312	278.108	151.103	256.139	796.998	213.865	446.002	424.504	101.426	205.072	407.72	180.048	238.961	472.116	225.655	193.871	461.081	216.77	116.26	368.665	140.211	337.125	260.755	79.8303	173.533	280.366	208.669	283.965	224.24	287.235	216.015	723.363	149.551	149.371	161.043	97.7693	132.611	362.269	85.7444	269.029	513.602	200.408
ENSBTAG00000007211	ASB12	172.748	181.171	121.688	163.751	48.9777	191.349	180.61	70.6306	164.894	184.269	92.3566	147.512	184.406	214.864	202.629	238.637	149.379	187.269	284.367	209.921	241.221	217.187	133.438	155.555	241.187	70.9033	170.747	226.105	153.799	216.894	304.978	302.52	191.438	233.975	133.181	151.28	269.078	137.15	152.913	307.63	272.721	192.833	232.011	92.2775	133.024	162.095	86.6688	154.858
ENSBTAG00000015848	PHKA1	196.505	225.483	169.055	191.117	142.823	176.94	269.201	207.806	195.707	202.489	250.827	213.769	201.028	277.095	218.608	213.861	229.966	150.305	233.943	245.175	315.366	262.536	305.928	184.782	262.984	169.482	194.654	207.824	263.722	197.902	241.377	346.336	208.684	204.532	205.617	201.267	220.89	205.7	184.985	273.07	267.078	247.453	195.726	243.45	224.636	221.583	189.266	202.831
ENSBTAG00000005259	UCP3	150.024	276.649	86.2957	190.437	230.846	96.0401	191.17	715.044	82.7833	248.895	697.583	102.976	77.8974	679.249	123.76	81.7754	438.771	112.048	252.051	894.082	148.825	229.88	647.057	75.4883	101.837	177.776	71.1558	442.168	791.856	383.166	243.42	489.68	90.3637	276.164	436.356	72.1015	165.075	484.647	115.584	268.752	549.947	92.7943	200.029	645.066	175.345	439.906	569.733	177.08
ENSBTAG00000012447	PPP1CB	224.927	256.367	203.986	221.366	254.801	170.772	209.475	208.954	192.741	191.914	250.368	186.335	255.869	204.789	165.714	195.448	209.66	163.683	180.587	212.067	191.39	230.048	236.257	181.276	218.078	291.241	201.872	234.296	231.83	181.296	221.646	262.572	220.316	217.375	309.528	212.639	221.861	257.53	207.042	227.382	240.906	207.859	228.81	227.072	218.112	266.742	281.079	222.069
ENSBTAG00000008985	PCBP1	216.519	313.026	194.177	218.946	322.535	210.66	256.238	374.24	237.27	206.036	311.291	182.203	186.264	203.684	183.054	224.65	249.053	222.303	226.971	229.536	202.652	187.02	315.134	223.184	202.083	230.792	175.237	200.47	314.356	270.413	183.281	296.289	173.839	220.997	346.38	201.671	241.703	319.027	187.541	265.308	380.574	238.244	284.917	343.828	266.51	221.48	301.648	208.591
ENSBTAG00000024929	PPP1R27	154.974	354.374	224.594	275.759	479.29	182.841	230.274	1336.71	190.766	267.617	1660.08	135.222	233.42	447.331	219.937	206.16	468.525	193.233	220.188	424.592	178.062	128.375	479.952	139.302	312.845	613.249	126.094	149.344	543.559	195.042	147.696	319.112	170.245	320.29	991.514	253.013	161.069	426.42	107.792	219.999	541.553	161.78	238.843	377.314	177.119	240.807	459.811	197.843
ENSBTAG00000020518	PARK7	189.66	180.816	190.851	235.71	251.452	171.948	204.452	196.169	204.133	167.039	173.052	190.031	332.071	176.307	165.758	195.635	155.647	181.085	200.788	235.93	232.18	238.079	204.36	206.623	205.809	258.422	192.855	290.961	232.347	196.913	163.251	197.471	209.857	228.307	268.933	207.263	216.977	214.594	217.015	212.348	218.501	213.99	188.279	252.792	203.325	228.062	215.484	213.363
ENSBTAG00000026848	0	229.397	311.449	208.587	196.034	429.609	150.146	242.418	662.411	204.083	206.036	654.302	222.357	211.9	182.458	166.765	175.941	267.303	189.836	218.638	217.704	192.987	209.587	500.777	184.127	222.619	445.46	209.347	202.956	395.302	198.912	192.078	341.754	203.602	249.627	766.909	207.958	203.094	390.465	175.941	219.612	415.902	198.221	261.666	390.397	220.48	229.839	321.46	215.582
ENSBTAG00000010356	RAB12	256.392	284.616	158.331	189.406	280.116	128.466	230.449	283.342	187.702	211.913	339.713	157.442	225.861	195.952	166.297	166.424	227.333	132.246	239.552	248.372	166.142	183.073	308.537	157.87	231.121	347.18	161.196	177.889	408.149	217.167	179.964	336.521	156.857	205.383	611.114	158.528	214.06	354.301	148.112	222.704	434.427	167.382	266.787	325.658	165.859	242.06	279.553	193.676
ENSBTAG00000002018	EIF5A	232.249	307.475	226.454	244.749	399.756	217.502	232.847	340.738	193.963	176.877	327.843	231.032	338.829	193.134	190.232	202.253	210.836	193.9	201.555	223.748	240.451	208.876	368.434	210.314	229.65	316.012	200.639	225.164	250.897	208.972	187.704	272.258	226.538	189.837	402.846	208.163	202.875	307.883	215.54	181.275	237.798	235.011	185.215	312.73	197.519	184.694	294.411	176.57
ENSBTAG00000016391	0	188.473	242.891	224.287	255.701	399.168	200.408	227.492	281.311	207.731	191.499	291.573	203.493	276.147	185.266	186.734	183.996	169.9	190.976	178.8	202.737	164.67	187.796	242.563	237.699	187.351	373.141	200.408	192.675	216.98	187.251	179.144	261.431	179.13	219.164	352.686	211.256	230.991	268.37	189.74	223.921	276.167	209.963	239.997	261.91	216.931	229.987	283.162	228.861
ENSBTAG00000005048	DHRS7C	251.78	102.78	227.405	169.006	112.743	190.096	202.967	48.9666	206.969	190.788	55.9903	249.596	324.791	117.699	163.521	241.471	93.8014	248.719	166.805	117.431	212.962	197.176	50.3903	164.015	201.054	100.678	222.312	283.521	99.7389	146.972	210.133	147.07	267.52	210.665	39.3853	230.105	249.687	83.0043	245.628	190.747	104.769	208.454	176.625	76.9708	190.496	121.848	56.0433	222.929
ENSBTAG00000013631	GLUL	138.866	668.317	74.7376	270.716	417.566	108.675	294.584	3477.05	114.375	251.467	2893.52	127.791	77.896	1397.67	109.803	81.5247	2911.03	79.657	248.703	1725.02	115.261	205.061	1583.44	143.902	135.566	307.096	166.598	259.791	834.144	387.799	266.322	742.838	150.906	221.887	1200.93	141.467	144.895	744.766	66.9658	170.134	645.537	108.569	147.772	1145.16	127.068	462.757	2126.96	106.394
ENSBTAG00000019110	PNRC1	166.102	471.046	104.114	307.057	493.87	194.906	262.092	564.972	130.246	258.677	562.109	193.868	118.646	527.881	140.554	153.49	912.9	119.087	207.499	603.738	153.705	184.582	677.593	138.401	235.456	414.145	156.747	175.672	639.576	304.588	172.696	475.789	202.403	277.191	763.599	158.753	194.053	543.144	132.596	130.078	532.473	178.206	235.718	428.117	176.744	290.177	480.707	155.261
ENSBTAG00000006383	0	218.969	222.386	243.357	203.414	460.849	173.062	175.913	210.421	165.866	187.495	278.951	224.544	372.442	238.011	253.341	131.768	154.97	170.455	232.929	302.242	258.871	230.871	297.127	288.687	181.301	427.32	232.231	254.16	243.557	180.563	184.556	280.302	253.909	244.117	381.564	269.858	165.453	214.856	187.112	163.043	204.829	184.323	232.617	315.831	244.938	185.548	234.355	179.888
ENSBTAG00000015089	LGALS1	273.574	132.039	244.845	203.143	187.449	197.34	150.77	79.7749	221.244	185.004	73.2839	199.035	302.357	173.862	145.245	253.692	123.768	270.18	197.948	191.29	286.191	209.898	93.9659	202.227	209.88	133.009	222.164	238.454	76.2346	134.787	226.14	124.13	222.068	178.774	74.9513	195.245	224.256	112.668	264.103	178.382	74.5794	169.652	179.392	165.495	207.669	147.58	94.8236	200.435
ENSBTAG00000019096	UQCRC1	249.729	176.609	219.389	259.377	311.406	223.409	184.464	163.064	179.909	203.792	176.71	250.382	281.534	218.511	211.737	207.433	152.7	213.221	187.736	172.787	211.43	197.152	170.79	223.523	200.326	204.343	208.451	211.037	205.847	208.951	177.542	180.774	239.925	200.803	153.562	198.275	224.215	196.262	235.878	182.872	210.879	200.372	174.728	231.418	208.76	213.642	187.71	221.381
ENSBTAG00000017804	BNIP3	226.29	521.325	187.171	176.673	243.205	163.368	226.476	1624.16	196.76	220.333	1064.9	214.8	224.666	585.228	207.641	174.269	737.765	138.666	262.846	627.435	152.123	170.743	689.139	169.87	242.206	393.013	157.364	149.063	311.946	247.402	217.507	385.976	176.572	178.672	727.627	175.128	170.373	379.804	139.556	234.188	450.9	183.626	248.302	414.494	154.663	195.589	739.016	157.023
ENSBTAG00000013113	VDAC1	211.613	186.997	204.63	200.741	216.659	166.471	195.687	146.95	190.86	200.302	178.202	209.547	264.249	191.483	186.963	197.912	172.524	197.836	193.983	182.506	210.799	200.947	172.574	188.998	215.134	242.591	204.843	209.469	207.199	182.046	179.465	206.52	210.42	210.056	208.205	198.279	209.103	201.076	203.215	213.823	224.445	213.348	211.576	205.898	211.109	203.67	213.386	220.558
ENSBTAG00000014433	UBE2G1	179.15	368.83	151.173	213.255	203.002	152.313	268.57	163.577	176.945	208.286	330.187	149.079	135.822	193.762	164.009	168.768	216.717	136.827	231.164	185.141	186.956	171.99	280.877	142.807	225.809	278.64	148.522	150.432	388.672	191.512	212.538	390.582	189.187	230.644	392.99	168.91	197.322	313.867	117.42	227.623	479.115	168.806	267.151	263.956	186.233	222.12	184.2	175.391
ENSBTAG00000006084	PINK1	155.008	174.342	109.82	225.078	248.104	180.153	300.862	294.31	212.524	183.922	190.39	160.184	151.081	176.897	126.26	145.414	149.138	116.482	170.695	190.837	148.58	274.148	264.309	219.271	164.203	262.919	211.504	273.944	271.296	172.513	242.53	232.771	233.574	280.552	296.42	181.405	152.273	172.957	115.421	157.873	195.431	120.466	186.648	233.251	182.315	225.028	253.76	191.191
ENSBTAG00000016924	CAP2	180.092	159.015	188.746	178.34	188.046	188.105	210.907	104.58	211.105	216.753	122.529	209.631	157.708	180.406	195.103	235.025	171.606	223.747	218.256	179.685	232.258	227.674	150.829	195.006	209.231	322.936	242.597	217.282	267.453	221.545	208.301	241.077	191.147	204.307	204.945	198.222	202.063	184.652	184.084	202.943	229.509	194.866	203.165	146.351	223.022	207.286	144.84	203.932
ENSBTAG00000046335	0	226.889	194.95	141.393	187.594	175.788	138.056	178.57	177.109	143.775	241.842	286.296	168.8	169.349	189.375	129.16	202.802	258.285	190.075	170.307	192.986	163.705	213.839	138.129	125.623	177.62	158.059	211.712	203.021	119.357	102.232	193.01	188.823	214.045	223.322	121.444	189.385	195.641	212.882	207.979	223.534	164.963	102.502	251.049	342.381	119.741	217.613	181.713	182.521
ENSBTAG00000046019	SDHA	220.127	183.531	202.718	209.763	200.564	207.218	165.372	160.146	171.376	218.932	183.799	237.939	230.816	205.314	184.481	209.977	172.651	203.867	200.186	195.68	210.17	199.192	185.187	218.645	219.543	211.656	217.232	184.711	194.578	200.822	189.151	174.963	206.842	190.916	198.475	195.522	206.631	197.198	210.623	187.14	209.791	210.488	202.802	230.095	241.785	236.508	199.594	216.775
ENSBTAG00000006759	SUCLA2	226.752	145.219	214.504	215.437	172.999	171.108	176.118	104.843	174.642	192.231	115.293	200.229	234.578	168.121	158.081	201.97	138.563	192.008	154.328	165.85	197.752	212.007	119.06	202.931	217.361	179.349	206.293	238.493	158.884	165.26	180.12	146.695	231.159	191.464	125.287	213.146	215.516	126.558	217.373	213.393	170.399	214.729	193.509	133.791	214.37	208.144	162.711	229.898
ENSBTAG00000040295	CHCHD9	216.917	193.29	234.689	230.193	337.175	177.419	180.875	213.887	164.253	173.108	250.233	219.204	298.497	163.374	182.625	192.385	153.232	177.071	179.911	167.268	200.13	187.94	232.968	196.535	228.03	250.117	193.699	202.135	222.219	182.163	164.342	193.914	204.007	199.743	290.444	176.274	186.126	242.762	189.774	180.833	241.074	197.193	194.309	230.889	195.431	240.383	246.649	210.103
ENSBTAG00000007300	FHL3	254.35	193.597	217.521	144.68	90.1181	161.914	217.908	92.6528	221.723	213.829	78.0967	196.748	212.049	330.028	230.436	189.262	256.092	196.204	258.811	349.953	203.172	155.993	81.4684	209.469	210.352	63.385	195.273	167.765	111.481	224.369	181.895	146.863	176.977	177.668	65.1112	176.293	167.643	93.398	182.967	237.145	197.913	219.296	259.71	149.002	187.824	168.233	114.252	179.273
ENSBTAG00000007812	NDUFA13	220.811	157.928	194.344	274.056	213.86	218.394	169.358	127.953	165.993	176.326	132.577	196.64	294.434	161.522	181.608	178.749	106.403	177.738	149.401	150.645	156.713	217.318	148.542	206.391	184.937	152.956	198.353	220.714	155.387	170.303	177.015	150.706	200.476	183.467	123.047	160.792	222.654	182.968	186.978	180.771	153.171	172.327	186.011	220.879	190.869	177.146	152.849	154.979
ENSBTAG00000010389	FAM47E-STBD1	245.854	87.5561	245.123	149.909	103.98	157.271	211.308	17.1551	213.309	144.712	21.8312	211.425	250.144	71.6944	197.599	258.011	61.2945	193.227	196.624	66.5345	212.056	183.961	35.1896	137.582	210.629	113.075	166.418	217.711	112.769	152.37	176.287	125.6	244.388	202.275	43.9221	246.969	207.218	60.7644	216.486	216.704	122.876	237.241	205.506	82.8193	212.33	125.823	25.8118	241.709
ENSBTAG00000038025	H2B	197.534	385.292	202.831	161.528	201.716	122.597	184.978	379.322	149.374	207.723	453.926	170.431	283.511	240.012	232.224	184.814	329.35	130.91	211.049	329.816	205.994	200.793	412.293	167.437	202.958	241.513	154.441	203.564	219.672	127.607	143.269	169.713	149.475	194.022	306.399	153.253	194.221	358.609	156.813	185.622	218.323	169.221	204.498	261.92	150.226	236.822	302.385	146.132
ENSBTAG00000006046	0	93.6255	204.313	267.619	264.82	402.661	297.661	234.381	282.887	250.092	203.001	287.599	265.769	277.271	187.692	224.904	166.464	158.841	280.642	181.078	203.49	178.255	190.72	289.331	343.901	159.313	358.199	213.794	187.182	297.153	237.078	162.502	247.773	264.157	236.514	344.151	268.657	215.773	286.501	238.195	203.88	251.614	260.916	187.701	341.278	243.348	221.779	274.605	259.742
ENSBTAG00000032057	0	182.076	188.314	205.258	156.398	244.827	124.886	156.527	139.046	156.328	113.905	138.875	121.846	376.023	212.382	213.983	174.15	152.158	187.604	211.767	272.246	263.313	156.442	181.218	182.414	170.308	193.748	172.653	295.746	285.164	247.091	142.26	178.299	187.227	170.223	170.503	156.716	129.575	135.84	119.999	241.824	307.255	251.971	160.56	235.152	160.406	332.352	337.805	290.497
ENSBTAG00000046936	MRFAP1	166.64	186.498	177.317	233.806	281.419	172.894	203.061	266.946	175.19	176.902	259.482	169.749	221.073	157.382	153.58	176.734	165.172	159.979	170.957	198.185	176.946	193.796	251.24	198.937	169.262	254.387	174.215	212.317	243.479	185.174	165.034	205.731	201.21	221.913	291.059	183.991	204.02	276.472	180.596	187.725	226.091	185.798	204.821	306.043	219.693	253.812	313.988	201.701
ENSBTAG00000012044	RPL13	189.521	228.235	217.845	230.666	381.021	209.202	210.226	263.981	197.312	180.667	292.243	223.536	330.563	217.683	222.247	164.344	154.631	201.75	169.239	204.078	156.82	200.385	288.295	242.269	144.211	271.671	189.28	199.174	195.754	183.226	165.853	214.395	213.138	202.486	282.066	211.944	202.023	283.904	223.892	185.801	220.314	210.166	173.311	363.122	188.413	210.825	293.393	195.319
ENSBTAG00000044606	bta-mir-2382	211.19	127.074	144.939	139.424	112.358	98.0921	183.463	92.269	145.103	165.499	79.1026	161.088	421.426	233.782	167.767	194.595	117.131	129.063	166.225	213.042	212.309	293.387	150.904	145.359	141.92	72.3652	138.594	317.474	118.947	135.834	126.59	114.288	164.117	140.204	92.7452	140.284	188.901	133.037	216.248	171.856	110.608	188.606	144.546	122.261	172.43	147.777	131.297	177.85
ENSBTAG00000004072	CAPZA2	249.242	151.652	229.144	189.418	122.854	179.481	154.457	100.376	153.73	157.892	113.751	164.219	256.308	117.683	155.889	215.165	121.413	188.171	183.195	184.13	247.327	197.471	109.401	157.595	202.222	142.082	167.098	238.621	122.151	151.019	179.534	133.765	221.787	183.938	150.258	222.934	194.482	123.191	208.057	198.699	130.075	213.524	185.762	107.752	169.437	161.316	136.129	163.711
ENSBTAG00000043706	0	169.063	193.024	188.067	163.961	132.154	164.516	201.01	428.538	197.494	154.767	372.441	143.097	128.509	199.018	108.27	183.617	480.97	146.116	201.321	261.689	187.193	204.864	391.702	172.113	243.287	224.372	184.633	216.571	314.626	238.51	239.703	262.779	196.047	200.143	311.207	211.709	183.613	229.425	140.171	203.509	260.907	207.76	224.704	235.712	204.167	227.474	294.964	216.5
ENSBTAG00000008842	JPH1	186.828	215.508	183.018	151.29	118.108	152.059	184.15	221.252	190.392	219.343	152.496	163.29	187.85	245.949	179.68	170.706	251.596	155.397	249.179	265.609	168.22	177.361	194.079	199.132	225.078	175.312	165.706	175.361	218.838	262.53	200.056	238.958	171.469	178.145	194.188	209.043	187.4	153.586	151.608	212.656	262.41	196.912	233.319	180.372	160.356	207.185	175.265	183.166
ENSBTAG00000016413	DUSP26	195.783	287.492	192.839	152.763	219.75	146.08	260.361	318.754	194.413	206.535	402.289	217.064	250.155	213.106	255.867	143.065	214.487	171.746	222.233	168.079	123.884	164.091	345.312	190.21	160.031	335.411	128.239	173.625	357.661	200.365	176.756	225.843	139.925	170.052	359.767	157.362	204.952	347.056	187.221	219.677	303.784	197.225	232.538	420.193	131.146	206.045	249.4	197.202
ENSBTAG00000005142	RPL37	167.9	220.305	195.943	236.85	345.634	185.839	217.623	247.929	207.716	185.627	283.036	179.179	255.258	176.062	175.251	169.192	164.786	180.595	172.892	179.981	156.891	166.375	221.217	219.615	173.011	323.71	182.27	189.392	214.971	180.663	165.323	241.59	175.768	197.556	337.683	184.606	185.881	220.195	159.464	193.398	247.071	188.563	211.647	248.88	186.8	200.745	248.626	208.564
ENSBTAG00000007343	PDLIM7	260.241	191.996	202.2	133.37	33.9738	213.679	141.335	69.0545	175.257	164.805	60.568	164.462	326.439	238.986	187.608	213.279	116.162	251.134	188.086	206.94	223.393	206.721	117.215	165.003	180.143	25.3869	153.515	248.73	53.2992	164.552	215.848	134.189	171.893	118.651	29.0601	156.401	180.293	66.837	221.077	215.869	90.3492	216.08	158.815	127.156	142.696	132.306	76.9189	153.646
ENSBTAG00000011104	RTN4	199.468	145.319	192.986	165.629	146.398	147.434	177.907	38.5979	152.651	151.077	66.003	169.587	225.161	141.483	141.473	193.043	176.061	180.674	155.658	181.031	189.966	186.214	127.85	159.313	206.526	133.67	182.421	215.072	141.844	133.317	188.901	198.642	198.272	195.228	98.0318	164.498	190.261	149.959	193.742	209.796	149.708	188.238	192.904	142.865	185.968	189.038	129.318	188.566
ENSBTAG00000001908	DLD	158.639	133.907	164.533	191.206	148.026	172.167	162.301	123.095	168.358	187.953	145.191	204.293	193.589	177.532	154.65	202.378	161.581	179.918	148.421	156.818	169.265	193.168	146.154	177.58	239.238	169.18	218.137	223.801	169.217	185.784	184.889	157.395	202.696	185.796	151.165	197.103	173.708	132.252	162.433	204.13	183.54	205.182	165.619	143.026	189.221	209.076	178.709	218.861
ENSBTAG00000010610	DDIT4L	219.928	451.677	163.149	136.82	113.045	115.021	258.386	293	259.058	166.786	332.373	150.965	125.847	260.138	137.481	139.827	176.938	128.964	231.535	168.431	192.045	201.964	437.529	124.673	352.864	194.092	169.195	140.308	367.174	261.91	87.3265	294.117	119.193	142.98	123.063	116.947	165.435	327.11	157.479	210.342	413.93	168.485	222.392	361.821	195.06	178.668	75.2197	230.692
ENSBTAG00000014724	EIF4A2	131.057	283.237	108.525	165.402	230.311	126.055	157.693	404.064	157.532	195.406	313.295	118.07	174.9	267.095	123.144	141.94	305.67	145.463	215.783	322.887	136.667	163.645	325.094	181.862	179.167	339.913	137.341	185.651	375.671	240.412	175.271	348.839	118.499	210.901	432.876	147.818	187.236	244.953	99.8756	216.42	450.024	110.065	245.927	251.618	147.538	233.524	344.753	149.507
ENSBTAG00000003937	0	183.998	206.876	219.754	200.08	363.754	181.966	202.304	225.804	195.177	159.493	266.393	222.109	265.149	155.005	163.038	155.803	175.92	200.091	170.933	201.337	170.77	175.798	264.41	229.566	165.131	319.139	182.531	181.742	219.425	180.962	176.484	236.029	208.455	198.293	296.676	206.372	159.415	218.394	184.902	176.914	218.155	205.961	184.759	195.37	195.722	210.78	243.488	212.614
ENSBTAG00000040028	MGC166429	195.254	178.08	151.388	190.371	164.466	180.744	188.808	161.017	168.54	215.084	148.412	177.085	187.314	190.867	207.225	173.911	156.072	154.789	214.983	176.423	160.68	164.006	157.956	162.724	156.443	155.052	164.668	152.211	187.75	188.83	166.689	161.223	145.374	221.312	141.362	158.249	185.519	184.4	156.234	173.663	188.959	166.838	191.801	249.83	185.459	187.47	159.546	165.11
ENSBTAG00000031786	FAU	145.793	176.149	220.712	203.582	294.587	169.526	195.062	237.458	186.876	154.477	240.653	207.55	242.775	156.932	170.42	177.613	185.395	214.877	220.562	207.81	182.799	185.839	252.617	223.689	164.572	283.858	199.312	172.669	192.502	182.47	144.689	201.276	183.78	200.416	276.605	194.3	205.271	259.123	219.463	154.812	196.889	168.523	170.427	291.626	176.172	219.312	242.53	210.648
ENSBTAG00000038865	TCEA3	184.035	108.493	231.569	148.334	87.5033	207.14	176.067	72.5193	210.033	227.313	106.895	297.114	224.504	118.16	192.591	170.597	100.391	248.287	206.636	136.998	211.397	159.642	78.6059	195.816	158.316	99.2431	214.576	151.659	98.1358	172.897	213.603	141.708	256.546	176.662	58.205	189.556	219.951	130.382	246.316	181.849	101.444	213.459	214.537	162.944	233.838	127.3	84.243	205.492
ENSBTAG00000002157	LMOD2	263.485	343.844	189.493	116.338	138.184	126.751	190.344	142.923	176.993	171.489	385.765	211.739	150.45	248.619	159.033	158.813	430.763	137.752	219.205	158.276	109.278	217.582	290.592	144.11	276.448	204.091	151.105	140.383	262.288	140.177	150.859	267.044	195.195	166.958	211.289	214.143	109.684	219.805	167.2	184.651	224.821	196.799	271.616	251.368	103.241	136.031	78.1752	152.638
ENSBTAG00000027879	MPC1	177.892	184.277	176.802	231.195	286.376	156.579	171.77	167.371	178.007	163.311	238.469	208.606	325.987	156.733	159.704	169.479	163.419	167.012	156.647	165.016	166.759	175.563	199.633	193.391	167.822	271.079	174.944	221.894	215.405	142.377	138.579	165.732	173.267	183.141	218.537	184.686	155.832	172.138	147.023	166.71	184.083	155.163	143.355	149.02	139.622	165.572	163.277	166.033
ENSBTAG00000045568	0	126.271	193.164	172.239	202.802	498.395	195.128	194.594	259.821	167.412	169.08	288.954	182.673	250.087	170.175	173.208	154.453	155.454	167.439	141.872	201.437	167.075	186.016	251.334	219.797	145.206	435.539	209.769	218.403	238.073	129.105	152.024	229.667	193.362	221.04	382.937	201.444	203.465	285.46	194.376	176.238	256.711	195.029	164.425	258.199	178.775	206.355	296.26	186.034
ENSBTAG00000020405	NDUFB9	184.826	150.809	194.876	209.578	209.813	164.007	153.068	128.971	155.424	165.401	153.269	203.827	261.238	150.999	163.422	179.151	129.633	168.249	147.152	140.978	168.123	176.827	162.263	178.992	184.553	180.69	167.164	205.215	199.512	169.487	159.286	172.801	194.616	167.14	156.572	175.398	186.033	176.953	184.429	167.684	172.208	167.196	162.96	200.1	178.432	180.657	169.719	188.499
ENSBTAG00000004806	PHKB	185.251	134.162	150.299	156.279	99.3588	124.045	173.634	119.544	170.232	148.133	105.594	148.929	187.679	153.379	142.441	196.98	145.434	148.321	184.363	161.263	217.625	193.921	132.188	144.515	204.848	170.007	160.296	183.193	198.452	151.581	194.191	181.043	169.197	156.721	190.677	145.493	178.855	126.72	155.872	217.74	200.803	199.485	167.373	132.424	148.622	155.79	133.071	145.906
ENSBTAG00000043583	0	160.109	205.821	46.6217	332.934	168.183	107.602	156.464	131.77	74.07	181.357	152.777	83.3951	114.844	151.003	85.4448	55.8418	81.8196	51.5703	180.498	213.84	118.643	272.749	359.461	212.689	47.8509	100.432	142.437	206.909	123.383	81.0243	230.992	311.003	172.529	196.495	105.558	104.824	277.152	171.417	112.556	151.873	111.847	36.0893	70.8409	100.474	116.374	242.003	179.046	86.0491
ENSBTAG00000031875	BANF1	166.853	144.752	209.705	201.062	277.637	173.055	206.771	155.348	197.411	155.387	159.556	199.237	288.269	130.219	161.051	166.588	113.082	201.144	142.667	152.118	182.497	188.402	181.407	229.532	145.82	251.343	179.359	202.41	199.496	156.315	151.008	168.353	217.103	185.666	238.876	204.456	169.769	214.556	182.173	144.6	165.478	211.386	149.611	210.093	194.624	191.712	189.882	181.459
ENSBTAG00000008921	NEXN	174.29	222.279	257.242	123.395	125.43	109.803	157.154	205.315	154.727	222.456	139.913	122.205	151.904	189.343	210.628	176.878	256.657	140.982	147.499	260.01	139.828	191.88	170.001	171.355	200.531	206.957	173.202	185.843	136.756	152.535	178.834	117.869	160.092	151.348	151.107	206.796	200.807	177.1	179.911	161.96	111.073	149.984	168.787	208.673	94.932	228.186	230.799	133.409
ENSBTAG00000004126	MLF1	187.295	112.144	165.216	107.67	51.387	126.424	118.04	25.442	158.764	156.36	69.6567	149.503	152.625	78.8592	138.457	180.858	72.2095	140.852	165.669	60.0072	189.54	190.771	88.2843	100.051	288.239	104.137	137.303	175.314	129.077	141.358	159.952	198.922	135.843	154.514	63.6004	119.771	216.666	107.144	155.827	230.112	188.145	179.52	227.432	136.885	214.689	107.512	49.9307	150.013
ENSBTAG00000010232	NDUFS5	173.431	157.539	186.938	200.545	191.248	169.862	149.83	123.235	158.164	150.391	140.479	180.262	239.864	138.278	146.816	168.47	143.707	185.354	150.184	151.226	168.051	165.678	141.764	182.193	177.985	200.102	182.751	181.137	163.104	163.754	157.432	170.311	192.376	176.716	163.432	190.321	179.217	180.482	172.635	173.696	174.559	175.643	176.609	202.67	179.416	194.687	169.816	197.421
ENSBTAG00000026327	RPL8	164.837	196.117	189.086	211.55	396.992	190.453	201.468	270.095	164.332	140.528	281.545	173.879	280.864	170.052	198.048	168.42	143.847	185.769	146.418	192.266	152.256	180.061	278.495	239.526	126.296	266.452	168.337	202.387	177.534	149.389	146.172	202.247	189.558	180.558	285.022	200.238	173.581	259.507	193.109	161.446	181.651	183.778	144.638	279.895	162.619	181.316	260.774	177.689
ENSBTAG00000021724	PDHB	180.083	145.709	169.392	190.95	195.019	151.932	155.503	127.904	143.032	158.946	153.389	178.644	206.005	140.129	126.746	162.172	144.546	146.803	142.021	145.135	171.861	170.312	143.737	164.227	211.283	189.225	177.988	197.73	177.373	164.057	166.279	169.971	203.819	162.093	145.879	165.422	177.831	148.176	165.802	175.026	190.95	158.446	166.849	150.025	170.492	178.241	153.165	173.3
ENSBTAG00000012634	NDUFB7	189.535	125.289	177.004	220.33	205.582	185.661	166.639	86.3602	156.905	164.041	107.182	192.429	247.233	128.712	167.507	180.396	95.1543	181.952	150.956	121.432	160.437	162.466	110.793	182.73	141.047	127.739	158.522	163.57	150.049	153.755	142.313	135.585	182.987	186.175	121.463	167.199	190.015	167.205	194.844	155.508	161.464	166.079	159.318	185.593	195.444	180.664	163.579	190.614
ENSBTAG00000015720	WWP1	153.621	145.226	155.992	117.416	110.364	98.869	196.436	93.2352	185.014	151.555	78.9405	170.496	158.44	138.194	137.702	162.049	176.589	156.338	188.313	181.932	224.695	166.09	133.756	137.336	218.371	130.66	203.818	170.163	167.721	175.501	164.358	189.561	154.069	198.885	119.24	189.353	159.458	133.363	146.548	222.841	191.013	210.816	195.884	153.426	190.905	169.906	153.248	170.828
ENSBTAG00000030805	SHISA4	192.871	189.014	154.109	160.361	156.012	137.93	172.65	51.3383	147.731	133.025	74.4031	156.617	269.324	101.245	167.691	159.952	76.6532	157.032	178.314	103.129	144.417	171.325	121.519	144.276	144.452	121.12	115.718	188.104	163.428	118.991	159.835	131.962	141.976	180.948	128.365	136.85	220.515	179.356	156.765	157.617	153.194	154.575	145.387	146.795	123.342	155.663	153.864	157.867
ENSBTAG00000018530	TUBA8	141.325	141.262	123.512	145.861	233.265	87.3344	235.176	169.327	104.911	173.773	113.764	125.41	293.575	113.076	149.008	205.126	126.497	137.326	136.113	124.206	110.744	148.47	110.849	113.147	89.2455	166.512	126.454	152.699	154.632	116.147	144.489	94.5161	159.387	215.375	135.426	157.705	158.015	165.124	190.594	154.029	128.259	137.9	163.998	166.44	103.51	220.031	204.974	129.995
ENSBTAG00000014093	IDH2	168.913	300.372	134.101	220.438	202.05	164.112	153.728	247.66	120.48	155.24	422.979	168.713	205.396	182.234	125.924	145.817	213.228	123.986	183.253	164.743	157.52	168.749	378.926	159.087	179.516	196.691	148.485	157.203	241.841	164.731	143.312	222.533	162.599	178.494	297.338	177.978	195.946	334.366	153.459	160.779	270.314	130.033	178.787	413.869	160.667	174.064	276.042	142.172
ENSBTAG00000001721	GYG1	194.771	193.821	167.084	194.152	235.835	157.712	169.138	108.539	144.373	179.367	137.398	149.787	232.014	150.611	186.615	160.517	216.878	127.724	148.083	167.666	151.797	159.244	133.93	123.303	167.519	192.14	146.436	172.472	129.184	121.346	138.359	157.78	143.778	154.645	112.537	148.201	170.505	170.587	157.43	164.05	127.67	150.061	174.325	217.642	134.407	183.764	198.668	137.043
ENSBTAG00000002098	CDC34	186.52	115.922	127.797	132.486	187.386	116.6	190.369	69.3375	124.543	162.857	71.2091	135.299	255.066	131.613	164.343	150.528	76.3218	113.494	171.761	132.031	167.864	130.896	88.1014	97.423	131.337	111.096	122.074	210.488	149.932	135.645	142.234	145.125	148.429	186.731	112.363	168.257	225.04	158.662	164.164	142.702	169.006	130.022	162.618	138.42	132.099	175.969	135.59	153.253
ENSBTAG00000037500	0	149.338	144.431	129.325	133.709	117.164	103.737	148.218	63.2007	103.341	124.08	73.2928	150.013	361.903	199.458	155.925	203.242	106.212	134.379	155.262	164.307	149.254	220.309	128.608	123.923	118.471	77.8509	136.461	246.355	114.164	123.857	154.191	92.8115	175.822	128.046	77.8189	115.651	157.835	120.068	182.018	183.277	123.093	181.503	119.484	154.709	135.199	152.692	124.453	150.746
ENSBTAG00000016648	BSG	163.388	134.869	152.629	176.853	314.43	139.279	183.17	124.094	105.892	185.645	130.669	167.161	231.129	128.624	117.315	162.901	126.553	115.989	149.783	125.519	145.79	161.799	147.037	145.772	212.891	214.928	150.534	174.498	178.261	158.927	161.768	187.708	170.299	148.613	117.695	166.117	154.842	148.73	177.631	144.646	154.248	129.684	154.814	235.509	144.956	175.674	143.741	153.762
ENSBTAG00000044017	MSRB3	211.181	193.472	175.332	133.257	115.025	130.175	186.233	130.286	183.619	164.301	160.544	167.262	189.619	213.193	186.321	160.663	163.697	156.043	179.526	209.49	167.947	157.35	151.449	139.052	186.206	144.716	145.6	160.996	143.285	163.702	175.829	169.672	139.828	136.55	160.776	142.806	162.223	169.37	168.016	200.732	182.048	159.051	170.759	166.481	121.581	158.413	137.032	135.368
ENSBTAG00000020757	PCBP2	142.483	298.283	230.978	154.1	173.903	162.122	180.382	400.347	215.212	162.675	342.731	179.315	174.783	180.856	156.12	166.001	242.696	177.79	181.045	233.588	184.696	159.576	279.482	192.824	214.039	208.272	169.146	156.084	208.362	169.583	144.656	186.933	164.786	178.05	304.252	224.695	193.761	267.897	171.968	145.272	210.605	186.49	170.997	226.936	191.768	202.991	343.507	171.302
ENSBTAG00000037516	0	132.229	244.466	87.1367	154.202	211.025	122.304	143.006	368.678	151.895	180.304	270.164	102.517	158.201	248.569	111.778	131.496	264.114	135.732	197.119	302.994	120.29	150.565	275.789	161.192	154.07	310.011	124.487	179.851	354.454	227.747	164.861	324.662	95.6194	194.326	393.322	127.144	163.214	210	90.2325	189.609	386.277	100.25	210.53	240.778	131.3	209.901	303.167	131.858
ENSBTAG00000015470	SYPL2	150.503	85.2004	210.355	159.272	103.326	233.583	162.651	25.0205	181.026	157.539	29.3568	180.917	163.583	128.949	229.243	192.276	63.4652	228.803	174.093	117.279	223.702	175.781	34.2373	205.17	172.573	98.8065	173.75	175.465	71.3729	183.239	190.919	102.999	228.932	172.177	30.2349	248.314	175.175	67.27	199.937	186.142	84.0563	235.962	161.449	73.7175	219.819	143.55	45.339	185.651
ENSBTAG00000027772	RPS25	153.975	168.066	178.96	193.344	347.292	163.795	191.14	199.389	180.51	162.595	214.18	191.222	210.167	140.794	147.262	139.729	138.597	166.682	141.943	167.584	153.052	156.415	198.434	205.446	156.259	313.708	172.244	178.977	184.765	150.274	148.09	212.826	192.698	177.616	291.136	202.131	166.878	202.751	164.545	166.288	224.136	189.184	164.166	180.07	178.656	181.959	215.266	193.516
ENSBTAG00000011931	CD63	170.761	251.54	161.137	202.129	353.566	157.458	174.193	262.408	134.561	158.076	255.032	140.05	248.131	132.706	156.987	151.493	201.363	135.809	148.117	178.087	135.333	139.729	255.905	148.126	187.497	318.765	148.463	156.466	214.445	180.05	136.492	202.054	124.154	151.258	310.813	150.789	184.263	262.418	151.007	134.918	182.693	129.831	174.913	336.451	145.111	163.486	241.716	133.775
ENSBTAG00000016977	FUNDC2	166.063	180.732	150.035	167.971	215.196	127.16	189.283	158.123	158.261	165.656	169.795	162.597	164.228	168.161	151.722	160.473	169.495	134.902	170.227	180.346	161.036	179.33	189.276	144.164	163.554	234.925	163.222	159.086	184.75	137.546	146.522	168.514	135.646	177.302	216.739	131.219	152.226	181.105	142.017	168.714	183.666	141.86	168.492	198.1	163.297	174.957	170.783	146.547
ENSBTAG00000009534	NDUFB10	165.179	135.792	178.443	215.771	222.717	164.979	147.36	89.1393	132.803	145.699	123.559	179.081	238.245	128.697	145.77	140.147	109.517	163.294	148.812	134.367	156.149	165.997	146.93	178.338	164.268	167.936	159.167	156.567	163.77	146.074	140.763	139.898	181.569	172.488	142.481	173.08	179.018	156.858	156.33	155.191	159.533	161.46	145.118	153.238	163.741	171.787	139.752	174.083
ENSBTAG00000004077	YWHAG	187.28	159.8	146.473	142.451	173.724	123.944	169.798	147.965	137.09	165.666	139.121	161.699	158.886	145.36	145.965	172.821	153.216	122.774	163.759	178.284	169.32	163.481	175.45	135.727	177.484	152.804	139.163	206.001	175.078	151.932	151.383	145.317	147.589	141.904	165.65	145.923	171.787	181.205	140.808	138.062	147.256	164.756	143.079	171.986	154.368	195.66	269.567	133.313
ENSBTAG00000006883	EIF4B	143.236	303.268	132.963	168.343	393.889	156.588	197.865	406.088	160.208	169.766	412.288	149.703	125.427	175.945	157.644	129.921	239.264	135.057	164.037	200.551	142.417	173.237	452.464	188.718	157.173	345.886	163.743	153.443	338.177	206.313	161.817	350.104	140.811	199.646	471.584	137.024	163.238	342.566	128.017	181.48	336.233	164.871	158.843	381.003	164.907	198.356	300.726	178.113
ENSBTAG00000000778	0	147.447	297.587	143.004	169.775	440.199	127.802	170.232	704.635	151.227	177.98	632.145	139.596	191.282	168.443	147.173	135.247	231.855	119.014	171.597	223.445	143.039	151.722	464.457	165.532	181.703	588.685	137.77	161.491	366.054	212.294	128.581	254.714	142.248	171.403	788.032	158.287	171.756	442.201	145.208	133.207	275.257	123.261	181.926	451.761	145.618	193.108	434.314	138.394
ENSBTAG00000004910	SLC25A11	197.625	120.898	187.881	172.417	224.44	163.674	162.446	75.2834	161.769	145.97	87.0895	191.653	235.613	130.094	166.195	162.814	113.608	166.352	130.924	116.216	171.611	158.073	100.143	178.855	167.394	149.211	162.349	153.712	137.783	155.66	145.968	150.954	191.177	157.244	95.3896	171.394	160.694	126.885	180.826	165.694	174.047	196.213	174.613	152.331	216.235	145.371	95.7432	183.35
ENSBTAG00000027962	0	195.296	153.094	171.5	172.568	223.857	132.654	147.408	114.286	127.465	150.391	131.955	178.132	182.797	101.915	107.917	183.225	148.198	167.27	177.571	151.015	196.035	147.03	109.046	122.993	179.696	129.405	139.061	177.356	148.282	132.452	129.437	142.716	141.385	135.794	137.692	136.421	197.095	148.129	172.265	166.36	178.183	157.296	134.077	119.224	126.239	158.581	135.681	164.064
ENSBTAG00000010500	0	148.838	230.512	122.906	149.966	285.713	108.5	246.266	273.96	189.448	137.779	298.139	140.633	122.522	187.278	132.526	144.05	260.163	130.422	142.345	216.425	145.64	166.72	360.67	187.767	165.494	469.705	177.685	168.196	315.812	191.306	155.784	292.455	169.935	189.463	615.879	165.866	153.878	269.573	122.424	153.156	304.692	145.092	174.584	251.426	177.885	204.032	282.5	158.316
ENSBTAG00000047278	NDUFB11	134.857	145.429	168.062	198.871	244.617	170.566	150.179	166.132	151.142	142.835	195.548	173.762	254.018	144.455	155.24	152.543	138.401	159.211	140.298	147.424	161.165	166.143	195.669	172.673	148.094	213.884	159.822	179.722	178.234	147.155	141.858	163.563	172.851	160.253	169.441	165.19	174.105	202.598	163.039	157.968	163.589	160.849	144.771	224.523	167.665	167.03	170.686	162.828
ENSBTAG00000013653	NFE2L1	158.189	338.232	84.016	166.453	339.798	98.9037	203.578	575.114	106.443	171.561	567.362	97.3436	104.283	313.207	120.146	137.124	345.585	88.0985	182.57	341.32	101.752	154.431	495.849	104.162	160.127	334.189	113.084	138.32	359.895	163.445	149.623	339.194	90.3996	173.924	587.167	92.958	163.902	485.327	91.3112	150.239	371.235	76.3621	198.3	443.9	119.051	187.289	359.128	104.357
ENSBTAG00000047029	0	165.497	170.513	195.485	163.649	293.06	139.55	153.976	189.948	157.333	113.882	179.984	164.407	226.49	146.157	148.04	147.225	160.07	206.358	153.918	157.564	142.776	132.673	189.895	186.356	207.753	425.862	239.895	161.604	177.117	152.594	168.099	239.059	196.416	150.953	237.66	173.158	151.372	176.465	160.375	137.002	160.012	145.971	158.792	250.462	169.065	198.432	242.442	207.58
ENSBTAG00000005654	TMSB10	152.613	131.126	138.103	203.975	216.332	186.431	166.414	142.421	123.513	140.832	93.7251	124.765	125.383	93.1461	113.588	187.725	101.479	148.281	124.812	118.747	124.251	152.871	100.623	184.71	157.553	170.138	170.821	153.831	106.853	133.818	146.638	132.19	134.633	202.661	162.89	129.445	254.189	168.53	165.574	118.927	119.465	105.586	153.604	190.511	184.283	146.87	257.323	145.045
ENSBTAG00000021093	RPS16	131.888	174.036	166.313	197.528	323.404	171.351	177.758	244.599	156.866	148.191	249.284	176.694	259.29	168.088	184.576	142.446	134.901	154.294	133.611	156.729	119.567	165.106	253.529	201.976	116.186	269.307	150.958	159.597	196.666	135.776	141.353	201.366	180.031	182.091	292.218	175.551	158.827	247.194	166.917	140.257	200.507	168.425	148.395	283.396	139.686	180.393	224.33	156.106
ENSBTAG00000006434	SYNPO2	198.74	141.914	217.357	141.383	131.763	182.064	190.213	156.794	201.823	166.524	94.0293	188.073	110.626	125.954	226.015	168.315	100.582	176.501	165.582	153.342	174.859	174.845	136.712	197.977	212.876	177.786	199.184	164.263	146.415	188.68	132.132	132.702	160.548	147.814	117.181	220.25	143.221	155.922	194.803	162.514	139.898	193.512	177.514	178.451	208.948	123.748	84.1369	190.348
ENSBTAG00000009334	NDUFA5	185.249	145.649	154.89	200.85	201.822	141.095	134.159	106.305	124.034	131.17	150.174	149.855	208.68	123.735	116.876	149.799	133.788	123.654	111.506	128.012	135.454	141.403	130.406	127.007	180.549	192.289	151.061	179.433	155.463	140.149	130.776	143.667	160.089	161.894	149.623	146.887	160.9	161.65	157.528	156.61	179.844	146.139	166.214	141.609	153.1	176.32	165.474	157.503
ENSBTAG00000003109	ITM2B	173.441	239.946	149.886	156.936	224.128	121.067	178.659	547.567	142.998	140.926	540.582	138.386	135.126	163.548	115.84	132.207	274.461	109.798	150.861	190.871	126.959	148.467	333.367	172.874	181.58	356.393	163.489	157.123	344.82	187.605	169.426	284.419	147.507	157.718	699.046	132.001	142.947	335.561	118.185	155.302	391.431	128.491	198.505	286.121	168.877	180.123	298.889	142.666
ENSBTAG00000000091	NDUFB8	120.058	117.754	203.116	199.174	212.779	180.768	150.022	84.7872	159.911	139.185	99.6708	191.557	267.642	110.721	143.805	155.605	107.428	193.53	140.288	120.291	170.949	151.493	102.766	172.469	180.24	178.829	180.098	184.052	127.786	156.386	136.654	110.47	168.673	151.858	120.799	169.638	156.131	122.473	176.429	139.046	110.178	157.183	139.285	107.152	164.21	146.537	103.984	141.479
ENSBTAG00000016194	FBXO32	159.424	266.818	32.1732	172.348	297.193	54.6981	155.17	1067.19	64.7637	152.599	1061.65	80.2997	58.7929	426.54	66.4824	130.021	334.616	32.3747	297.498	412.881	88.4783	189.691	989.426	38.9343	115.206	383.322	69.6912	118.917	802.112	178.117	78.1997	352.672	44.2777	159.103	812.069	36.5323	122.844	435.387	53.3141	279.262	626.594	56.9157	205.037	373.414	50.0152	154.476	78.6153	55.8064
ENSBTAG00000047155	C10orf71	149.52	119.442	128.9	90.1724	82.8574	123.193	171.24	167.751	192.231	187.86	180.746	196.736	90.797	167.97	169.265	180.169	232.182	125.624	214.245	141.344	122.846	175.231	160.911	171.195	166.64	94.9842	143.756	132.6	141.23	206.684	195.204	144.456	128.498	146.398	120.624	166.319	126.742	115.298	140.787	193.615	153.764	169.654	175.379	162.413	115.929	133.993	62.2045	132.134
ENSBTAG00000015156	NDUFB1	172.868	127.605	136.295	179.733	173.448	142.926	127.84	103.387	117.453	131.618	125.486	147.004	224.945	117.268	103.867	146.244	113.925	132.993	120.182	134.368	137.984	161.067	138.042	138.68	169.554	184.399	141.839	189.272	181.783	122.554	150.243	174.122	167.213	155.143	159.542	142.97	167.302	148.308	132.955	137.905	169.051	133.737	139.79	133.253	124.998	153.216	137.656	148.633
ENSBTAG00000015000	VCP	150.995	219.152	138.541	146.233	163.455	108.775	162.303	358.517	126.784	157.833	314.285	132.061	165.092	179.999	137.925	148.311	201.684	106.389	171.95	194.409	153.319	157.937	288.248	134.389	169.242	203.518	125.52	146.134	246.379	167.461	145.162	190.033	134.235	144.189	331.312	142.589	179.749	241.924	132.094	149.697	231.932	138.424	173.16	256.07	145.774	151.796	256.209	122.815
ENSBTAG00000047174	0	161.105	184.562	107.319	111.011	137.124	110.534	186.567	205.899	141.27	191.061	220.912	143.463	52.4865	146.688	138.098	149.845	204.56	107.303	194.115	175.293	144.667	147.612	209.592	127.228	187.717	271.496	158.197	122.68	225.672	162.333	134.409	176.366	94.0423	179.159	277.933	128.331	148.49	217.986	128.652	147.324	216.829	114.27	202.557	241.518	165.19	183.987	176.217	131.981
ENSBTAG00000012062	PRDX2	158.396	113.076	125.858	199.36	199.381	143.762	131.433	70.0096	113.769	125.658	103.011	131.025	210.455	123.156	126.277	150.734	121.431	124.032	117.25	117.708	121.259	164.731	117.339	159.417	148.31	150.133	142.451	186.474	141.967	109.951	134.727	119.576	155.777	166.674	87.2483	142.819	164.971	125.989	139.382	133.913	129.12	111.604	136.084	138.976	143.761	163.256	128.318	146.864
ENSBTAG00000023487	COX6B1	135.957	151.154	163.111	208.006	190.766	155.866	124.81	94.5425	134.543	136.708	112.09	179.397	231.829	146.388	126.843	159.926	122.89	170.331	124.505	126.861	152.565	146.928	117.542	149.052	169.677	170.437	164.13	165.905	131.025	136.376	130.485	127.331	163.281	134.931	125.274	154.857	174.06	152.512	161.362	138.655	142.006	142.703	137.279	152.539	164.096	165.476	132.475	171.378
ENSBTAG00000004295	NDUFA8	147.201	129.797	140.669	189.013	232.221	153.956	139.621	112.782	133.917	140.892	122.428	160.4	230.553	141.852	138.058	141.952	125.772	139.01	138.696	126.212	141.102	153.093	143.528	152.299	161.926	182.835	142.293	162.029	196.701	168.138	140.469	176.124	162.349	145.105	132.268	142.897	161.048	164.208	161.684	135.134	177.252	139.964	136.976	186.65	142.821	151.852	132.322	158.495
ENSBTAG00000005907	NDUFB6	142.46	122.612	171.91	194.715	208.024	165.651	142.945	100.703	148.025	128.586	114.321	175.952	218.012	120.314	126.784	144.039	127.472	149.981	122.676	134.77	144.087	149.279	126.68	165.89	164.969	201.386	156.419	167.914	174.568	158.172	127.578	174.849	168.617	154.154	141.656	157.74	155.437	150.079	150.611	150.917	167.456	148.797	150.871	131.962	167.566	155.713	139.999	181.371
ENSBTAG00000005726	HNRNPA2B1	112.002	189.774	152.997	131.974	213.579	114.262	137.473	192.082	118.485	130.422	242.697	143.232	199.39	119.268	138.031	152.687	197.499	136.795	155.69	166.047	149.82	148.098	256.847	135.986	169.261	184.582	154.726	159.46	152.923	138.253	131.373	151.457	144.94	165.363	236.874	143.377	151.961	249.295	132.125	125.748	161.05	141.268	160.873	297.36	152.069	231.249	236.832	144.041
ENSBTAG00000007913	CWC15	158.436	189.058	183.909	151.271	183.648	142.203	187.927	206.479	173.347	138.707	214.886	159.492	191.444	108.211	144.927	154.565	181.623	155.278	137.004	139.96	153.169	154.654	212.334	162.511	138.806	220.368	152.471	150.639	189.312	166	141.08	183.204	170.277	154.417	238.43	158.784	131.553	171.405	130.974	146.552	181.864	161.585	167.996	233.179	161.822	146.215	176.748	145.189
ENSBTAG00000009533	RPL3L	154.79	160.355	149.31	138.441	241.735	138.685	188.124	166.582	173.489	152.255	183.35	166.331	260.438	197.011	240.723	117.367	136.772	140.294	214.539	174.926	190.391	134.517	169.143	188.149	106.492	207.324	120.104	104.386	206.37	150.658	142.094	182.457	154.25	152.243	172.952	153.768	133.792	193.151	147.54	151.434	215.433	152.733	162.747	275.783	177.309	135.281	143.413	154.582
ENSBTAG00000016595	CYSTM1	120.039	201.647	135.8	160.83	240.079	120.927	165.458	223.998	145.965	159.589	276.368	148.344	204.942	154.88	141.505	122.678	152.227	123.337	156.738	146.376	128.555	130.162	221.055	143.684	155.202	280.289	128.356	148.884	296.083	145.926	129.028	188.823	126.405	152.697	371.711	145.732	153.843	260.077	128.454	130.618	281.598	118.192	163.848	191.099	128.736	180.401	194.815	146.574
ENSBTAG00000015228	CD74	168.855	76.1246	161.673	211.442	145.597	175.882	172.228	74.2465	160.998	122.957	64.1707	170.916	144.152	87.0578	157.336	162.043	78.3449	117.879	139.922	68.8279	120.256	173.438	107.358	218.674	119.763	131.677	178.724	118.878	87.3502	181	154.63	137.779	161.085	123.248	119.384	164.292	257.903	119.364	223.244	106.055	88.6893	110.16	149.383	82.7275	193.865	106.61	140.137	144.033
ENSBTAG00000010619	PPP3R1	166.749	137.865	136.683	153.175	138.607	120.861	151.915	68.5181	140.896	127.686	67.7661	119.263	131.291	129.466	116.682	152.644	111.66	106.576	147.638	142.033	148.845	150.807	93.4393	119.839	182.502	130.934	114.111	139.953	123.83	119.118	147.042	165.23	146.492	159.548	129.952	145.486	136.485	95.7129	114.755	180.137	156.42	154.565	158.509	105.781	125.023	144.142	105.599	116.817
ENSBTAG00000001575	0	131.168	71.3581	125.027	142.845	141.057	102.023	146.573	85.8459	108.463	124.148	76.4486	108.076	183.298	88.377	100.987	147.932	131.983	129.682	117.867	118.766	106.564	139.758	80.6374	116.225	99.4827	225.394	121.15	172.519	149.836	127.516	112.844	135.508	156.345	187.117	149.62	172.497	148.394	143.616	113.545	149.371	145.766	153.179	175.317	91.3107	150.448	249.971	189.341	151.905
ENSBTAG00000030164	RPL38	137.846	163.166	167.581	225.957	332.291	181.629	184.614	225.052	169.328	132.044	228.903	167.277	221.493	133.941	144.92	128.813	130.675	159.139	147.81	152.598	119.962	131.973	200.014	181.453	109.78	303.317	128.449	151.708	199.78	136.654	128.441	193.937	163.437	162.264	286.149	164.493	137.19	197.828	145.177	136.685	194.072	151.288	138.421	162.436	121.669	149.585	197.296	160.729
ENSBTAG00000021978	PARVB	157.398	174.439	111.471	127.722	221.946	133.19	162.333	181.255	115.06	119.195	188.317	117.152	123.89	187.873	149.422	175.603	233.024	188.859	176.06	228.43	174.812	135.504	205.908	112.326	122.516	260.432	134.239	170.906	128.166	107.816	127.139	173.104	138.045	161.187	119.695	162.646	187.95	269.338	195.621	149.578	119.553	131.095	106.015	191	117.562	220.035	202.305	181.197
ENSBTAG00000039555	COX7C	107.801	80.2461	82.9808	228.522	201.062	205.044	143.442	117.297	164.089	162.946	152.197	210.318	112.93	86.5295	61.2895	84.2742	75.0604	96.3384	181.701	176.559	208.919	322.079	278.249	333.722	102.97	83.005	93.6768	101.377	85.4485	88.0957	204.007	195.994	213.379	182.338	150.411	196.073	111.913	92.5239	94.2548	94.0072	83.968	84.1912	190.367	196.491	181.909	90.4687	67.7233	83.6964
ENSBTAG00000046981	SVIL	136.132	94.5072	105.256	122.002	60.5092	110.438	136.035	107.134	120.885	173.27	103.223	124.526	122.342	150.035	147.878	162.518	131.847	123.226	164.573	154.392	134.572	158.115	96.5869	134.782	134.601	101.132	131.41	156.677	90.6281	118.105	164.025	101.632	114.455	166.877	99.9432	132.452	159.165	99.6252	117.626	140.568	114.495	108.238	156.107	115.566	133.67	165.02	109.907	135.736
ENSBTAG00000032829	GHITM	116.752	145.539	131.176	160.009	224.335	117.293	159.814	242.363	144.919	164.745	268.416	180.892	128.265	107.221	101.459	125.6	140.593	128.595	113.38	134.905	129.525	180.928	258.149	197.376	124.966	190.243	143.464	167.158	202.226	137.522	130.33	160.263	155.061	143.772	264.45	140.013	200.21	263.528	169.636	127.825	182.725	140.858	130.719	188.964	171.51	240.184	286.86	208.641
ENSBTAG00000021288	PSMB4	145.246	234.832	172.238	138.877	221.942	100.544	163.343	408.232	146.962	139.961	386.477	156.704	202.301	127.721	131.036	124.882	174.431	117.085	155.927	135.962	135.275	128.025	312.469	137.085	170.738	265.334	129.382	145.506	267.51	182.892	119.434	224.07	152.065	136.71	366.256	163.67	157.901	324.019	138.612	137.391	293.839	136.331	171.285	327.592	144.752	163.49	250.219	142.52
ENSBTAG00000021823	HFE2	182.706	129.861	148.103	106.92	94.0227	113.379	168.375	79.3019	166.879	145.909	77.8172	158.333	148.996	119.173	156.08	147.258	139.585	166.028	177.448	125.446	161.283	151.016	104.207	136.902	166.48	87.4304	139.176	128.191	126.655	157.37	158.661	179.079	158.354	140.203	96.4884	150.783	134.048	102.964	133.36	170.682	158.107	174.966	146.633	125.339	163.607	124.391	89.6723	154.61
ENSBTAG00000018358	STAC3	127.673	96.763	142.052	136.7	156.277	133.488	156.261	76.9279	119.537	138.825	58.4247	149.063	164.247	83.4354	123.617	145.178	126.411	134.828	128.013	114.637	128.38	170.917	74.3138	163.988	125.937	188.39	161.565	150.403	134.27	129.473	124.641	129.491	137.96	174.314	158.596	139.913	142.198	86.7533	108.055	156.105	141.447	154.772	162.077	101.397	160.884	187.398	150.589	145.598
ENSBTAG00000025383	0	130.758	128.72	130.379	207.095	256.723	141.092	117.634	124.022	111.42	100.759	146.962	114.875	208.495	113.909	106.778	124.275	118.32	101.388	108.5	139.511	141.864	139.264	142.895	126.242	147.736	206.467	125.68	202.751	182.953	91.2633	118.603	152.401	138.539	140.803	207.458	112.878	158.131	186.989	141.553	143.701	155.88	113.531	143.138	148.991	125.651	194.811	196.876	138.709
ENSBTAG00000027075	0	149.775	154.602	174.374	171.559	292.947	173.485	150.554	171.511	172.054	141.058	191.774	171.078	195.474	138.695	154.57	130.443	136.527	187.772	150.776	150.146	138.573	146.948	191.83	205.899	127.122	184.95	144.634	154.039	166.2	147.797	132.162	180.16	154.832	150.827	202.065	175.302	146.384	170.902	156.304	145.406	171.186	164.804	148.445	215.222	158.064	141.559	156.828	170.381
ENSBTAG00000005315	RPS6	103.713	150.568	138.614	182.713	409.244	143.244	173.195	229.915	139.239	127.287	249.845	157.567	246.163	139.479	138.386	127.481	131.701	145.369	123.267	176.368	124.847	161.496	225.657	178.287	106.926	293.074	161.428	161.381	152.273	103.128	120.95	173.859	163.599	164.852	269.126	152.98	148.29	223.742	162.435	127.752	165.178	135.745	135.994	234.506	118.624	169.946	256.801	131.583
ENSBTAG00000012957	SERBP1	147.592	190.89	150.944	145.409	184.26	137.324	164.372	314.922	154.473	144.245	278.607	148.627	158.71	142.748	138.832	141.996	164.642	137.567	149.141	170.851	155.06	147.292	219.16	141.316	158.054	260.205	146.717	155.553	207.862	158.091	132.284	177.009	143.302	147.552	264.117	141.616	137.577	187.805	138.105	136.122	191.87	144.818	155.089	225.529	145.513	152.854	214.33	149.913
ENSBTAG00000014143	ASB5	150.876	173.34	148.229	133.763	278.806	83.0059	149.342	908.234	115.871	166.05	846.271	117.172	117.824	263.426	111.503	122.558	885.319	76.8787	161.067	329.159	107.787	163.231	512.834	107.738	211.432	179.778	106.331	119.167	250.602	117.161	129.805	165.846	127.011	149.67	309.338	130.015	122.605	172.509	98.158	125.254	171.714	112.363	160.465	204.905	117.138	179.676	357.454	106.926
ENSBTAG00000011963	RPS19	122.771	161.017	190.48	175.91	304.869	168.275	172.706	217.729	184.771	140.729	228.098	189.568	185.177	137.826	150.443	119.474	138.29	199.64	152.967	166.117	149.877	147.054	211.689	217.309	126.287	276.61	161.911	153.415	183.858	149.563	120.968	176.763	174.395	156.869	268.862	185.688	146.487	195.642	162.6	132.896	174.751	172.444	145.751	221.468	164.271	163.274	227.984	169.584
ENSBTAG00000020795	RPS21	104.293	159.563	170.208	200.613	317.458	149.893	155.857	202.189	151.547	130.499	191.889	176.152	216.562	137.214	148.957	135.162	108.16	177.44	142.932	136.958	127.711	158.139	206.245	203.14	110.761	305.328	153.088	160.808	224.898	161.753	116.52	169.541	162.755	156.426	299.783	161.288	157.32	205.484	158.104	115.002	200.478	150.398	135.999	253.859	135.763	151.536	182.108	146.453
ENSBTAG00000007900	FIS1	139.64	159.162	165.374	173.575	240.043	132.63	184.156	206.099	158.541	138.811	214.744	165.024	180.911	124.014	134.385	136.17	127.041	151.552	145.238	123.01	128.864	123.916	168.867	148.78	134.136	266.308	149.114	140.955	165.372	148.49	135.798	140.112	150.985	133.009	240.279	139.76	127.39	172.477	136.191	136.327	169.81	149.763	160.92	225.454	150.41	143.858	153.109	154.44
ENSBTAG00000001926	RAD23B	153.119	241.94	106.349	131.443	177.694	93.3843	191.331	363.274	123.485	136.427	351.214	100.034	114.544	224.58	111.411	127.068	220.504	86.2825	142.659	237.669	100.309	129.52	245.502	99.1505	128.675	228.829	110.395	123.068	276.02	155.782	136.113	199.169	93.6116	146.206	411.082	107.32	129.552	260.848	97.6514	167.633	294.76	110.565	181.709	207.777	116.298	195.684	264.846	106.851
ENSBTAG00000000092	HIF1AN	170.013	119.037	130.866	147.894	145.58	110.792	155.061	95.7674	119.362	157.78	86.8835	137.637	122.466	168.096	136.669	136.429	119.164	122.128	161.317	146.326	138.771	158.55	109.856	131.226	139.568	151.662	121.208	159.544	120.89	139.323	102	106.359	98.7953	121.054	138.654	109.662	142.613	114.267	133.888	144.193	123.045	127.166	147.597	122.392	150.027	156.108	113.675	117.115
ENSBTAG00000003205	RPL35	85.0311	153.203	163.934	169.642	227.353	160.666	150.007	165.819	165.597	143.675	183.317	161.749	197.439	131.418	141.483	125.288	121.822	180.685	152.467	145.485	139.473	140.785	181.666	197.995	130.035	192.364	142.56	150.006	160.053	145.493	129.55	167.298	158.444	146.926	204.357	171.561	149.374	165.182	154.429	151.544	173.35	168.772	151.697	159.182	157.515	142.413	159.544	171.994
ENSBTAG00000020605	SMTNL2	168.362	348.025	102.709	148.798	255.71	98.3012	157.99	233.846	139.46	136.467	193.796	111.578	160.342	270.948	169.454	132.745	203.432	99.9443	147.334	305.933	133.127	125.952	296.12	118.868	148.094	209.745	130.298	121.709	286.157	185.435	138.767	233.492	107.799	119.686	392.1	98.2556	117.087	290.821	103.19	152.033	305.247	129.239	163.946	364.281	155.089	174.595	250.397	107.077
ENSBTAG00000021744	PSMC3	145.675	192.037	157.266	149.824	225.134	107.904	154.078	247.24	131.816	120.74	254.732	140.025	183.757	119.849	133.756	129.505	150.885	129.602	154.739	124.716	135.291	122.075	233.177	131.15	157.316	282.669	128.723	120.609	230.941	170.178	122.008	183.112	139.53	143.592	350.323	137.097	147.733	241.52	136.337	133.739	215.357	144.113	149.696	302.875	140.758	156.311	204.926	137.312
ENSBTAG00000018813	IDH3B	131.398	117.815	155.097	165.229	148.362	147.846	133.515	122.58	129.392	133.254	118.591	162.054	172.933	118.25	118.687	136.109	115.16	141.29	124.818	120.978	144.945	134.338	124.861	142.401	176.461	153.489	178.478	138.746	140.575	134.465	124.052	126.45	149.692	146.096	147.209	145.132	149.868	138.088	143.444	130.808	144.75	146.978	130.837	147.845	165.155	162.275	135.398	164.323
ENSBTAG00000017616	ADSSL1	182.105	84.3889	142.924	120.477	102.625	135.238	131.47	37.3679	98.6072	114.642	29.7038	129.829	198.042	99.0086	131.642	165.288	84.0238	128.855	133.104	82.3275	176.163	128.931	47.5202	92.6869	129.695	72.8942	96.4038	151.124	95.9423	111.179	127.156	102.033	126.098	147.313	34.4447	104.026	152.415	66.2837	149.58	155.716	100.521	146.873	146.346	93.2157	147.717	101.324	58.062	128.849
ENSBTAG00000012760	NDUFB3	121.216	122.451	135.651	163.229	135.037	121.375	126.377	110.953	135.429	118.484	116.377	141.707	203.502	112.667	98.5351	125.495	142.73	125.811	118.596	123.139	128.172	149.2	124.12	145.881	174.732	193.037	154.759	156.94	159.995	131.697	124.197	128.7	141.399	154.83	131.401	141.332	136.035	133.194	115.754	148.958	163.752	127.247	118.745	96.263	117.571	140.607	121.368	140.233
ENSBTAG00000018267	TRIM54	142.927	226.305	119.575	155.519	213.247	135.829	138.017	459.972	117.984	167.851	369.548	107.482	149.255	201.627	143.417	121.967	225.055	96.1786	156.789	292.58	101.131	126.921	229.81	118.185	120.59	176.156	102.113	131.527	178.721	115.808	121.689	118.15	103.174	149.9	337.204	135.924	142.192	257.477	112.621	125.326	187.571	88.4368	145.052	316.814	104.572	182.777	364.525	107.753
ENSBTAG00000006702	EIF3E	133.206	184.954	121.634	154.989	223.124	130.763	143.684	255.042	141.144	128.314	243.122	116.075	133.715	119.496	121.636	115.526	164.047	115.765	137.024	155.84	128.395	134.071	212.708	147.438	131.403	265.792	124.541	136.117	217.454	134.96	132.97	224.432	118.456	168.527	317.925	130.802	152.05	220.167	118.423	155.662	243.355	126.254	153.501	209.565	142.282	163.289	238.761	160.626
ENSBTAG00000000111	UGP2	114.567	247.169	147.074	190.393	655.318	139.666	155.276	387.12	159.641	125.41	272.246	140.5	255.234	296.851	160.851	84.538	344.949	89.8527	122.06	336.782	123.426	115.455	355.669	129.858	133.192	382.099	141.668	117.35	393.653	169.236	113.087	272.252	120.168	121.375	314.966	149.503	117.062	362.175	111.616	144.097	274.657	141.388	157.333	382.429	133.173	184.463	521.627	120.691
ENSBTAG00000000163	DDIT4	182.374	352.406	63.5457	243.197	277.947	205.626	134.522	462.484	206.838	119.718	365.084	225.788	161.787	299.432	173.091	89.2829	495.807	167.147	128.41	320.563	172.537	201.549	424.562	101.234	147.386	259.616	153.557	187.311	317.002	288.577	40.0004	268.692	242.271	73.2919	607.101	104.591	130.657	271.88	105.839	68.1823	371.561	209.518	143.727	505.568	191.377	197.15	224.877	186.48
ENSBTAG00000038107	MAPKAPK2	135.457	187.264	115.197	117.533	171.576	93.361	182.884	108.842	120.714	140.597	114.287	113.745	154.122	121.518	146.419	122.345	140.63	94.2556	143.908	157.099	108.495	130.479	152.103	105.741	133.633	155.51	101.3	133.233	169.627	113.377	127.13	151.529	107.121	143.839	126.366	128.432	147.369	170.014	118.525	141.669	156.125	110.942	141.932	167.161	89.9399	147.345	154.163	129.812
ENSBTAG00000021061	PSMC5	118.108	183.199	115.066	142.801	241.054	99.6065	169.348	309.799	125.761	130.025	285.402	129.014	167.769	130.094	120.292	124.66	163.723	107.779	135.162	152.117	117.863	132.134	264.503	136.764	132.509	309.989	119.536	137.328	287.567	145.147	121.438	208.175	130.851	153.318	362.4	122.409	143.454	269.579	116.018	126.074	246.059	121.109	142.147	306.647	130.07	163.42	237.816	130.205
ENSBTAG00000015892	NDUFB4	84.7804	149.528	149.604	157.892	217.976	129.894	132.149	131.763	132.66	123.881	164.741	140.764	217.35	114.51	116.449	130.247	132.273	131.293	122.687	126.927	136.558	139.749	167.085	140.491	143.689	208.817	144.871	158.518	179.779	143.132	125.022	176.988	137.48	133.598	156.553	129.267	139.168	187.833	136.919	133.31	177.665	125.85	132.806	132.557	119.446	150.276	152.873	140.282
ENSBTAG00000006033	NDUFA1	104.181	121.421	148.339	169.958	129.64	140.993	132.956	98.7272	118.869	120.61	99.4393	145.887	176.936	104.48	110.173	132.882	104.826	138.547	119.267	118.488	133.93	140.466	112.302	144.35	146.635	137.269	149.568	153.235	122.255	124.476	123.585	107.971	132.69	141.396	129.849	130.434	148.895	124.518	129.709	126.507	130.796	136.618	129.367	124.143	139.748	149.349	131.692	131.5
ENSBTAG00000021776	NDUFV1	128.659	114.382	134.298	165.706	144.577	157.454	116.417	102.391	116.013	134.33	109.467	166.643	182.129	140.687	120.796	137.3	112.809	152.469	123.009	113.311	131.23	140.5	116.076	157.267	148.639	142.292	160.194	143.455	136.319	141.405	137.293	111.193	160.362	125.502	103.449	127.761	147.753	128.158	145.726	120.65	128.933	131.648	122.57	164.7	141.895	139.845	119.466	138.152
ENSBTAG00000010265	MGST3	178.446	116.006	125.524	143.034	107.944	124.846	107.653	71.6298	109.873	113.458	89.9019	115.397	210.279	103.997	100.19	127.329	86.9942	117.836	124.286	122.864	122.012	137.164	94.0144	130.899	161.083	136.67	125.168	152.574	125.546	105.571	116.538	102.821	121.188	123.283	90.2462	132.794	142.683	87.2442	132.441	116.465	105.829	103.349	138.057	92.7333	117.824	120.819	89.8534	122.079
ENSBTAG00000008868	CAPN3	111.012	84.0014	139.477	137.546	105.774	160.136	151.556	39.1345	142.58	131.233	26.3615	138.138	104.232	94.9989	151.318	147.429	77.4595	156.898	150.029	109.328	182.71	144.213	43.1611	168.385	127.539	143.639	146.318	134.346	113.6	129.661	132.001	122.493	152.431	166.254	76.4547	173.346	139.632	61.9021	142.366	144.076	137.137	149.877	134.474	64.6965	152.628	151.073	76.4324	165.661
ENSBTAG00000002463	NDUFB5	157.067	105.054	123.206	161.47	180.069	111.387	109.911	82.4564	93.1754	103.871	105.044	105.426	189.757	96.8177	94.7396	130.408	99.2406	113.518	96.1832	117.259	129.291	128.787	96.0693	111.1	135.997	167.681	117.373	186.643	134.785	98.6407	115.136	127.409	140.193	142.44	130.379	123.16	148.81	124.518	135.136	123.299	134.408	113.654	121.081	111.084	122.406	154.384	142.263	137.793
ENSBTAG00000018483	NDUFS3	156.685	122.766	153.514	174.82	237.354	126.626	114.475	77.5108	101.487	111.874	83.8687	131.635	200.791	116.198	126.416	160.352	132.439	149.296	115.385	119.758	127.678	128.207	112.154	130.888	154.442	124.332	139.806	123.916	107.72	116.294	133.194	138.814	155.773	121.261	77.3642	118.202	129.169	113.558	119.281	128.371	125.822	120.978	112.374	130.354	129.661	138.862	106.175	131.712
ENSBTAG00000023792	RPS19	81.2913	155.526	171.406	169.52	323.581	166.488	161.423	203.641	175.677	134.131	194.287	187.375	187.527	134.778	142.806	123.48	120.08	192.592	150.024	156.935	136.472	138.023	206.507	201.994	111.964	248.524	167.893	140.36	167.655	156.736	117.716	163.906	135.363	153.783	227.146	170.502	140.034	183.031	153.556	116.911	163.18	155.581	127.037	268.036	151.822	148.979	196.604	153.849
ENSBTAG00000019852	PDHA1	127.349	139.876	139.891	118.48	116.637	119.584	123.509	93.5657	113.595	135.188	103.159	155.027	128.726	171.156	103.866	147.413	149.975	144.123	124.373	174.571	155.474	132.48	128.398	137.643	179.827	106.598	174.697	146.546	96.8858	143.937	137.861	113.061	136.429	120.943	80.3308	117.695	129.44	115.929	137.764	150.329	123.954	154.874	121.071	121.674	161.142	172.975	140.462	149.503
ENSBTAG00000010204	PCMT1	133.835	112.502	160.877	136.67	115.867	137.687	129.002	70.9342	137.328	105.256	68.3759	128.408	168.486	99.7084	113.365	136.824	101.346	168.255	117.405	138.676	159.671	143.525	100.929	131.763	148.227	109.792	139.086	142.087	92.1793	115.644	130.371	102.043	146.819	146.369	124.538	149.073	125.357	101.052	141.552	145.968	104.056	192.025	141.509	111.178	163.09	138.894	111.43	139.893
ENSBTAG00000046526	ISCA1	141.997	143.6	107.732	125.936	141.894	90.1645	137.78	127.298	114.863	115.652	152.938	116.257	142.734	133.297	108.659	118.163	132.08	105.719	122.403	136.954	117.034	138.039	164.412	108.777	150.233	187.496	127.789	157.716	173.83	116.851	127.506	154.52	116.489	145.847	210.983	115.086	134.919	176.524	118.59	136.18	165.562	108.041	137.485	162.086	111.393	154.48	162.661	127.2
ENSBTAG00000038379	0	145.913	148.186	175.884	159.357	379.754	146.804	140.841	199.033	165.565	132.22	224.202	171.275	199.468	123.826	138.811	110.613	114	142.505	105.636	138.866	121.332	117.403	182.944	167.397	114.189	243.782	143.487	141.262	151.982	112.433	107.827	160.656	172.647	137.653	220.122	176.376	143.79	184.401	157.552	132.685	169.743	167.655	135.872	203.154	174.879	153.656	201.82	172.412
ENSBTAG00000005127	PSMA7	121.614	302.179	131.876	112.726	228.079	81.1198	160.994	641.505	129.162	127.797	591.643	126.351	182.615	151.826	134.382	115.82	208.095	105.863	169.171	173.015	114.773	125.162	410.018	134.897	138.719	360.692	109.672	133.907	357.023	173.249	113.35	250.291	115.546	116.295	559.089	130.467	142.055	365.161	121.504	123.178	314.153	115.702	150.303	437.379	105.737	143.439	297.701	116.155
ENSBTAG00000024723	CHCHD3	121.783	126.606	115.973	164.761	252.023	127.653	145.02	145.716	124.343	131.585	168.443	128.613	157.328	135.215	119.654	110.148	143.724	110.387	113.036	133.429	124.526	130.265	167.164	130.031	134.292	205.879	131.68	130.294	177.139	140.589	121.558	193.539	148.877	143.278	162.193	125.935	132.455	166.307	120.016	135.587	182.024	126.446	134.064	181.457	126.491	148.172	165.952	145.96
ENSBTAG00000017279	VAPA	126.344	187.398	145.22	129.975	157.238	127.955	167.831	208.234	152.721	124.075	232.411	121.759	141.636	145.265	135.23	127.797	147.555	117.289	125.615	158.309	126.382	121.902	180.801	132.278	127.165	172.01	117.376	132.627	179.633	125.822	130.683	166.222	140.495	137.981	254.634	147.601	130.225	184.962	122.362	130.216	193.909	144.543	137.863	183.068	142.442	159.468	188.438	134.239
ENSBTAG00000021979	EEF1B	110.173	140.089	135.654	178.001	320.519	164.796	153.447	193.559	123.949	121.745	203.49	136.924	183.74	135.995	128.416	112.081	128.139	142.854	105.77	169.833	123.146	138.729	189.636	173.153	86.3877	335.818	140.704	146.921	160.559	89.417	117.79	179.313	169.463	160.962	297.275	174.088	154.034	210.447	151.099	113.289	167.129	143.479	114.533	200.099	145.981	153.542	223.2	138.089
ENSBTAG00000009603	UQCRH	106.447	119.227	130.22	175.887	155.905	121.079	102.238	84.7082	109.789	116.39	108.162	141.043	211.123	105.535	105.413	128.387	117.335	133.956	103.631	106.957	120.326	128.084	109.932	126.363	158.401	170.794	133.08	156.613	145.518	129.785	114.116	116.244	125.858	139.049	108.252	125.734	134.589	122.076	123.688	120.793	134.073	101.908	112.517	119.841	109.503	140.115	116.125	135.626
ENSBTAG00000013799	0	231.264	124.406	161.146	127.816	121.927	175.315	146.873	89.4504	166.691	112.564	78.1732	155.153	174.909	139.656	139.183	119.047	100.086	158.918	118.177	123.588	159.784	129.554	113.337	155.483	141.206	56.9677	156.734	113.82	85.5628	156.467	156.271	147.56	147.932	103.162	63.1034	122.46	122.527	76.1385	125.535	142.727	98.0151	157.157	109.742	114.435	134.265	96.288	70.9743	122.978
ENSBTAG00000006712	KIAA0368	161.78	193.807	107.591	107.903	148.274	88.9669	163.953	182.684	111.437	133.85	181.457	113.069	89.5132	136.304	112.131	127.87	177.339	95.4237	140.843	158.27	113.526	124.166	187.108	95.0614	127.057	179.788	103.757	116.383	203.337	129.205	117.832	194.385	104.639	145.227	238.999	108.951	138.861	186.972	102.251	141.428	212.973	107.076	152.911	197.519	120.493	145.885	187.462	120.65
ENSBTAG00000006852	ACYP2	139.107	107.094	102.273	137.621	104.582	89.707	132.163	98.692	105.732	116.075	109.839	96.3003	172.964	121.148	98.5585	123.271	113.829	89.2472	110.581	108.054	101.274	124.096	97.582	97.0336	124.119	159.194	99.6851	144.914	146.998	94.4359	111.239	130.59	118.236	128.392	173.386	105.722	141.414	137.841	104.599	133.033	154.051	100.124	163.664	122.713	110.151	128.55	136.349	108.206
ENSBTAG00000021976	NDUFS1	145.873	86.6406	125.826	140.488	130.571	127.504	103.855	53.1055	105.462	137.716	69.5296	135.347	116.798	101.538	101.956	142.47	82.6871	122.686	105.458	107.37	138.92	132.257	65.776	115.822	143.952	114.591	139.383	154.852	102.86	108.619	129.082	114.826	146.898	135.536	70.2387	143.855	151.193	89.896	143.404	130.943	112.888	136.1	123.953	85.9803	148.684	133.654	87.4153	151.987
ENSBTAG00000014423	0	116.787	118.307	129.619	162.481	180.829	123.242	137.827	131.016	132.299	110.408	137.505	132.139	177.484	99.6782	105.027	109.318	101.015	128.192	119.621	138.576	113.784	120.199	138.401	154.674	114.069	218.087	132.26	151.719	154.185	114.487	111.458	144.575	145.231	148.937	199.237	142.344	143.037	157.021	119.095	131.844	166.864	139.291	114.076	153.246	130.888	155.355	174.328	142.607
ENSBTAG00000015767	RNF10	152.135	120.923	131.46	97.1701	97.7808	106.533	135.995	115.778	145.812	147.093	143.341	143.658	132.19	101.849	112.671	138.339	113.817	124.051	136.476	114.773	136.565	124.281	121.48	109.671	142.044	128.74	124.97	142.835	142.004	113.852	132.113	135.669	126.888	119.487	156.883	123.472	135.073	146.622	135.371	126	137.238	112.015	146.177	143.53	130.197	114.114	101.452	123.602
ENSBTAG00000007332	ATP5L	57.7887	58.882	68.6785	145.985	215.832	106.204	142.241	140.731	139.807	100.664	129.99	120.401	161.607	97.6137	93.6621	154.771	158.04	149.232	88.7281	112.763	113.634	155.548	158.519	159.539	183.969	212.235	166.183	129.611	133.348	107.62	130.062	155.415	176.458	167.699	163.794	149.915	117.804	135.089	106.444	101.893	133.553	104.444	144.433	160.144	153.766	136.185	143.771	131.314
ENSBTAG00000001078	SRL	156.494	110.874	133.132	113.762	105.059	152.116	136.793	47.2264	125.034	139.807	59.9345	138.81	94.9405	114.248	140.329	148.305	105.597	144.889	155.416	115.551	164.503	146.31	98.2802	118.615	155.953	99.5417	120.029	131.976	100.41	139.014	119.283	121.141	133.317	117.996	52.8706	131.096	124.448	97.2771	140.014	138.201	121.893	140.641	126.186	131.848	140.003	106.797	65.6381	129.468
ENSBTAG00000046177	IGFN1	127.638	93.7963	188.556	68.988	46.0724	93.238	151.809	55.0875	167.061	104.095	43.2824	189.298	168.264	162.778	197.736	156.57	126.742	203.059	196.782	231.727	185.688	85.6428	48.5356	123.722	144.417	98.1147	227.446	107.701	100.869	186.688	94.7432	101.972	116.301	190.603	40.4546	191.224	92.6614	51.8315	124.91	141.034	89.5596	247.63	131.395	164.788	168.952	138.201	138.428	131.456
ENSBTAG00000014835	SPARC	162.375	127.244	97.2404	116.523	136.53	110.916	111.982	122.764	74.8438	94.894	79.7221	71.9767	88.912	87.5868	77.0827	173.159	155.826	77.2614	121.039	128.111	97.6554	136.819	114.484	96.5548	106.808	83.8959	85.8535	153.409	95.5684	139.758	142.152	121.83	65.6643	164.658	130.457	72.7186	163.738	160.697	103.886	114.618	89.2173	73.5447	92.2602	115.763	113.495	154.522	194.085	104.241
ENSBTAG00000005465	NDUFA9	133.791	99.6132	145.811	165.693	171.475	142.657	123.244	99.0647	106.546	124.875	115.3	152.297	174.812	110.989	113.967	126.108	106.871	122.26	107.243	101.602	127.228	123.879	109.497	133.122	145.58	149.303	137.391	133.349	132.397	134.134	111.576	127.493	149.724	129.58	107.243	131.107	124.607	104.585	135.466	119.554	126.676	130.914	115.424	124.576	137.301	133.812	121.5	147.735
ENSBTAG00000011419	HSPA9	125.149	165.978	145.694	135.915	179.555	110.972	130.495	278.345	115.055	137.085	256.25	157.351	137.582	141.731	112.772	116.422	161.689	101.957	121.944	149.439	132.23	128.34	210.365	129.746	145.912	205.993	137.641	140.659	188.699	134.074	106.514	138.9	148.117	129.249	193.236	148.938	128.481	184.949	136.772	115.707	166.479	135.498	123.683	238.659	149.065	156.069	238.547	130.996
ENSBTAG00000006724	PPP1R2	140.067	184.639	104.214	119.914	122.827	107.457	160.099	165.859	137.749	129.139	158.976	116.453	91.9911	151.141	122.647	124.179	159.313	115.174	124.995	186.234	132.652	121.201	159.862	99.9406	134.162	159.293	120.881	135.336	155.853	134.154	117.301	155.513	111.828	134.002	190.624	134.883	118.093	145.337	108.321	157.389	178.062	129.306	132.945	172.132	125.558	131.403	168.818	111.102
ENSBTAG00000008013	LRRC2	108.819	122.152	79.2207	117.717	141.458	72.5131	168.885	134.635	108.793	137.779	120.837	95.18	78.2639	141.92	121.409	94.8925	220.241	69.0905	153.409	255.306	100.283	125.177	165.329	105.812	140.045	167.268	101.799	106.204	169.897	129.059	135.223	163.493	79.8194	126.942	122.858	87.8657	110.291	154.593	63.635	145.478	174.088	77.2895	144.829	148.678	90.6947	173.007	225.535	91.3004
ENSBTAG00000020296	UBR3	156.644	177.328	89.2795	94.2787	110.281	70.6314	151.486	194.973	126.133	136.472	171.935	110.607	83.7187	140.121	109.011	126.058	164.706	99.1345	140.934	158.994	119.649	127.928	169.053	76.5695	129.179	180.991	102.112	155.546	214.61	136.518	110.874	155.78	88.6434	105.341	216.598	101.026	128.918	156.429	102.293	133.939	187.93	105.527	141.773	143.334	106.959	140.755	168.637	112.163
ENSBTAG00000019603	LDHB	112.417	104.869	115.426	145.855	176.028	116.813	94.8426	70.5275	110.898	131.726	158.949	154.178	149.016	88.0214	79.1379	117.313	132.002	136.776	87.3218	84.2163	106.949	115.396	114.529	118.699	145.731	136.978	152.762	173.143	127.801	92.176	134.435	122.528	145.754	138.428	101.814	147.963	136.447	152.016	133.682	112.5	91.6037	80.7768	123.754	102.205	84.3934	145.111	136.829	148.485
ENSBTAG00000021688	FH	120.335	112.141	131.72	141.068	128.279	131.106	109.86	100.889	111.405	129.945	107.618	142.119	137.964	111.816	102.637	128.159	107.956	120.446	108.095	119.461	127.561	121.612	107.393	124.154	148.972	159.33	151.818	126.441	111.887	113.893	118.902	121.325	141.725	130.582	116.641	125.534	136.193	121.515	127.389	132.184	131.966	132.243	129.421	124.897	145.808	141.621	131.693	142.411
ENSBTAG00000003728	NDUFS4	120.882	101.401	148.422	144.236	131.178	123.043	113.088	81.5302	120.746	100.512	84.2475	122.075	161.54	82.3086	95.5417	128.184	95.7048	128.994	107.424	107.059	140.99	132.122	96.3317	137.896	142.65	133.219	135.19	144.729	115.557	116.7	119.921	123.196	144.202	122.812	97.1967	121.011	132.999	104.748	124.904	130.203	120.211	129.318	124.298	115.065	146.302	131.928	116.332	146.016
ENSBTAG00000039958	GYS1	106.2	144.416	105.914	141.321	271.724	146.151	154.267	143.755	101.681	122.789	109.802	123.579	149.96	163.679	142.452	123.381	171.45	106.93	110.264	186.873	131.811	121.266	177.443	134.978	102.163	150.613	117.418	135.368	178.576	133.802	108.721	161.775	127.78	149.906	142.871	120.535	133.614	177.182	135.438	116.765	135.3	128.36	115.845	146.152	139.456	162.381	144.859	115.883
ENSBTAG00000025136	MYOZ3	116.082	53.9295	130.624	87.9877	47.2283	101.953	122.996	8.01715	155.823	113.316	12.9552	131.309	149.934	80.1506	177.603	146.486	30.3505	181.45	159.898	100.247	171.224	149.815	41.0617	177.299	107.349	64.519	138.765	159.997	101.747	110.758	94.827	85.8527	140.767	133.06	37.5127	124.378	151.746	56.7397	112.103	119.737	101.398	147.337	102.902	29.6158	146.065	129.793	47.9596	177.149
ENSBTAG00000001932	MGC142781	127.416	152.287	124.689	105.255	161.944	125.63	136.933	168.844	129.992	135.009	187.81	126.093	101.426	130.59	135.437	121.008	113.104	136.811	142.517	126.066	145.818	128.561	180.091	132.758	129.011	165.532	120.93	135.366	178.425	137.082	118.869	129.77	132.37	132.053	201.938	134.864	138.877	194.226	136.527	122.631	168.356	143.965	128.812	182.554	174.944	138.294	156.384	146.511
ENSBTAG00000017743	XIRP2	164.018	81.9626	150.854	75.6011	122.063	83.1435	120.962	220.663	200.66	257.9	351.248	124.743	65.9953	93.637	188.99	93.0953	144.772	137.392	112.087	220.487	81.8987	149.108	246.071	153.492	123.034	212.983	141.289	127.526	66.1554	63.1876	102.432	60.5139	90.6217	82.1541	78.9827	202.934	82.8611	329.405	234.645	158.573	106.667	117.533	177.039	389.764	80.6938	139.359	146.793	146.092
ENSBTAG00000008135	SLIRP	96.9355	124.97	135.052	131.301	171.512	105.818	131.848	131.249	124.324	109.169	165.114	133.205	165.989	103.805	109.467	114.756	148.293	131.678	132.232	130.841	129.993	135.859	176.246	148.547	125.83	182.119	131.106	119.544	127.806	103.742	97.9968	130.089	131.584	126.173	168.409	128.362	128.201	154.801	129.927	131.081	140.516	128.401	129.116	166.019	127.969	154.965	181.73	147.379
ENSBTAG00000038842	NEDD8	113.161	114.805	140.059	123.05	135.487	105.465	123.129	108.389	121.16	101.809	105.643	119.03	178.26	88.3263	101.071	123.681	110.603	123.141	112.285	115.301	127.763	130.378	138.445	137.708	138.492	206.08	126.628	145.254	149.94	104.964	106.004	134.343	126.936	130.317	211.597	115.854	120.129	137.668	109.131	120.303	128.995	118.681	125.389	115.946	121.011	132.327	119.343	127.387
ENSBTAG00000008731	PRDX3	134.264	93.2054	124.643	119.224	102.1	98.562	111.305	53.2316	101.454	115.07	68.5753	117.533	134.786	100.27	91.471	119.285	82.6402	113.277	107.569	95.9455	114.38	137.1	77.7705	127.945	121.188	105.201	114.069	142.891	103.031	85.8043	112.946	103.884	126.336	131.164	81.9188	115.747	147.711	101.085	119.475	125.314	110.494	108.531	121.803	75.2225	126.418	141.893	98.3915	126.961
ENSBTAG00000019419	NDUFS7	174.217	96.0209	163.684	130.722	109.95	135.284	108.766	70.3084	119.255	125.549	72.3445	159.442	181.438	110.485	130.089	132.117	83.009	147.13	106.076	85.8682	119.53	113.331	72.3627	133.795	126.294	93.1946	125.734	123.73	111.218	160.668	105.092	86.6983	141.223	109.006	66.2513	126.881	122.855	88.9783	148.08	115.883	112.648	143.811	118.233	128.798	149.313	123.693	91.8081	139.891
ENSBTAG00000000808	COX14	101.551	100.048	103.047	135.39	173.279	94.4276	113.99	84.8066	110.972	117.514	140.284	143.624	217.712	97.6423	112.721	117.015	86.9611	104.396	117.542	99.6686	132.397	110.315	123.618	102.116	126.513	144.682	112.161	150.383	141.317	111.222	120.271	138.688	121.088	118.126	110.997	101.275	119.379	136.048	99.2714	118.079	131.451	95.4926	110.753	120.2	114.967	120.378	98.3484	105.881
ENSBTAG00000017967	PTGES3	95.1069	190.841	108.953	133.919	192.547	107.461	139.648	417.13	119.145	116.228	336.332	92.6305	99.0444	169.167	98.0753	103.852	234.748	96.1363	123.553	218.949	108.902	113.779	276.158	146.409	153.108	231.585	104.732	120.685	245.718	134.309	112.796	186.943	125.441	148.399	371.546	139.032	135.909	228.249	92.673	112.728	234.908	109.821	150.44	207.476	143.247	154.366	404.214	115.959
ENSBTAG00000005865	MAPK6	106.281	216.203	132.425	102.497	154.502	109.968	134.676	269.459	178.452	134.548	254.189	115.291	104.812	215.463	117.296	113.183	250.309	100.954	119.586	289.274	149.522	134.286	263.388	97.8422	133.016	155.478	121.254	163.609	192.193	120.99	119.394	182.258	117.73	117.103	216.972	123.55	123.514	187.358	112.923	137.431	164.488	139.647	113.163	191.943	111.279	150.011	270.339	106.965
ENSBTAG00000015743	GMPR	85.7106	142.302	73.3535	97.5445	159.997	65.9246	166.449	287.813	135.361	145.882	212.718	112.765	136.969	187.584	113.502	101.289	139.818	81.1198	155.909	208.809	98.5386	129.252	219.765	116.193	103.872	175.371	76.2556	87.5016	216.587	111.749	116.811	193.745	86.7294	117.206	270.402	91.6472	128.873	261.665	89.9339	141.544	263.363	87.6227	153.44	275.524	89.8748	131.622	185.483	93.8565
ENSBTAG00000009576	PACSIN3	108.963	184.4	117.915	126.008	256.459	85.875	128.827	190.985	112.192	122.446	91.8732	99.5802	187.004	109.99	132.351	102.596	101.781	95.4197	152.282	122.777	108.052	118.268	174.18	121.79	107.552	327.883	115.509	129.986	261.168	123.139	112.436	156.187	123.142	110.95	315.041	130.352	130.877	214.758	103.07	97.7436	199.537	104.637	121.969	227.897	97.3961	141.507	167.802	122.57
ENSBTAG00000038488	TMSB4	137.5	113.687	123.209	138.052	169.539	123.293	148.292	150.294	128.858	95.2093	104.607	111.202	119.077	71.2818	99.6727	122.17	109.751	112.958	99.0688	108.108	101.836	105.948	94.8945	156.699	108.285	161.824	153.667	111.997	99.1192	113.145	110.115	140.716	154.115	140.346	166.164	117.858	153.046	179.814	128.471	112.251	137.02	108.08	140.375	185.175	136.769	152.851	172.457	127.465
ENSBTAG00000005808	TMEM14C	129.771	100.215	130.47	141.14	117.762	127.146	106.5	80.605	119.202	91.0331	79.2211	118.979	160.386	91.3908	99.8598	121.765	98.0481	138.707	113.287	95.1332	121.991	129.654	111.94	152.43	137.981	153.808	129.913	140.123	137.555	119.381	129.499	132.106	148.54	118.395	121.268	114.933	116.155	96.4552	108.664	120.269	134.481	127.592	120.859	77.8106	127.469	116.677	96.0412	135.107
ENSBTAG00000001120	CORO6	103.087	119.021	104.767	107.776	156.867	95.4702	143.325	169.157	121.203	136.268	135.272	124.005	128.677	112.808	132.261	133.61	148.236	112.962	145.735	122.881	107.601	113.437	162.304	102.611	118.347	188.085	117.982	120.325	194.246	147.311	119.511	164.542	109.722	118.488	180.701	99.3095	123.417	198.353	93.5501	102.642	195.031	98.6132	139.451	215.23	112.691	137.623	189.075	111.553
ENSBTAG00000004367	COQ10A	121.979	112.959	103.401	125.97	231.994	101.973	114.215	59.8656	79.6142	101.919	115.618	101.814	185.003	111.083	103.316	100.286	105.556	82.0858	105.177	136.126	122.934	118.404	95.8576	91.5933	122.95	141.729	98.5627	160.842	141.333	129.688	97.4674	144.563	101.059	121.951	80.1897	111.275	154.54	154.005	112.819	125.936	142.012	113.295	102.355	131.742	92.7106	130.069	103.328	100.461
ENSBTAG00000010481	UBXN1	136.669	155.807	138.921	132.287	160.115	108.916	129.295	125.405	111.657	109.096	139.506	141.347	196.779	111.206	125.614	111.176	91.859	109.131	112.219	110.384	111.05	120.007	163.009	121.356	136.284	108.174	111.701	114.916	112.516	109.518	106.767	115.077	115.501	109.266	144.923	108.759	115.073	145.232	116.715	121.783	122.631	134.936	104.487	208.018	116.044	129.302	128.401	124.657
ENSBTAG00000046467	PTP4A3	144.804	161.328	144.978	120.168	167.564	124.886	151.793	110.325	154.021	130.151	121.322	160.87	154.591	125.119	171.084	125.613	102.595	148.841	132.057	135.445	122.623	109.213	139.477	153.011	100.073	152.497	106.205	76.3393	118.479	143.225	103.851	147.316	112.334	136.276	237.11	157.475	101.64	158.912	148.426	134.229	168.447	141.317	128.688	169.378	148.671	132.783	147.093	126.377
ENSBTAG00000024542	PIGC	147.876	141.898	137.152	119.963	160.305	93.4851	130.799	132.675	104.925	108.229	151.346	119.117	160.377	101.334	104.098	115.196	131.22	102.925	106.807	119.139	114.864	119.352	157.485	105.207	134.25	140.019	113.367	133.559	142.712	114.046	110.804	141.816	120.256	119.814	151.943	111.664	126.637	156.136	119.659	114.319	143.003	117.75	108.619	127.242	99.7868	121.798	133.987	110.766
ENSBTAG00000026199	ACTB	177.818	78.0913	140.763	134.351	114.49	139.672	136.788	73.7679	127.192	101.851	63.7625	127.959	110.491	58.3196	129.565	119.918	67.0837	130.656	115.769	88.1008	102.306	93.3067	86.725	200.176	111.088	97.5548	130.972	113.631	78.1851	140.566	114.624	127.886	144.472	145.031	99.484	147.393	134.317	114.768	135.466	106.761	96.4802	145.283	145.382	91.1364	134.294	100.142	137.4	117.701
ENSBTAG00000021944	C10H14ORF166	127.723	117.159	128.41	115.357	150.095	101.366	119.857	120.672	107.644	95.5439	142.06	111.535	169.765	92.6478	95.3983	106.923	111.868	115.56	114.114	112.288	121.44	121.06	141.932	116.106	111.321	181.311	109.685	155.161	151.509	118.538	98.7531	137.523	130.398	129.193	195.553	126.048	118.796	152.42	118.911	124.799	138.451	115.104	111.599	124.051	119.074	134.176	154.699	127.054
ENSBTAG00000012242	MAF1	131.932	135.918	92.5379	125.853	152.849	103.459	149.594	144.849	114.919	118.992	145.843	116.337	121.724	132.313	114.274	104.189	118.417	103.203	128.46	127.936	108.719	117.814	163	114.505	118.175	150.722	113.991	109.509	165.214	126.004	117.158	152.885	101.198	119.293	188.748	102.431	123.289	182.148	107.815	118.551	180.784	97.2207	123.163	183.374	113.262	122.051	129.651	112.664
ENSBTAG00000011140	FAM162A	108.815	92.5347	121.359	122.271	122.554	107.652	105.8	58.7518	110.606	98.1767	74.7948	124.552	159.194	86.3742	97.7454	122.084	95.4714	131.391	109.748	100.074	122.217	114.928	83.2963	116.223	130.466	133.786	126.396	138.095	116.684	112.14	112.213	127.464	144.224	131.28	82.8937	122.722	126.883	102.092	119.089	128.696	130.489	127.67	115.805	101.367	119.909	123.461	100.616	135.621
ENSBTAG00000005431	LMCD1	154.204	45.3965	148.23	96.578	74.1364	84.4369	96.6655	58.3478	98.8204	122.222	45.3018	128.217	172.888	114.779	115.115	123.02	264.591	83.5673	94.6079	235.174	82.1421	124.23	28.3131	91.7886	112.275	62.6306	128.139	127.746	36.7805	64.6977	112.485	49.995	99.6245	96.0445	30.7879	127.449	114.214	53.1796	139.733	119.22	40.7526	84.0497	131.601	71.4553	115.317	136.868	129.351	108.673
ENSBTAG00000020630	KCMF1	131.918	194.764	93.7572	90.8999	136.965	69.9557	148.147	212.357	107.564	110.599	231.427	98.6692	116.956	117.842	105.339	107.946	157.235	77.4265	133.937	142.046	104.983	117.172	201.943	79.328	129.788	164.299	91.6752	121.926	193.74	111.601	107.41	167.118	96.7116	121.341	264.946	92.2625	125.323	194.525	93.8564	115.248	183.557	103.883	122.859	158.755	84.1495	126	178.822	99.2079
ENSBTAG00000012072	NDUFS8	128.841	97.5324	121.955	134.356	122.763	118.685	112.53	66.228	98.799	123.027	87.8918	167.558	199.281	118.195	120.634	114.877	73.6901	121.651	113.887	95.9131	113.02	113.741	89.0256	116.755	110.231	100.591	106.264	119.851	114.472	128.793	98.8791	95.8796	123.354	104.611	65.6963	106.598	117.797	104.329	128.653	106.501	107.214	106.853	110.408	118.456	120.925	115.267	97.1717	126.08
ENSBTAG00000026650	0	165.124	109.051	125.24	147.04	147.598	132.569	106.882	76.2036	105.425	111.304	86.81	137.593	168.811	115.151	96.6305	116.069	95.9575	122.171	86.815	98.9637	118.035	113.621	95.3496	125.621	127.466	122.268	120.838	129.696	111.806	111.755	103.458	102.4	130.856	94.3254	87.2996	95.3684	120.881	98.086	109.079	109.115	103.153	109.833	103.258	91.0263	113.466	118.501	87.6201	118.152
ENSBTAG00000010988	0	117.125	148.787	125.731	116.43	133.832	93.4727	125.246	162.759	115.309	111.335	188.773	123.229	140.61	102.822	99.4258	114.162	133.624	108.823	115.96	125.27	113.86	117.854	178.809	115.588	128.528	184.486	123.208	122.724	144.074	121.516	106.124	134.254	118.982	121.737	206.901	117.045	100.12	160.947	99.763	118.855	138.502	120.295	128.827	187.623	130.617	135.651	173.229	116.066
ENSBTAG00000012276	RPL5	103.133	118.046	161.514	131.192	302.254	124.147	134.039	177.402	132.366	99.3632	197.308	138.497	175.563	95.8636	130.026	123.914	99.5445	137.503	102.58	134.398	127.24	115.285	145.848	143.613	91.4099	238.282	133.543	143.513	112.37	94.0116	95.6595	118.787	151.097	122.455	222.153	147.957	110.376	145.322	147.954	115.535	120.706	151.063	121.089	140.867	124.031	126.947	148.083	134.257
ENSBTAG00000010799	MYL6	122.272	70.7314	127.909	103.281	84.8369	100.54	76.5117	69.6351	82.5373	100.223	62.7344	104.461	193.169	79.9806	91.5486	127.021	81.129	138.904	96.6058	91.4207	90.3677	124.78	77.9997	144.378	116.001	102.991	128.382	174.77	72.0006	100.443	109.554	92.7393	126.701	115.548	88.7991	117.873	118.425	144.744	130.343	105.357	87.9186	105.015	108.695	118.557	99.8546	117.942	110.964	91.5155
ENSBTAG00000039684	PTRF	124.702	121.545	132.355	121.497	121.495	149.895	148.412	108.89	153.197	117.897	113.211	136.822	103.437	94.7683	142.408	118.872	98.8508	130.532	114.922	99.1663	101.716	112.269	116.628	152.201	101.418	155.112	135.78	106.435	102.514	141.18	126.595	122.363	129.106	125.738	126.694	129.385	119.306	134.175	127.782	122.319	116.082	115.583	119.734	123.552	117.859	119.657	132.8	131.539
ENSBTAG00000019927	CYB5R1	127.774	144.14	82.5069	106.429	152.813	84.2584	143.272	134.683	99.2986	133.799	162.73	101.04	111.768	74.3224	95.7962	106.632	99.9772	98.6621	116.5	78.045	76.7143	108.355	151.271	92.207	118.336	246.231	113.533	98.8	226.466	116.255	109.361	170.916	93.4571	124.105	283.572	87.9261	129.528	228.1	104.653	100.53	202.029	71.967	142.431	199.66	95.5739	123.605	125.233	111.704
ENSBTAG00000004371	CS	109.62	105.72	123.955	156.113	240.365	135.608	99.186	82.7509	107.555	109.154	120.915	150.142	142.23	95.1343	104.846	107.133	87.4191	102.027	95.7387	95.9908	129.444	119.096	125.502	156.521	142.311	143.128	127.015	139.948	153.765	135.233	94.8358	119.015	150.694	120.061	120.381	145.422	141.59	131.742	150.969	116.341	161.066	146.672	95.0995	102.663	135.033	111.682	105.831	126.723
ENSBTAG00000012703	GLO1	110.13	77.9009	121.508	112.415	81.9406	93.3705	111.268	72.9703	115.552	87.0497	71.1803	110.713	148.858	90.9139	106.093	116.616	90.1262	114.591	105.926	96.5749	141.437	114.82	82.0988	109.939	122.106	120.536	116.978	128.132	110.78	98.2134	121.08	99.3554	129.867	119.521	124.369	118.068	132.193	111.251	124.183	131.227	132.511	142.031	120.748	82.473	131.636	117.828	96.8333	119.317
ENSBTAG00000014396	TIEG1	116.992	118.174	28.4304	83.249	52.8186	83.8397	66.3191	66.157	66.7454	142.666	145.649	92.8179	155.027	66.0087	106.781	150.79	150.99	47.1838	186.502	102.001	37.7018	84.214	112.638	62.7244	123.872	139.698	29.3389	57.1143	50.4356	84.3453	44.4399	246.547	138.544	88.5549	228.556	108.953	51.8914	105.789	22.8118	193.904	195.619	148.968	163.142	108.834	52.9907	183.122	218.492	65.2626
ENSBTAG00000015116	RAD23A	112.21	125.819	102.987	113.103	163.235	99.1011	165.975	179.686	123.28	129.112	164.204	117.06	127.947	118.463	108.756	113.446	117.487	114.078	113.728	117.194	97.4538	111.406	146.71	113.161	100.151	184.014	104.224	111.175	198.298	126.785	106.502	159.038	117.698	120.477	206.532	112.259	116.309	165.32	108.343	117.573	179.228	111.087	124.337	189.235	107.948	108.312	137.611	121.259
ENSBTAG00000027524	SMTNL1	142.746	128.171	176.284	80.1161	25.2439	84.4643	107.547	84.4968	127.394	161.446	106.923	145.973	110.372	100.683	205.46	104.578	105.968	177.899	159.69	103.129	108.445	101.146	67.8855	124.54	106.649	120.334	133.376	61.8195	95.2043	99.7123	108.576	63.5972	79.724	136.811	125.481	136.726	117.877	141.363	168.939	119.101	94.0169	96.5567	141.463	110.414	137.598	130.404	111.778	126.263
ENSBTAG00000011960	GOT1	95.3906	98.8223	133.089	120.179	144.7	115.854	95.9784	84.3453	98.0505	93.1892	99.6465	129.759	177.608	148.84	122.956	117.904	148.754	98.7232	91.9872	119.871	131.142	124.193	152.397	127.215	136.49	112.016	125.969	153.649	113.9	104.63	103.051	100.482	148.161	106.703	68.2535	126.125	128.294	151.414	139.618	105.824	89.0807	122.562	106.042	134.572	138.342	130.877	177.959	130.874
ENSBTAG00000047089	0	104.028	144.678	116.454	136.948	181.707	107.911	129.159	202.644	123.217	89.7053	198.629	101.196	110.564	96.6799	94.2881	102.365	111.213	98.2813	99.5092	124.868	101.97	115.642	180.428	129.423	124.922	196.262	107.783	137.145	163.461	126.905	113.337	158.559	119.621	139.866	268.805	119.299	115.496	156.624	87.2403	115.148	166.175	108.634	118.925	152.928	132.35	131.209	171	109.891
ENSBTAG00000006950	COPS4	113.415	113.469	117.785	127.673	142.887	113.18	135.28	103.585	127.809	93.5946	112.522	113.151	114.201	85.0307	104.631	102.935	104.29	100.036	108.248	98.0309	112.679	106.074	121.425	124.121	123.186	192.686	122.299	124.459	187.513	112.611	111.029	163.615	117.585	129.299	181.705	122.31	108.191	120.352	96.8934	132.008	176.919	123.319	129.108	113.818	135.802	119.89	130.607	120.438
ENSBTAG00000002046	COX8B	69.1207	96.554	122.595	102.941	76.3333	115.03	101.251	77.1941	123.685	118.331	93.5925	153.179	164.485	114.263	95.0582	120.796	99.3069	139.211	122.177	101.217	117.601	120.074	103.377	134.619	115.403	67.6738	131.426	128.628	93.7438	116.282	127.77	119.512	120.105	108.417	59.2737	94.8371	128.758	105.665	121.285	120.026	96.3954	108.885	111.086	77.2923	114.793	115.324	94.6517	138.839
ENSBTAG00000003882	EMC3	114.657	268.82	92.1145	120.417	220.769	72.9048	143.123	296.925	93.2194	133.405	397.203	101.096	114.106	145.061	81.1413	98.8293	203.8	71.8595	120.622	154.504	78.5162	108.117	341.118	79.955	117.423	363.23	106.381	112.446	345.689	139.574	102.068	268.48	72.434	119.933	475.937	73.8667	99.6426	306.136	79.2719	101.805	289.382	70.382	131.641	276.192	81.6852	133.813	213.217	84.0193
ENSBTAG00000006752	PFKFB4	90.9902	109.122	44.1131	101.396	116.179	61.5207	203.968	281.431	141.956	132.93	171.726	100.046	95.7388	300.055	127.935	59.9689	204.888	54.2471	175.471	282.333	122.731	110.637	225.548	144.99	76.6835	66.6954	91.9928	95.6785	184.036	213.57	111.625	171.194	58.4729	112.968	82.6987	56.8187	75.4516	151.257	65.7719	160.911	295.985	107.513	143.146	298.691	84.8707	123.453	160.36	62.8572
ENSBTAG00000000560	0	126.935	133.844	130.273	120.832	232.763	113.43	129.319	192.963	121.7	104.603	197.897	125.457	161.9	110.133	116.714	102.101	114.628	125.932	105.257	130.525	111.418	112.087	182.036	133.095	93.6969	219.972	120.101	126.354	125.205	98.6823	88.7793	135.972	125.804	118.179	214.534	128.125	121.651	170.537	120.792	115.887	133.97	127.728	113.098	168.521	115.548	129.242	182.143	124.352
ENSBTAG00000003642	PRDX1	91.903	149.671	132.782	144.267	161.005	149.625	121.759	237.555	108.139	101.158	233.396	118.182	144.585	91.5273	103.089	115.545	125.09	104.409	105.099	121.757	117.584	121.896	216.8	133.27	117.101	170.359	113.324	133.926	165.879	119.08	88.425	133.509	118.249	119.461	244.092	123.985	118.896	179.999	118.26	96.593	145.327	109.022	124.278	175.734	129.411	121.002	187.99	117.491
ENSBTAG00000046024	0	118.736	94.8283	126.473	104.042	93.9897	122.975	124.331	50.2988	135.339	112.065	46.0832	117.645	139.346	115.448	121.449	134.493	85.8303	126.165	109.234	128.408	127.472	106.428	67.8651	128.737	103.588	106.727	125.479	125.503	99.2685	107.697	104.342	107.548	134.414	111.217	88.212	134.206	122.249	71.1833	124.219	118.654	119.055	139.617	115.506	78.1131	135.918	115.198	87.8125	120.831
ENSBTAG00000006491	AGL	123.782	97.679	103.435	95.0969	99.9585	96.536	116.693	30.9781	127.125	101.736	58.8776	119.326	70.8695	62.9847	109.097	142.526	75.1389	137.689	110.667	81.1323	189.072	138.835	66.24	67.4112	111.435	89.2185	116.968	171.377	130.907	98.3402	106.526	123.575	125.781	111.745	141.705	129.78	144.043	96.4339	126.254	106.105	117.766	141.263	105.4	69.1233	139.284	107.572	44.0758	116.278
ENSBTAG00000021632	MSRA	116.447	118.393	117.298	109.41	97.773	88.1486	113.443	69.9257	107.167	94.4744	71.3338	109.853	173.992	106.006	94.8689	118.577	91.3125	110.683	111.738	108.925	124.833	116.531	104.099	115.795	111.039	92.0097	108.75	121.961	102.02	101.547	108.775	91.7525	103.441	107.082	99.5891	101.748	113.06	103.39	105.672	112.66	103.236	120.278	113.823	103.492	114.009	121.089	102.645	103.312
ENSBTAG00000006029	OGDH	105.058	68.2677	125.267	110.429	124.951	123.95	114.907	67.5182	108.781	123.263	78.2866	150.572	99.6729	94.1349	113.671	128.49	86.7537	128.423	106.507	86.8639	138.217	126.756	88.6407	142.889	113.457	116.37	138.157	116.323	144.369	120.961	128.011	109.769	156.118	129.395	88.3619	132.662	124.049	101.614	126.434	99.238	108.863	136.239	101.406	92.0617	151.803	132.861	101.759	137.164
ENSBTAG00000012589	HSPE1	81.1025	136.74	97.4911	152.545	380.463	108.833	108.44	212.989	96.4176	90.8018	225.626	100.407	177.998	103.324	103.398	100.876	115.525	100.681	89.556	132.065	97.3399	106.113	201.385	120.586	99.2838	279.744	104.085	147.68	194.83	119.663	99.0003	171.03	128.835	135.237	252.117	130.33	128.987	248.225	112.154	93.6868	164.437	93.0751	103.983	184.73	99.3687	142.292	246.002	111.225
ENSBTAG00000047491	CACNA1S	102.723	72.6343	80.0393	97.4197	81.6886	105.581	163.535	94.1435	142.373	143.483	89.0798	151.338	108.603	118.722	158.519	96.99	83.7832	120.383	135.93	92.6457	115.582	95.4229	62.8026	82.6234	111.276	101.603	117.268	92.1504	102.078	145.299	122.829	121.525	101.928	120.986	64.465	112.541	128.881	108.961	137.897	110.272	90.585	115.676	116.868	124.372	116.899	103.134	72.4708	124.829
ENSBTAG00000043574	0	205.5	188.353	82.1806	188.09	89.6973	59.5534	159.322	136.68	103.698	125.721	126.409	161.334	122.839	96.7095	66.4571	63.9241	81.8196	41.8542	126.789	95.5456	72.1166	71.0205	165.25	100.458	41.648	67.5471	131.754	77.8046	91.2338	72.4954	33.6864	129.585	44.4942	69.6439	67.5193	40.3169	154.064	131.641	109.938	142.939	106.802	46.7521	52.6988	65.1071	54.9286	212.856	201.195	141.981
ENSBTAG00000045914	0	133.457	106.439	118.345	116.926	171.825	122.005	111.503	114.159	121.684	106.294	115.631	115.563	105.966	86.1075	103.792	114.429	100.561	132.016	119.599	106.273	111.891	130.697	129.69	141.492	113.165	160.231	118.856	111.316	134.742	118.397	100.247	123.426	104.97	124.308	164.19	102.381	111.672	144.35	101.443	103.125	149.239	102.298	119.068	137.711	138.504	117.774	116.638	107.465
ENSBTAG00000006227	IDH3A	132.608	81.296	147.759	136.858	151.584	109.791	102.393	63.5867	98.2982	91.3465	90.6186	132.451	170.602	83.9705	107.104	120.634	73.9194	104.177	83.4855	99.4981	137.516	106.811	97.245	123.233	125.48	99.0099	108.805	127.794	91.9922	116.491	97.5162	88.413	163.045	117.501	58.7439	138.376	115.874	92.2316	140.535	105.468	85.6631	152.542	88.3042	94.8612	144.951	116.027	102.023	141.41
ENSBTAG00000032347	0	100.957	347.532	100.696	115.009	192.004	87.102	147.962	553.261	135.602	136.86	548.416	126.174	87.9872	226.415	96.7798	88.5416	347.625	81.2077	146.872	216.487	78.7422	95.0397	431.236	105.735	119.221	233.484	96.8893	86.9758	293.364	160.462	95.4521	254.296	77.9701	106.56	352.978	82.4833	109.523	354.631	76.6699	119.218	322.414	90.1662	145.212	255.119	109.473	136.542	327.924	111.693
ENSBTAG00000017298	AAMDC	99.9795	110.668	135.914	117.973	112.015	114.079	124.723	103.826	130.207	101.671	111.674	135.503	170.189	106.162	117.769	104.756	100.398	125.349	98.6134	106.595	118.09	117.324	110.248	127.703	110.006	168.868	122.088	120.677	136.54	114.774	105.459	125.618	130.888	115.836	113.981	124.406	106.552	122.035	109.689	110.012	135.394	113.424	110.087	149.735	121.428	121.885	116.024	135.466
ENSBTAG00000009683	PSMA6	115.463	176.23	119.302	111.68	170.525	89.9715	129.824	324.166	112.401	99.0855	287.291	102.844	128.055	104.414	97.3204	96.0158	170.012	97.9323	118.37	137.523	102.984	115.678	293.059	126.513	131.269	218.532	97.6909	98.8618	203.836	133.549	110.879	189.218	125.879	104.577	288.096	99.4614	102.876	229.097	93.4567	114.142	197.342	102.408	130.615	261.992	116.042	126.701	235.638	104.933
ENSBTAG00000014262	BZW2	129.57	239.868	120.674	102.049	77.815	89.9923	108.559	321.969	106.723	103.377	482.149	105.282	121.982	99.5398	80.5163	109.032	119.668	97.4154	120.486	98.0243	123.166	109.544	205.335	100.944	164.096	104.898	106.703	119.844	125.912	99.9116	92.5399	114.2	100.261	102.832	176.069	116.467	118.031	189.107	100.51	112.683	173.067	110.388	121.061	163.02	109.56	96.135	148.354	97.281
ENSBTAG00000002853	HRC	100.496	173.107	109.287	120.848	210.509	115.833	145.304	136.808	97.6884	112.59	142.901	123.586	129.165	93.7281	109.984	100.807	116.159	95.3468	128.625	92.7389	122.817	116.045	161.744	97.2669	97.7004	241.604	99.7104	111.791	228.035	121.295	93.7281	167.701	109.171	138.645	239.745	120.382	116.041	180.769	99.2344	97.4083	178.953	111.303	107.347	186.314	114.395	103.441	155.376	123.189
ENSBTAG00000002898	UNC45B	97.7017	64.4595	102.978	126.47	145.154	107.17	124.101	60.0774	104.942	104.476	46.0524	94.887	71.3251	98.8574	100.106	113.544	101.17	100.692	123.848	114.777	98.7953	109.344	64.7914	136.076	94.3067	177.907	106.865	97.1239	129.779	170.977	110.52	106.74	111.69	154.353	130.688	113.879	99.3444	78.8274	88.5891	106.159	98.2667	85.2497	158.409	115.438	150.841	121.001	79.0172	87.8067
ENSBTAG00000002610	FKBP3	111.515	102.828	112.921	102.695	113.896	82.9249	112.296	102.282	97.1215	120.069	155.529	120.869	136.968	73.3564	82.8123	98.7342	96.5604	88.5482	94.9023	102.667	103.52	113.131	112.33	99.9929	119.674	152.806	117.035	129.99	112.114	85.8692	104.521	105.027	123.74	121.564	145.612	108.692	105.731	131.619	109.631	95.2037	98.1535	88.5177	109.776	93.8157	95.8746	130.815	135.258	116.91
ENSBTAG00000000223	PPM1B	99.2221	287.829	93.6705	92.4388	100.684	82.2166	120.745	339.128	125.232	132.127	308.156	94.8665	90.9771	196.251	92.3906	97.5924	262.589	79.4681	115.329	217.493	93.7331	105.385	281.623	104.904	117.46	188.729	116.47	103.774	179.051	103.159	113.686	169.898	80.3129	109.709	303.998	108.983	116.51	271.887	92.7392	116.538	195.157	83.2534	131.782	226.479	98.9536	143.891	270.892	102.629
ENSBTAG00000000359	EIF3J	110.433	155.28	101.019	105.703	156.947	82.322	105.208	225.647	98.0253	119.774	193.948	101.286	132.298	104.156	95.6419	101.704	126.046	94.7565	104.577	128.223	108.39	108.747	170.357	94.8773	112.011	178.893	111.184	132.817	150.469	102.396	101.808	126.022	106.685	112.506	183.293	105.533	118.067	180.534	101.194	98.6159	128.412	101.819	107.114	147.819	91.4441	133.198	166.379	109.16
ENSBTAG00000002964	TXLNB	128.239	121.752	82.9817	101.828	117.246	102.378	117.261	71.9129	97.3882	120.633	74.2856	98.3222	83.6322	186.791	150.09	113.359	144.038	113.236	125.102	113.6	86.1725	113.571	95.7423	110.379	95.513	121.477	89.2792	114.029	150.625	164.601	133.728	160.954	99.4942	137.673	150.861	100.17	103.687	103.849	79.6768	114.672	145.354	80.8184	103.337	98.5342	79.5361	97.5741	69.8097	69.6901
ENSBTAG00000031913	0	123.866	89.2311	106.482	119.287	178.296	107.433	101.128	87.1289	95.3459	105.786	106.485	120.474	122.456	95.0688	90.3382	118.933	120.835	122.562	86.269	92.4943	102.126	93.8999	95.6175	100.965	138.684	183.637	138.66	102.477	113.62	97.2808	119.018	145.497	146.02	113.429	107.758	121.121	113.299	110.324	104.796	117.879	137.695	119.268	105.431	114.476	122.263	115.879	106.419	120.62
ENSBTAG00000021549	PHPT1	98.3285	98.2728	110.437	126.277	102.934	129.499	108.802	66.4682	102.929	95.796	78.3518	123.042	194.394	100.879	114.446	97.584	70.3376	125.057	102.295	88.8771	98.4831	105.077	87.8057	122.381	105.071	110.953	116.508	121.538	89.2704	102.295	106.887	93.4101	106.532	113.229	74.3068	105.723	117.917	99.6742	114.589	100.638	94.0632	106.971	96.9262	103.09	92.9994	99.8972	83.3623	100.365
ENSBTAG00000002688	ATP1B1	112.135	122.159	83.383	116.039	171.486	120.073	105.491	138.612	74.6852	128.707	134.122	104.999	108.627	173.82	88.3472	99.9274	246.726	82.7906	93.2476	176.591	112.065	144.164	203.929	103.772	103.322	153.596	92.5133	144.473	137.642	126.969	81.7174	127.127	80.0037	121.516	175.245	107.333	116.706	162.758	100.283	86.3757	109.793	97.6841	88.6171	188.626	85.9003	134.482	138.281	85.7315
ENSBTAG00000001858	0	153.583	146.731	155.353	144.762	237.273	132.848	102.504	96.0476	95.941	109.332	131.752	131.084	152.421	98.4246	102.27	110.529	142.559	122.329	90.4927	107.786	102.764	93.361	112.631	110.105	125.497	143.957	106.052	108.498	132.249	116.624	86.5991	121.225	117.245	102.205	103.72	101.561	102.839	95.0932	103.104	91.7515	119.037	98.4398	96.3335	102	107.74	113.583	118.278	112.697
ENSBTAG00000035379	0	98.7836	159.612	93.0741	123.069	181.206	103.307	98.2186	263.861	97.3809	107.665	185.111	80.9177	108.121	132.664	87.2168	96.8684	145.742	88.9401	117.683	153.114	92.9508	100.853	182.338	109.188	110.676	185.011	90.8033	101.67	139.346	128.494	106.687	162.812	97.2673	130.375	210.826	103.274	112.628	171.76	88.1651	113.13	183.736	88.1435	120.864	176.871	95.4457	135.746	241.507	105.458
ENSBTAG00000010156	TPT1	130.7	147.904	99.504	82.7294	366.761	62.818	125.495	177.088	109.167	113.597	182.794	101.528	119.398	104.391	105.199	89.9948	142.815	90.624	120.394	123.382	91.8653	97.8011	170.069	109.18	97.5723	175.267	95.8357	105.282	165.864	101.319	111.813	183.97	103.11	104.945	195.012	91.4584	102.78	157.198	82.7784	129.037	214.065	119.747	137.664	137.369	92.7493	113.461	139.883	111.457
ENSBTAG00000011045	MRPS36	104.432	79.6602	117.098	135.194	167.47	118.736	95.2173	49.3538	87.1554	92.3552	78.232	109.997	140.12	62.0401	94.1475	119.724	75.8314	98.5294	75.5466	79.1706	120.136	125.897	85.6545	104.094	121.366	123.724	105.652	151.794	114.268	109.29	93.2323	104.506	136.746	107.172	78.8503	123.858	113.606	91.2838	130.418	95.5651	103.715	116.021	91.8601	71.6739	95.5585	119.551	91.325	125.445
ENSBTAG00000019025	NDUFA11	114.271	93.5776	118.058	121.89	129.691	118.167	103.842	74.2729	100.668	94.8888	77.9106	127.369	179.294	107.445	107.208	109.866	73.816	125.633	97.4416	91.1	105.175	102.196	85.4699	132.118	99.7014	104.699	105.198	119.328	101.609	105.925	96.1007	98.6798	123.159	111.33	89.2232	114.245	120.684	110.749	124.564	98.0992	99.8929	103.581	95.821	105.757	116.312	115.122	96.9178	120.942
ENSBTAG00000000598	CST3	169.681	134.22	128.648	127.19	221.874	95.0922	129.15	51.8825	91.5174	91.5373	70.9699	94.9286	156.415	66.463	97.9238	95.9883	68.6101	82.2446	96.8062	73.8874	97.0007	75.3949	65.2931	90.2023	97.9276	125.388	99.1342	97.7841	149.142	114.629	85.9965	92.627	79.7673	109.482	133.537	83.0006	119.831	128.087	113.001	96.1229	135.726	105.223	115.461	100.168	83.2717	113.473	116.749	103.673
ENSBTAG00000047249	WBSCR1	84.329	196.613	99.8906	137.06	240.428	107.576	146.735	430.987	114.525	101.12	344.396	99.3861	93.3701	164.246	101.739	91.5629	226.267	86.4465	120.767	175.876	94.1477	107.972	333.932	133.887	97.2285	325.121	107.198	90.4343	276.001	152.332	104.94	239.591	102.995	123.112	483.907	102.364	91.0174	262.65	79.9688	109.847	275.074	100.806	118.829	227.893	117.509	158.994	301.296	97.768
ENSBTAG00000021226	SAR1B	101.995	189.082	80.6002	109.213	146.759	89.615	127.769	245.959	102.985	111.477	259.122	100.244	50.9711	138.191	91.9797	107.611	182.247	82.5873	109.504	156.686	114.741	115.048	251.268	80.4038	122.694	162.722	104.195	118.814	206.748	120.667	99.2482	162.322	85.5115	106.266	243.19	93.7397	112.091	220.474	97.9754	124.595	179.926	105.77	120.391	189.145	129.947	139.133	194.829	90.5129
ENSBTAG00000014863	GPC	75.1133	73.6338	96.556	152.218	196.378	113.338	137.262	93.6281	95.3291	87.8055	51.0079	103.857	146.499	56.4268	106.775	115.8	66.5577	117.792	107.13	72.5615	97.5168	110.381	75.5018	119.263	68.8742	227.628	110.035	118.691	199.314	120.678	84.0962	121.004	114.731	148.886	224.073	97.8365	122.721	121.347	83.9453	74.0793	157.634	104.303	95.3663	97.9186	100.076	129.56	118.186	128.27
ENSBTAG00000012975	VDAC2	77.2185	82.7452	87.9275	116.395	208.317	107.544	116.525	110.966	111.002	92.3543	106.191	108.497	124.698	81.5811	86.6367	95.5901	109.806	96.9909	99.651	117.015	118.797	108.863	129.346	126.691	137.565	157.185	119.499	124.227	150.115	129.114	99.9836	140.768	137.253	118.73	122.261	125.345	116.923	122.329	123.976	103.186	134.5	115.209	108.658	142.678	124.235	128.37	138.772	136.705
ENSBTAG00000006391	NDUFAB1	85.4119	83.5229	125.188	157.552	216.386	119.328	89.8153	72.157	84.22	95.812	87.3599	121.793	155.458	69.0316	89.8542	91.9906	76.0201	87.4985	79.7997	81.5199	106.657	106.562	80.7061	106.091	107.933	129.377	101.198	127.626	127.913	106.078	80.2999	91.1265	128.725	125.977	107.223	121.386	119.079	106.976	108.161	103.025	118.35	117.877	98.9175	98.7314	128.147	143.197	133.017	129.154
ENSBTAG00000013614	TMEM38A	106.498	109.35	93.0796	99.1448	98.4732	105.638	116.088	165.097	92.5427	108.776	199.961	120.211	139.624	110.665	103.326	104.952	137.385	113.057	126.48	102.674	124.139	103.614	133.475	86.5384	119.876	123.966	108.467	107.073	114.599	119.549	114.555	175.441	120.035	99.7005	111.276	102.739	106.264	108.829	89.7173	103.705	138.889	98.2634	111.688	123.275	99.4712	98.8444	68.7655	91.1126
ENSBTAG00000024657	0	120.817	128.177	78.9969	83.1013	123.145	68.2193	155.556	171.402	120.733	120.077	167.323	108.244	63.127	131.652	132.621	113.526	131.079	99.7467	109.694	123.777	99.7555	112.954	153.965	82.0023	103.307	139.109	100.881	121.986	148.486	110.364	97.46	120.195	80.619	114.14	147.546	76.5874	112.932	172.835	95.9631	114.146	138.322	96.431	100.488	148.884	89.718	118.611	138.887	95.7166
ENSBTAG00000016596	PFDN1	112.16	92.3783	125.197	121.123	120.929	105.157	108.274	81.186	110.641	98.5494	92.3436	101.165	148.28	71.127	95.3738	105.35	88.0603	107.309	96.8703	95.5917	113.626	107.14	86.2553	121.489	102.375	140.378	109.858	110.558	95.4248	85.4418	111.29	93.9107	126.354	102.069	113.611	134.631	105.967	104.941	120.896	110.069	105.019	107.917	116.387	111.056	109.666	104.734	106.989	118.128
ENSBTAG00000004189	MLXIP	111.637	84.2955	41.2604	64.673	32.7592	42.446	126.591	156.033	77.9588	110.444	121.988	68.7028	40.6126	138.363	66.4522	107.551	81.5687	48.5572	135.231	159.667	86.0467	143.447	152.242	58.1679	107.36	49.2879	75.8439	118.246	84.5397	99.5879	136.153	81.3251	52.8243	125.649	111.016	58.8395	87.1291	89.7688	70.6189	151.266	105.14	78.6244	85.0713	82.4068	57.5899	108.554	82.1983	48.9336
ENSBTAG00000003209	BLCAP	109.955	173.459	115.101	98.4139	129.786	69.1078	132.908	165.912	97.6089	104.538	245.363	112.816	92.9847	79.4656	83.7045	93.201	126.732	80.0846	129.352	93.8813	84.0334	89.9663	208.786	93.1629	156.763	205.629	100.441	89.1014	234.842	141.289	86.9712	137.357	83.9551	110.852	311.831	90.4316	93.8433	182.642	69.1466	103.421	204.508	89.2169	133.485	178.853	120.734	128.651	181.385	102.406
ENSBTAG00000020969	IQWD1	125.285	121.494	109.76	95.5945	103.296	93.9162	121.404	140.836	110.465	112.596	125.434	91.0921	89.9147	112.397	101.717	109.408	121.627	96.122	106.914	124.058	110.512	111.145	140.476	109.736	113.89	109.684	119.082	105.551	100.7	91.5975	105.436	106.422	103.323	99.0993	129.511	105.779	107.185	116.086	95.8379	117.917	118.549	115.402	134.158	142.644	134.973	96.8653	101.045	94.8395
ENSBTAG00000018425	PSMD7	96.5819	183.524	100.502	107.308	167.766	63.5809	122.834	444.333	99.5469	113.345	363.022	89.3489	125.635	157.015	95.1523	87.5152	196.15	76.0285	111.985	178.595	94.1649	106.083	294.618	93.4789	138.791	195.617	87.2888	112.512	258.25	141.885	101.382	188.257	86.5348	94.8436	328.221	83.6804	91.1532	203.17	77.8628	110.179	224.726	94.7312	114.214	227.782	95.9014	109.306	249.564	81.0024
ENSBTAG00000011593	QKI	108.268	155.667	94.3506	88.5429	117.355	88.4374	110.793	179.873	105.179	115.327	157.067	100.351	65.1577	129.726	101.503	109.63	164.363	93.044	119.099	156.675	97.4251	107.776	158.067	77.4077	119.294	129.513	104.172	120.082	127.174	123.462	107.506	115.484	88.8525	101.048	151.833	94.2401	113.664	144.867	107.181	106.71	151.697	97.5583	113.174	112.412	98.1842	131.539	166.184	97.2593
ENSBTAG00000006398	TOMM7	69.1241	90.0641	93.0507	143.454	157.754	103.822	112.866	91.626	91.8126	66.209	84.2475	82.7297	153.403	110.8	97.4279	83.7806	97.1332	98.5469	106.967	114.448	109.319	98.054	95.0072	98.6015	104.714	190.155	110.736	130.814	193.827	124.126	76.6219	123.963	99.0212	134.758	162.849	108.102	118.634	153.932	101.298	88.901	163.535	91.8238	102.806	109.316	103.84	144.288	150.007	131.298
ENSBTAG00000009233	RAC1	123.553	130.53	83.1575	109.302	155.73	88.1721	135.03	163.037	101.169	93.1481	171.847	84.3944	111.694	101.484	95.3675	96.0109	109.065	82.9785	103.318	122.068	92.1749	103.961	158.525	99.7447	96.7616	164.391	87.5833	103.128	154.692	105.147	98.4283	147.309	98.1868	116.292	264.386	91.3509	106.826	182.815	87.8348	104.831	165.6	96.3717	107.69	158.342	98.0451	122.472	173.587	105.56
ENSBTAG00000045504	0	75.2784	110.434	115.65	133.048	282.008	104.067	119.484	160.041	118.417	94.5239	146.895	107.746	127.957	94.7286	98.1073	90.797	103.605	117.899	111.615	122.629	91.8098	103.34	157.009	147.711	96.6555	212.986	114.003	105.36	127.992	108.486	98.2549	135.627	112.132	115.547	207.293	114.734	108.539	141.386	104.508	108.701	132.658	110.133	110.112	131.859	117.617	128.654	166.134	120.443
ENSBTAG00000017125	PABPC4	84.0046	131.156	81.4887	93.7886	123.231	108.68	101.232	263.898	90.3911	116.507	201.912	87.2294	132.328	140.075	113.002	96.4975	143.509	103.858	126.161	141.462	100.804	111.807	222.72	98.2704	96.8799	168.459	94.0087	114.965	184.303	114.221	95.2268	180.709	96.1744	108.485	203.69	90.8622	95.2687	155.379	81.1868	124.524	194.439	91.7745	108.271	167.177	80.0287	114.411	179.369	90.9664
ENSBTAG00000020807	FAU	108.187	121.943	138.154	133.716	167.975	99.9318	119.099	131.912	115.611	94.3832	144.396	120.593	149.061	91.4127	101.282	97.4461	95.0535	103.137	103.527	103.478	97.8429	109.827	156.77	127.94	103.919	192.088	131.456	106.305	117.102	106.436	88.6427	123.609	104.817	97.7395	136.339	101.631	95.5954	116.589	94.9575	99.6942	99.5253	106.135	107.281	163.603	100.463	105.205	109.65	103.554
ENSBTAG00000015041	NDUFA2	99.9295	81.6692	102.359	116.4	96.9179	95.318	90.6816	71.2213	90.335	93.2349	79.8257	119.756	170.598	80.3602	85.2712	99.014	81.6921	107.406	98.9482	98.5094	110.088	99.3718	91.702	105.176	124.699	133.027	113.214	121.381	108.88	93.7272	90.6938	101.488	108.142	99.9763	101.906	105.14	109.645	100.662	102.719	96.2878	113.952	97.9876	96.0129	94.4271	94.0932	104.417	86.7371	91.2467
ENSBTAG00000018188	NDUFC2	101.8	73.9847	107.883	124.044	123.17	107.733	96.6379	55.6543	88.4464	86.4579	66.4707	113.475	146.977	70.2074	95.7531	99.2302	71.096	104.719	92.0829	87.5393	123.283	108.329	81.6305	107.73	103.417	111.316	104.741	128.178	105.62	98.9984	95.2799	101.682	121.962	103.841	82.7128	106.545	119.369	100.344	113.88	89.3811	98.6775	95.4651	92.6277	94.486	100.409	118.163	91.8508	115.757
ENSBTAG00000002624	PSTPIP2	115.141	234.508	105.575	79.4782	121.304	65.4438	141.769	251.201	120.666	97.2496	273.443	90.1769	103.355	157.87	80.0493	75.1463	177.849	71.0704	106.409	199.35	98.1759	105.643	338.336	96.0959	107.876	161.026	83.6562	98.5683	260.104	121.586	104.07	155.414	93.1286	106.586	330.855	102.541	82.5833	182.331	75.7938	126.659	175.429	98.8273	99.1917	164.413	82.5929	156.043	279.662	91.4314
ENSBTAG00000014719	TMOD1	98.8615	119.053	81.0809	123.746	150.89	90.6425	124.41	197.361	103.753	112.4	155.067	105.533	125.037	107.517	95.7139	108.136	109.07	86.1522	94.563	104.785	110.62	105.398	168.185	112.933	102.76	194.748	102.55	111.695	159.975	118.788	91.3737	112.071	108.751	114.424	211.069	96.8456	89.4899	159.389	87.2971	90.0922	124.642	98.6387	95.4223	139.009	115.752	116.303	132.917	85.4309
ENSBTAG00000026886	MP68	70.2309	85.7309	96.4132	138.171	103.545	92.8259	96.4711	62.1738	90.7374	94.3344	72.1717	105.543	144.184	99.2205	84.6943	99.4991	84.5018	94.6759	85.361	94.7309	97.476	103.487	99.4614	115.886	97.9602	109.304	110.521	129.901	116.819	98.0967	90.505	98.0083	107.969	113.723	89.4244	104.44	118.779	113.16	98.1516	102.926	117.311	103.103	92.1475	81.8306	95.323	122.864	94.8546	112.68
ENSBTAG00000019210	ADCY2	99.9284	101.206	89.4829	96.667	94.5041	79.9277	129.57	80.5468	108.158	104.263	84.065	110.526	99.9425	97.8458	98.9682	99.2497	122.215	99.1986	113.126	98.7222	91.8894	108.973	108.303	90.4495	101.715	91.3828	111.505	101.119	99.5564	92.865	103.576	133.544	100.755	107.48	79.3583	100.113	102.459	124.694	95.4055	116.307	132.152	97.0804	102.054	106.906	90.2277	110.729	103.98	107.483
ENSBTAG00000011885	NNT	95.0809	84.5166	82.035	88.6642	90.7032	91.3883	90.2643	57.0272	85.9162	107.042	86.5433	113.425	86.4864	108.774	80.1072	108.799	98.4455	93.5726	99.0029	97.4675	121.098	117.056	87.2058	102.527	122.882	110.045	129.85	112.119	102.521	102.236	119.63	120.184	111.409	111.274	83.8612	102.012	114.076	98.4067	103.851	106.397	104.248	93.7839	110.501	78.5567	109.643	105.498	82.1352	100.166
ENSBTAG00000018801	SNX3	97.7107	114.46	98.0948	131.209	262.377	96.9599	106.543	148.11	96.0498	95.5227	181.629	86.1537	143.873	87.3345	89.1639	93.1106	92.1614	85.8474	83.7286	118.438	94.6287	108.727	163.979	109.964	101.222	206.188	98.3585	116.55	129.803	86.6349	90.5108	130.664	113.538	99.2522	177.958	113.818	106.005	219.758	97.7363	96.0682	122.837	92.2656	98.0013	150.373	104.825	124.401	162.198	98.8831
ENSBTAG00000038286	C14H8orf22	92.2728	87.5427	27.4136	56.2409	62.1668	30.9327	97.8657	149.379	34.199	104.224	89.5915	28.4323	35.3196	242.684	37.0293	44.0096	169.885	31.274	164.23	184.783	29.8314	78.6771	62.6635	31.573	96.5436	98.8058	50.2409	72.3418	161.518	99.1939	176.72	118.435	41.9503	203.039	234.45	52.888	51.6691	92.3939	38.7493	158.571	170.052	24.3629	161.639	91.305	36.6206	94.9789	129.855	38.86
ENSBTAG00000020968	MPC2	113.429	103.564	93.0385	142.199	194.372	110.968	85.2123	77.1504	85.3486	89.4913	126.327	108.591	170.051	95.3809	83.7578	97.8786	101.56	92.5031	79.5131	106.607	105.531	102.345	111.248	100.454	109.514	139.9	103.535	127.815	105.977	84.2328	79.1261	101.738	108.711	99.2588	96.6574	93.9637	110.201	117.129	100.534	85.6593	89.8623	86.7602	95.7345	104.11	86.8384	97.3973	101.027	84.9838
ENSBTAG00000018229	NFIX	122.081	95.5147	93.2845	63.2225	56.938	76.1273	120.975	53.9302	112.804	105.662	54.2381	112.302	53.0095	78.2018	116.897	126.333	81.8613	102.402	127.09	85.3015	114.478	109.565	75.1487	91.3282	112.375	65.2299	100.705	103.6	93.4959	111.609	105.511	98.0384	92.238	99.4482	62.4227	87.0818	110.174	102.026	102.673	122.815	107.922	125.164	103.843	99.2239	99.5897	95.7075	66.2966	110.9
ENSBTAG00000015049	ECSIT	113.846	111.06	76.5583	117.858	146.465	86.3043	117.67	106.194	86.0062	95.3551	108.737	104.915	156.321	116.904	105.107	101.254	99.7489	89.2256	96.1056	96.0029	87.1183	94.9189	107.604	85.8473	101.768	121.203	95.6453	105.119	120.784	92.9363	90.8429	122.926	95.2056	94.2582	102.7	87.6732	107.163	117.84	94.3895	96.3548	138.505	83.5288	101.496	137.407	81.106	89.5775	83.9055	94.442
ENSBTAG00000012885	ACAT1	109.205	86.9955	99.4805	105.135	70.643	109.916	83.8319	53.5501	94.355	89.489	80.6152	102.266	93.8911	76.2257	71.6496	115.203	78.3039	101.248	90.8234	80.7751	112.336	95.7197	61.9251	103.745	122.438	104.248	120.597	131.326	89.1278	80.038	123.557	104.505	147.323	107.575	84.1422	131.14	112.776	60.5796	88.224	93.9749	96.3647	100.896	107.497	73.4709	144.774	95.5698	73.7225	113.479
ENSBTAG00000006523	SOD2	87.0553	74.5706	81.1244	123.188	110.211	93.2716	80.339	38.8223	72.1569	113.844	79.8743	121.768	110.547	101.584	92.1137	102.243	67.5647	87.2667	100.031	91.9353	114.721	108.141	61.1719	79.6622	84.2124	74.2931	100.253	121.101	98.5706	95.0574	98.6507	85.0472	102.109	98.731	53.7835	76.377	116.944	98.3277	106.218	106.829	95.9594	105.155	86.973	87.3192	92.4907	134.327	127.353	110.747
ENSBTAG00000015731	TXNL1	96.1173	185.364	99.6327	93.9192	178.51	69.0278	129.415	242.617	96.5792	97.7593	275.615	95.725	118.607	88.3106	93.7092	86.6437	130.291	76.2344	103.724	103.438	81.99	92.3543	219.818	88.8407	110.798	224.021	86.598	97.6807	208.874	122.807	87.7316	173.331	96.8571	97.0424	260.385	99.6404	110.718	227.499	88.4887	99.7201	198.578	90.6454	123.941	199.318	99.3591	115.637	207.436	95.5485
ENSBTAG00000015839	MAP4	110.458	121.751	72.9736	75.5825	92.9373	75.7197	119.729	131.556	90.7476	125.787	139.787	93.3316	46.6812	101.658	94.1117	99.8864	125.822	72.2188	125.132	112.619	91.3461	95.066	128.619	81.3927	117.204	157.986	99.507	78.7192	144.291	106.887	88.3593	111.15	62.0887	120.106	179.844	85.0604	99.4769	145.471	94.3421	95.4254	142.242	76.9113	125.632	150.687	106.775	118.025	113.888	85.1976
ENSBTAG00000013007	C13H20ORF108	112.61	157.081	61.7526	74.9004	92.0298	69.936	146.051	209.918	89.7166	78.6664	321.414	73.4788	63.2379	117.41	78.2389	74.2189	128.994	50.3126	108.55	118.484	78.5844	86.0841	210.571	65.1398	106.138	166.327	73.9925	59.0859	182.758	77.797	105.877	188.932	59.6304	115.783	362.047	65.29	112.185	246.695	69.2546	168.553	301.845	79.3357	114.278	142.985	75.0132	113.921	169	81.6716
ENSBTAG00000008116	POLDIP2	101.364	126.291	118.694	110.619	151.892	95.0733	135.831	165.089	103.705	104.85	174.116	133.826	148.314	113.826	113.069	76.5423	83.8032	81.666	93.4504	93.3473	101.801	98.9042	137.701	106.81	81.7089	134.083	85.665	102.614	172.097	114.717	97.2947	138.168	127.441	113.881	175.688	112.342	107.47	155.312	98.3968	72.3561	109.654	89.5458	78.0052	114.162	101.292	116.197	136.084	115.901
ENSBTAG00000014862	0	111.854	117.842	113.182	104.577	142.376	83.5833	115.149	176.034	105.232	93.9896	193.896	108.706	104.451	79.4383	91.1009	97.65	91.8121	90.1335	98.9053	94.2259	100.29	96.0116	144.087	96.1959	109.944	162.946	97.4923	89.9399	113.191	107.742	87.5953	99.9755	96.4584	91.1087	179.619	97.107	97.1562	151.482	103.749	100.941	122.664	104.539	120.089	204.967	112.624	114.809	146.234	109.43
ENSBTAG00000020093	CUL4A	93.7685	136.504	83.5801	97.4088	106.431	75.2431	115.46	179.657	90.7195	101.297	180.988	97.749	86.1206	100.796	93.0889	94.7433	118.991	74.2342	116.023	116.919	100.721	95.6991	181.177	84.6115	102.431	162.661	84.3057	89.1857	177.624	115.915	89.0688	137.17	80.0558	111.799	242.181	88.0064	107.588	173.644	76.1547	98.3232	172.22	86.1062	104.251	197.707	97.2829	127.693	165.372	86.9065
ENSBTAG00000011787	ISCU	95.2784	175.784	83.7383	112.729	146.653	77.7977	94.7261	428.812	82.9501	93.4826	313.493	83.6793	104.12	129.972	70.1697	76.5837	157.995	76.703	97.8448	132.926	72.9366	96.173	240.949	92.7933	96.4972	206.08	94.5867	116.875	272.722	104.465	80.3346	151.291	72.0593	110.504	352.617	82.7708	117.051	232.064	76.1707	85.3972	234.541	75.7184	111.895	205.471	89.9018	139.317	260.228	87.4704
ENSBTAG00000046319	NDUFA7	85.9159	81.2668	83.8655	113.762	120.081	102.928	100.998	68.2329	79.4713	90.5127	73.087	95.1491	159.345	90.281	91.7673	103.443	65.6834	97.6364	84.0001	90.3749	86.1226	107.135	82.7466	111.175	77.3444	103.091	84.0269	115.412	113.508	88.5403	86.2405	91.3921	99.2692	108.309	92.9321	94.5675	109.324	109.576	102.218	90.6702	96.5684	91.4511	86.0525	94.9811	86.1198	109.745	86.4431	99.5601
ENSBTAG00000025046	ALKBH5	132.614	110.117	92.083	98.4104	97.1312	84.4408	115.866	112.719	97.5395	95.9429	105.867	111.951	94.0797	90.046	94.8108	95.1021	75.7743	94.9275	112.404	95.3586	102.716	106.483	117.393	91.4575	97.0298	94.7948	81.8059	103.417	127.599	102.089	83.6478	104.844	92.3245	100.323	128.403	92.1778	108.317	116.273	99.1164	88.8767	109.239	101.616	91.9015	113.546	102.853	102.553	98.092	107.969
ENSBTAG00000025313	DYNLL2	81.1197	73.8184	120.034	96.5607	99.0525	122.462	106.099	71.5457	111.12	93.5141	101.984	117.517	137.271	74.2533	104.663	120.594	80.2252	133.232	103.589	89.5343	144.268	118.654	100.288	119.131	104.827	143.051	101.334	117.144	140.949	83.2799	78.7808	108.3	125.025	116.205	111.83	126.63	89.6276	79.8878	86.0555	87.7598	121.908	116.873	97.9993	105.024	145.424	76.8855	85.4497	97.9012
ENSBTAG00000017866	CD36	78.8521	79.3291	77.4053	86.4243	154.104	94.6974	109.644	184.598	96.3761	112.287	204.901	79.4302	74.7095	108.745	78.4636	89.6714	144.432	99.2098	95.4936	137.995	86.9387	97.2826	113.111	102.441	90.815	241.858	118.856	105.813	182.572	94.8568	111.666	136.43	110.752	141.224	194.307	114.758	80.1742	164.64	89.0952	115.274	136.11	83.6311	107.669	95.4362	99.9763	128.293	193.671	109.769
ENSBTAG00000005426	PSMC1	91.9375	170.839	103.621	98.2933	161.864	73.0011	123.673	300.672	99.6665	103.394	271.397	98.7593	128.613	100.942	95.5517	84.7054	137.166	77.8862	109.956	109.392	81.4673	88.8547	230.397	95.839	107.932	240.279	86.5702	87.3814	214.963	140.745	84.0122	154.687	87.8973	94.7661	312.717	91.885	101.289	218.359	87.3419	89.8272	185.711	86.9759	115.217	265.968	97.4761	106.592	198.164	93.8597
ENSBTAG00000000546	TOB1	94.3548	60.0344	144.885	117.354	114.442	127.3	95.2005	34.598	120.209	53.2746	41.1688	119.874	109.761	53.8907	110.105	97.4617	97.0608	121.292	77.5182	74.8548	143.843	136.84	64.4335	129.452	173.336	86.5336	94.4752	114.407	70.5453	99.2179	55.938	69.8866	150.411	138.763	94.8943	150.241	82.8225	78.8778	108.944	75.9883	99.1234	187.737	114.03	63.1618	145.837	72.3672	58.6718	142.373
ENSBTAG00000011182	PDLIM1	76.4121	35.0703	90.2589	148.815	151.26	142.239	83.6477	37.4862	95.1558	135.013	51.8271	130.38	86.156	38.6165	74.8808	82.8255	41.8672	102.346	108.158	43.4674	82.1825	94.5795	32.5516	84.0958	97.8549	98.8967	92.8878	101.304	73.7745	62.5498	95.7378	72.3476	121.836	117.3	63.5084	141.315	97.1939	69.0569	96.0667	80.5385	58.2484	68.3736	101.673	58.6103	60.2119	97.2444	65.1354	125.772
ENSBTAG00000004855	PRDX6	91.981	77.4056	90.1054	110.744	105.266	99.3745	101.784	60.8112	84.8551	95.427	75.5171	98.4399	119.254	70.6675	92.7394	95.0272	57.0856	77.7328	94.8881	67.7285	83.1885	100.373	78.7636	92.2549	80.7411	91.8916	72.7737	88.7138	107.22	64.4171	79.1518	97.7064	93.4379	118.184	107.699	96.5902	119.032	89.4314	91.318	103.003	130.266	106.851	121.133	91.5897	108.636	83.0781	76.201	94.0369
ENSBTAG00000014032	EIF3H	100.998	133.003	91.0978	111.366	168.39	97.2941	107.38	188.709	101.648	93.2622	177.937	90.949	106.913	95.7937	95.6172	76.5586	121.058	86.7945	110.774	108.848	83.8536	91.44	167.295	92.8205	102.806	213.48	87.9469	91.3968	163.461	113.976	96.6548	151.621	86.2312	103.423	214.877	86.2912	96.7277	163.186	78.4868	105.204	155.507	83.3846	95.5111	146.599	84.1654	111.915	148.739	109.374
ENSBTAG00000001618	ALPK3	70.6829	192.044	62.5167	76.7383	148.033	73.7375	114.65	653.941	96.1659	144.687	358.187	80.6198	54.861	341.541	91.222	83.4468	440.192	68.1923	117.309	336.798	74.8391	110.379	397.816	91.5293	101.223	167.411	100.371	102.834	217.424	116.62	119.202	185.398	61.3736	98.4272	262.232	96.2247	92.0283	316.028	71.9222	90.8285	184.319	67.4158	104.294	320.595	77.9481	119.447	328.937	69.161
ENSBTAG00000000948	RAB2A	112.108	275.001	93.4592	89.2009	108.358	60.4744	117.244	332.042	83.7466	100.132	306.765	94.3843	119.369	176.998	66.8329	75.0345	259.302	64.2832	104.777	166.635	80.8178	89.1767	305.194	83.8874	117.794	184.038	79.7315	91.3526	218.62	138.861	89.8548	155.633	77.0371	85.5385	300.292	83.7153	78.0435	201.039	69.0207	98.158	199.231	78.5612	119.76	214.347	86.5779	113.235	228.784	69.3891
ENSBTAG00000004850	KPNA3	105.127	109.35	103.626	89.1094	116.498	86.5756	116.199	67.8885	110.077	100.683	70.3016	97.0631	72.2234	76.6299	113.438	101.881	83.8401	92.8727	102.869	82.3359	100.59	94.785	100.027	85.4687	100.807	132.774	95.5588	101.421	121.317	88.3437	95.5018	108.566	99.3865	96.7519	116.774	115.15	106.973	104.047	98.0193	105.85	108.933	106.02	109.451	88.8604	91.0552	96.791	71.3065	104.519
ENSBTAG00000008224	PAIP2	96.7091	99.9806	74.3944	104.996	130.4	82.2824	102.571	186.207	91.4756	85.705	176.625	79.0875	96.1729	93.6388	73.8405	89.6532	126.122	86.399	98.7052	120.813	94.7291	92.1521	118.619	92.3425	90.3002	194.207	88.5438	104.119	143.842	87.6888	89.3686	124.242	84.7065	105.571	240.768	88.5962	100.204	139.367	76.4627	104.6	165.676	79.184	114.638	100.578	93.7575	114.028	136.389	94.1159
ENSBTAG00000047495	CD81	85.2357	107.795	68.1163	90.2	110.676	77.9893	91.1015	142.358	72.6314	84.2271	105.391	68.9382	116.245	94.2934	76.2888	106.539	156.498	85.138	104.079	147.094	75.3292	96.8042	167.061	101.681	83.9064	117.784	82.1098	121.7	99.2446	102.911	107.571	162.416	73.1679	87.6621	122.526	68.8937	87.6049	149.33	69.5921	88.6114	117.896	62.3164	87.7217	145.48	71.3042	149.561	249.712	71.6239
ENSBTAG00000003072	ACADVL	61.7406	109.145	80.6637	114.35	202.834	119.513	113.803	157.473	93.0391	110.658	235.552	111.655	114.846	106.898	92.9595	81.0936	104.267	95.236	96.8932	101.009	108.823	93.3611	156.777	129.501	90.2001	227.302	109.776	89.6676	185.767	100.925	85.852	148.894	115.59	100.293	181.811	109.961	115.757	199.345	106.108	75.9291	165.045	91.8684	109.389	200.223	138.846	129.423	156.288	109.73
ENSBTAG00000014208	RPL35A	66.5794	106.107	124.075	126.353	274.474	115.046	107.323	130.661	117.605	79.6169	150.415	108.888	140.079	89.9383	89.9904	82.0994	96.7664	114.467	92.8023	106.058	98.2704	97.7321	149.677	143.852	94.3565	236.253	117.632	119.186	121.795	109.798	85.3797	131.604	111.566	99.0466	167.839	118.524	90.0743	130.703	115.832	94.0229	115.15	108.38	106.144	142.607	111.364	102.1	133.361	108.649
ENSBTAG00000014872	CAPNS1	103.282	110.464	84.1673	114.71	179.831	95.4628	115.248	154.576	92.6909	91.9679	151.123	94.3646	113.723	82.1245	84.228	95.4027	76.0949	81.2465	90.7506	82.1546	86.5621	98.9284	131.76	108.744	91.9805	199.4	92.5455	98.2084	152.994	99.7911	90.7631	111.101	95.9614	95.5794	233.355	90.333	100.693	139.772	88.3373	88.8624	137.499	82.9126	91.7035	108.519	82.4989	100.483	121.326	93.2263
ENSBTAG00000001842	GSTM3	75.0603	174.079	112.744	168.381	249.432	108.84	125.522	132.4	99.2172	132.991	279.795	146.315	179.043	89.8407	152.839	83.7566	73.3083	77.6754	85.5439	72.461	98.5323	141.197	260.852	163.353	94.0938	289.729	102.902	94.1655	238.872	93.853	57.3914	156.613	84.8915	168.823	514.827	167.687	27.6002	67.9628	28.8042	78.1419	225.26	97.3546	30.0637	101	34.9373	35.7198	39.4083	34.8814
ENSBTAG00000003826	SCN1B	115.174	81.5166	84.2885	76.9966	51.289	56.2163	84.1647	26.1401	63.3636	80.4266	35.757	78.2239	152.551	84.2985	83.3409	110.651	64.6467	76.8896	81.3597	63.5301	84.4054	109.627	65.1478	63.9306	80.0344	50.7501	74.5409	111.296	78.0659	64.5841	98.2402	75.3539	82.0999	93.2699	47.5872	66.0604	103.483	76.3823	87.075	101.474	69.4988	90.2497	94.4442	83.7198	72.2632	83.7897	58.2099	73.2335
ENSBTAG00000012996	RNF11	102.499	112.71	89.0151	82.7311	106.069	73.6296	105.598	81.7663	101.569	83.6797	103.016	84.7313	92.5115	76.4072	84.995	93.894	97.0937	84.0656	91.2019	95.9939	101.349	104.627	113.149	82.3016	101.565	116.769	94.5725	116.572	101.67	90.7515	96.9781	98.8057	105.786	94.1768	117.213	93.4924	96.9159	117.135	91.7962	101.63	100.775	105.656	100.94	98.8653	105.911	107.804	112.649	98.1112
ENSBTAG00000010910	MYEOV2	82.0037	89.0434	90.6752	97.6846	80.2959	71.7056	90.15	80.3629	83.1842	82.5934	87.6266	105.084	150.943	79.816	76.0601	83.2369	76.3625	93.5405	91.099	97.7943	84.6642	105.41	115.97	102.251	107.527	131.945	91.0642	122.67	123.518	92.7442	85.3361	103.5	90.8906	95.7461	111.076	75.8915	102.259	114.365	78.1286	79.864	94.035	76.3293	92.5505	114.616	83.7733	102.385	90.8912	84.3652
ENSBTAG00000012720	ANKRD2	101.496	165.558	134.918	96.0128	229.366	88.6895	88.2692	534.486	96.3288	139.674	292.424	85.2145	167.951	242.804	103.774	90.1101	268.736	110.485	91.0101	308.092	55.9489	122.771	483.092	167.87	116.785	59.123	124.26	82.8832	17.3401	89.3706	101.291	23.8397	96.7508	41.8124	32.7117	143.496	30.3106	433.353	149.47	66.5395	14.4397	40.7116	78.6884	712.06	44.3576	155.27	383.791	92.6625
ENSBTAG00000013956	BCL2L13	105.001	133.07	87.1831	104.453	156.556	82.6142	108.059	129.258	85.6329	92.9901	154.484	90.7402	101.442	94.1961	93.0413	98.9541	102.807	93.4834	98.958	113.241	82.748	105.355	120.961	94.8157	93.0197	139.58	91.0129	109.207	125.254	80.7681	88.1705	108.008	81.0463	100.432	156.123	84.4223	91.0641	141.485	81.5747	87.284	123.48	76.5872	87.0003	126.849	73.7765	98.0444	108.862	84.3758
ENSBTAG00000009345	AMZ2	94.3355	100.311	93.1881	94.2156	157.639	82.6241	99.7132	103.282	81.3352	77.8217	104.133	88.8099	139.725	84.8151	83.8487	87.2618	88.2068	88.6291	96.1413	96.7732	86.7932	101.271	126.832	91.6688	94.4408	146.285	88.6866	110.384	118.221	79.4915	93.0229	102.499	99.3134	99.6478	141.26	90.0003	96.8577	120.525	89.568	97.3896	95.4251	93.8025	88.6841	110.94	89.7594	96.4935	114.216	94.0613
ENSBTAG00000004554	CAPZB	103.33	81.8923	115.721	100.702	97.3775	100.738	105.812	94.1684	104.197	78.4523	85.1784	107.015	138.204	74.7707	95.7964	103.728	68.4275	107.389	92.9924	82.221	120.454	102.525	92.5308	99.4845	96.3039	104.537	90.3562	103.355	85.2234	95.4755	81.6407	89.8561	118.523	96.4346	117.823	111.948	92.2747	83.0445	103.458	93.1874	91.4792	124.936	86.5573	93.9759	96.5977	84.6327	77.7757	94.2956
ENSBTAG00000012490	ETFA	96.1773	100.984	110.063	96.6393	86.8103	96.2144	98.5522	67.4289	110.617	93.3014	74.5858	113.796	116.728	79.9839	77.8622	101.903	73.6572	101.274	82.7081	86.8967	93.3398	98.503	92.0147	109.511	95.4138	121.095	98.9131	102.617	108.437	81.0081	90.0747	104.871	117.166	94.3492	105.899	104.453	92.8438	88.8681	96.034	105.31	120.105	104.934	98.9997	94.991	109.745	93.6939	79.895	101.178
ENSBTAG00000017994	MAX	74.6596	159.799	59.0345	69.3562	122.019	37.2826	121.275	375.272	72.9896	97.3102	239.318	51.2559	88.8052	222.813	78.5668	79.0905	303.158	57.5082	123.504	250.576	58.2478	78.1015	309.787	60.5481	80.9728	129.185	68.3174	90.6424	232.365	158.211	119.841	196.914	56.6707	93.964	206.662	49.2668	48.5533	174.717	41.683	122.588	209.679	62.444	120.127	199.023	36.5272	148.756	236.962	52.7408
ENSBTAG00000019494	RPL10A	64.5347	117.973	109.823	119.504	228.477	95.9424	114.825	196.876	91.2638	75.0539	224.292	99.1009	149.188	88.2022	97.1723	83.6733	107.522	94.5292	83.1609	102.983	95.765	101.009	206.457	138.894	69.1205	305.518	105.145	120.391	168.228	100.079	85.5358	145.824	115.11	110.843	326.808	113.316	84.0471	179.992	106.243	88.7606	149.231	96.4022	83.2583	185.697	88.0216	124.366	183.304	106.516
ENSBTAG00000011212	EIF3K	104.508	101.189	104.223	113.084	162.158	99.3444	98.6953	121.315	94.1392	80.9848	123.81	100.086	149.188	98.4151	94.2534	88.7806	83.8518	96.5769	94.0516	97.6473	85.2545	100.393	122.915	109.118	82.2401	150.22	89.0555	95.6025	118.48	97.8022	84.6012	121.917	97.5636	91.7444	150.294	101.219	97.9851	125.926	96.3945	87.7752	119.548	97.5687	93.9784	140.016	87.2347	93.6354	104.185	95.5258
ENSBTAG00000001794	RPL36	77.1145	108.945	111.585	114.995	187.639	97.2435	108.868	127.05	98.6841	98.6236	129.528	102.999	134.75	101.583	100.234	91.2658	84.1079	97.1942	85.2199	91.9312	84.9653	93.9403	124.724	113.749	83.2378	129.145	95.7743	101.638	96.2822	94.932	80.8544	105.782	103.663	101.954	133.109	104.837	95.8904	132.913	95.602	99.216	126.058	103.712	83.4024	135.049	95.6544	97.6507	126.433	104.534
ENSBTAG00000021651	UQCRC2	80.062	88.8387	110.118	119.979	155.025	109.484	95.3748	81.6912	100.341	96.2088	99.607	113.644	118.797	90.511	87.9729	71.5283	81.9773	80.7262	95.9978	94.5613	110.302	100.507	103.002	106.037	92.2105	121.402	95.2839	112.031	112.412	102.3	80.0418	97.773	92.1385	87.7193	84.8216	94.7146	103.625	102.815	99.2444	87.6137	104.869	85.9783	100.283	94.021	110.64	105.113	95.8817	111.252
ENSBTAG00000014960	SCHIP1	113.799	134.55	76.18	88.9342	100.693	64.4633	96.8362	49.6254	80.5149	90.8801	128.749	78.5113	104.442	82.6044	80.1333	91.7411	93.9746	69.7138	84.924	73.0348	73.1514	87.9349	150.395	62.0043	97.4633	153.281	82.5447	83.9228	182.815	74.2133	74.6203	121.578	77.2988	116.65	172.458	81.7948	93.2971	147.113	62.706	84.6044	149.099	64.1198	113.793	153.094	91.2108	120.362	66.9223	81.0155
ENSBTAG00000017509	MYPN	85.0936	85.2451	96.0643	86.6418	124.455	90.8482	123.892	72.5977	115.807	118.45	88.8	104.476	49.6724	82.6882	98.6101	102.059	92.3759	95.5094	92.5124	118.018	135.963	117.549	110.658	113.569	114.033	90.7015	106.233	98.0566	103.8	103.253	99.7498	89.0521	113.522	97.7614	99.066	110.469	94.6749	101.48	95.6278	86.0786	84.9898	114.206	81.9478	111.7	111.606	93.6282	86.3916	95.9884
ENSBTAG00000009508	SMDT1	85.0506	86.5246	80.2058	85.6677	93.7798	62.9095	82.8202	70.1807	73.6032	80.3112	97.2115	90.3486	153.601	80.2716	76.5291	91.2877	86.081	85.6445	90.0528	92.6138	80.7731	98.0596	112.255	88.0188	101.837	93.3666	90.5564	119.315	96.8681	81.0814	88.5094	89.3291	84.0082	78.0836	103.698	73.8434	100.733	130.376	88.562	82.6504	93.5671	72.9708	87.4963	112.169	72.6022	108.557	105.553	85.8133
ENSBTAG00000024889	HSBP1	81.1636	105.882	98.2225	99.2146	198.304	82.8828	109.267	134.348	89.4094	83.7365	130.326	86.2417	123.478	74.3306	78.4804	81.0343	81.9709	95.0881	91.4181	89.452	93.4595	99.8067	131.831	96.8858	84.4458	242.506	96.2276	105.235	184.56	88.4496	87.3811	129.492	102.248	105.684	271.645	105.797	91.6885	151.767	80.9165	87.3131	156.798	91.3581	88.9615	106.083	112.32	113.014	139.013	100.459
ENSBTAG00000019069	SYNGR2	115.409	126.44	87.8225	86.5827	108.352	73.9141	112.347	119.724	81.4875	95.0291	135.488	89.2573	122.537	94.1668	101.776	88.5445	85.4082	78.4886	99.6667	83.6187	71.5121	85.2477	131.961	76.5737	89.0082	143.091	74.571	84.0447	154.184	94.0882	85.6804	126.347	75.6484	86.4242	168.489	76.6455	95.1405	141.524	85.5286	84.3873	138.62	78.3766	98.1077	159.97	82.5805	100.098	111.809	84.5456
ENSBTAG00000009689	RWDD1	85.0842	99.8092	90.4928	98.3366	128.605	82.9629	101.271	115.564	93.6625	82.1511	114.701	87.8691	119.936	76.1994	77.2881	87.8637	85.0203	86.3069	90.1098	88.9147	91.8274	90.2449	98.5967	88.4821	95.9622	165.441	86.5402	111.191	129.344	95.8632	94.2212	114.421	96.2856	96.1382	142.995	96.1044	95.0234	113.315	88.0425	94.2404	120.353	91.5172	91.6062	102.222	77.1281	91.7199	115.983	100.662
ENSBTAG00000007784	NAA50	82.1211	108.862	92.809	102.395	139.418	90.2145	94.5279	134.167	95.7193	95.0443	125.779	87.3963	83.2269	73.0681	93.1786	91.4324	79.8404	84.8495	81.0087	83.1296	89.8884	90.8956	138.469	93.5816	97.6986	137.855	93.9137	104.568	126.904	90.5092	83.7482	115.568	97.5009	96.0492	137.965	94.2242	105.41	171.872	95.8747	88.3339	111.774	92.8876	102.791	142.14	120.39	122.517	153.607	99.5467
ENSBTAG00000030302	EDF1	65.661	97.0355	82.0331	106.429	176.036	81.3505	109.473	121.574	89.13	85.9272	120.646	95.6921	154.595	90.1189	95.7017	90.6563	91.1021	87.3025	91.2722	88.7478	74.7015	91.0506	125.306	91.5566	76.8608	174.394	86.2967	99.3544	132.35	89.7655	79.1919	101.825	88.5727	107.808	176.898	88.3388	94.4163	151.841	84.8443	79.6487	113.036	88.5574	87.8581	142.353	77.5165	97.8962	129.91	92.3212
ENSBTAG00000002367	HCFC1R1	142.658	74.8896	161.371	94.8383	84.5799	129.304	76.454	46.1287	79.6538	95.7733	44.3777	93.6507	151.726	72.9536	124.308	92.9594	63.392	178.968	91.8487	65.6198	79.1374	99.0891	63.2467	128.558	89.5734	97.8866	108.312	88.4535	60.4893	68.0147	69.0781	40.2983	93.9416	80.949	52.5735	132.178	83.2772	66.7473	134.648	79.9076	66.6102	100.765	90.7726	81.1638	119.893	89.6603	58.1831	91.5257
ENSBTAG00000007605	FKBP4	79.0263	112.703	64.609	108.135	265.82	75.0422	109.445	213.035	81.2696	87.0481	188.101	77.8077	138.963	99.6577	87.084	86.7954	113.171	81.4873	84.4244	129.838	84.217	82.2271	175.657	84.1865	96.064	217.631	91.1662	98.9909	160.45	93.4896	66.3896	116.705	82.7144	105.267	254.323	94.4969	103.204	219.608	88.1012	66.6928	135.05	72.6004	77.9901	193.885	77.4568	120.435	204.95	84.3042
ENSBTAG00000020980	CAT	81.9974	137.988	77.6495	102.989	169.391	91.6687	105.525	111.655	88.2149	123.672	143.761	94.3797	91.6665	98.9312	75.5668	75.1344	121.819	76.2683	89.0233	87.5607	69.8696	82.2161	134.595	96.1772	83.4324	190.34	108.124	89.3165	177.307	124.838	87.0989	127.114	89.5318	109.623	187.817	110.063	79.658	160.441	69.0664	85.5457	147.145	69.7863	114.985	166.55	103.927	105.911	150.129	95.4583
ENSBTAG00000018671	DCUN1D2	89.8364	62.8049	55.9724	62.3749	54.8672	44.7699	103.85	75.2304	67.4548	87.7434	64.1814	67.0701	82.0902	91.4485	66.7791	93.343	74.9663	56.4371	87.372	112.772	64.0225	76.2682	87.6136	61.229	72.9854	84.799	64.407	97.97	104.429	53.0509	79.6536	83.1896	53.6098	120.187	135.912	77.63	115.856	108.893	69.6803	96.598	114.869	56.0447	84.5899	63.9263	55.8235	145.899	115.543	78.6416
ENSBTAG00000006199	DRAP1	106.459	78.6884	86.3644	89.2849	108.742	80.1559	89.6864	70.5629	80.3311	81.8875	79.1985	90.3227	127.191	78.5933	82.2955	89.4501	70.7757	93.2062	80.2653	74.8151	83.7295	96.0274	92.1145	82.6726	77.7129	121.533	77.8523	112.474	109.647	77.1879	92.4203	95.1364	89.8139	103.668	114.832	87.3603	97.423	108.738	86.2287	79.6733	97.8038	76.6645	84.096	121.042	77.12	87.941	84.5144	87.7346
ENSBTAG00000048314	0	71.3397	178.788	101.319	95.073	149.255	80.5324	96.7534	387.615	101.993	73.0048	361.623	83.3158	106.532	100.218	69.9838	77.4861	187.195	75.3012	102.409	128.182	83.7133	73.4365	229.482	91.5857	98.3002	210.078	91.0598	87.7023	212.805	85.7658	89.39	153.086	84.1609	92.7696	277.024	94.5688	97.2379	189.379	70.0583	97.1298	194.332	89.9639	120.645	221.179	89.3279	112.992	221.87	95.6215
ENSBTAG00000038079	C16H1ORF21	128.101	71.718	84.8125	88.8384	118.801	82.609	84.8115	58.4774	66.8494	93.2481	35.2957	75.1688	91.7549	77.9792	90.3377	90.0202	94.4843	73.6229	74.5447	99.7996	86.3904	93.7503	56.0911	79.2441	95.0691	75.9641	101.132	104.062	56.0098	90.1274	81.4865	61.407	73.3805	87.1303	35.7838	101.418	107.72	72.7575	110.534	96.8863	63.1748	75.6152	81.9273	50.5171	77.6955	88.8225	72.5978	88.6952
ENSBTAG00000024561	H3F3A	80.7706	88.118	101.451	104.973	118.875	102.298	91.4003	90.8577	96.4988	87.263	103.452	92.8619	92.8462	69.058	79.2821	96.1024	82.0479	101.354	82.6182	82.3055	92.3413	97.8858	96.2791	119.862	101.773	147.651	102.592	88.9621	107.427	95.7911	86.6793	108.174	88.9276	99.2152	133.541	98.002	91.2346	103.656	85.6761	94.3499	123.454	88.5453	99.9528	77.7762	107.653	88.2207	105.938	95.4692
ENSBTAG00000003279	NDUFA10	87.1645	61.3942	78.9632	104.345	97.5883	98.4147	66.5761	57.1837	68.5377	73.4933	60.2957	86.4949	124.836	83.8761	78.0947	104.225	77.3878	97.0918	85.624	77.5004	103.319	76.052	58.1302	83.1452	127.569	120.296	125.194	125.935	96.8509	105.253	75.222	71.5889	91.5509	75.9795	64.9754	87.418	86.0925	73.6329	78.8254	104.732	109.861	112.748	80.3636	78.689	91.1416	85.6039	60.8087	70.9571
ENSBTAG00000005414	0	126.109	76.7445	90.5591	95.5889	161.278	101.362	94.2838	91.2291	82.8906	68.9635	68.5469	79.1052	78.7404	50.1786	66.2955	90.2145	72.4593	98.7991	77.2325	87.9226	74.8824	89.8877	84.4506	131.883	87.953	111.017	117.481	95.0158	76.7031	103.19	87.3357	105.766	100.911	93.5306	105.789	82.8035	114.879	125.829	85.4298	84.3681	81.9622	72.2219	90.9743	117.78	88.9642	102.605	121.588	89.4571
ENSBTAG00000021499	PSAP	79.0876	104.936	79.5688	109.512	178.875	85.7153	116.476	180.117	73.7745	76.1945	153.674	81.249	112.42	118.747	90.0905	81.085	106.18	63.3793	115.273	136.903	101.233	100.499	186.46	90.332	85.2312	141.014	81.8629	78.6989	164.03	97.8319	77.3615	117.4	82.6627	100.153	209.621	80.6212	87.3509	170.259	76.4851	78.7881	134.009	83.5816	82.4655	144.474	74.9141	96.6686	141.12	81.9554
ENSBTAG00000039851	UBAC1	94.8463	127.857	75.5551	92.1706	122.788	70.5114	100.682	114.425	83.3962	108.492	134.134	83.7248	123.007	120.561	91.5306	86.7865	107.757	80.8912	92.7887	102.341	71.0429	87.5842	176.651	81.8035	85.4773	163.33	73.5123	85.8942	153.46	107.693	73.5548	129.122	79.0348	88.0434	185.294	81.3919	83.0828	164.569	83.3261	87.7562	163.307	73.1251	85.0291	225	72.51	102.012	127.682	79.3969
ENSBTAG00000019995	C29H11orf73	83.0079	94.1569	85.1212	97.4113	145.24	77.0921	91.6977	130.755	83.7613	79.6231	132.431	80.3786	127.831	71.0414	76.1714	86.4859	82.9209	83.7244	75.5946	95.778	95.4574	91.5196	116.963	88.0894	86.7361	154.234	92.328	110.671	128.808	77.5149	82.0027	113.874	88.2195	93.0576	181.87	92.5277	94.9385	141.984	89.2201	92.1328	122.583	93.7943	88.3396	122.907	79.1174	95.528	113.812	87.0489
ENSBTAG00000046712	PSMC2	74.4737	131.03	87.2981	95.4508	128.851	68.3832	101.01	251.886	90.0721	84.4335	222.832	80.4259	95.8072	90.8924	82.1295	82.0482	113.03	72.1771	91.4019	119.342	91.429	93.8665	207.191	92.9837	99.8793	172.253	79.951	103.007	196.866	104.54	80.3432	145.893	87.6047	86.0679	235.208	88.9105	92.3062	168.08	69.5943	91.0385	187.373	83.1539	90.7521	222.382	96.3799	110.319	217.5	87.6472
ENSBTAG00000000512	SNTA1	100.102	103.162	108.028	81.8224	74.4103	91.2132	104.292	65.7557	109.833	85.7803	58.6878	102.018	115.075	78.3685	107.383	94.8341	74.8161	114.838	95.8376	72.4618	98.4336	84.2309	71.7192	100.633	79.2536	84.5094	94.5811	92.6882	97.5148	102.698	94.3803	93.1128	102.983	85.8432	72.5447	81.8572	100.056	91.2039	93.8804	80.6261	85.9909	85.922	95.2324	91.8121	92.2696	80.6063	79.8287	106.203
ENSBTAG00000005969	EIF2S2	84.9564	110.647	85.1129	94.0204	114.049	72.7621	93.5843	161.914	90.8567	78.5563	145.722	82.5593	123.514	83.1976	83.5765	86.5424	90.5256	70.6334	80.9614	100.68	89.8772	88.0428	133.949	85.7073	84.2142	140.148	82.3729	105.319	127.256	87.385	80.3371	102.686	90.5419	94.7365	169.434	91.752	90.5113	133.547	82.5009	94.2019	116.802	87.3971	85.1007	127.638	75.4665	102.071	136.769	94.5089
ENSBTAG00000027361	ROMO1	65.4036	94.7475	92.9226	93.9437	92.9945	88.577	92.2947	83.2723	85.9724	81.8875	84.0589	98.2934	137.626	85.3006	90.3385	95.0437	81.6103	102.283	94.8355	81.288	80.7476	93.4821	93.7795	97.2403	85.628	108.302	97.403	107.537	114.023	97.8234	82.507	89.9159	95.9478	86.1925	109.398	86.8806	92.8006	105.719	85.9492	86.7843	101.041	87.2262	79.9478	130.686	85.838	90.6154	91.8566	86.8169
ENSBTAG00000014388	EIF3I	85.7226	108.573	75.2178	103.815	248.514	80.6783	109.732	198.765	85.8246	93.0734	201.401	92.2886	132.152	82.9942	74.6268	78.6833	113.567	73.2916	88.012	92.6675	86.1606	83.3837	164.857	87.564	86.4885	230.304	65.7038	86.497	169.912	98.3438	73.5804	164.775	80.2242	88.1657	223.244	95.7366	94.4143	186.667	77.4371	80.8789	165.416	69.4941	86.4557	173.122	70.9065	95.2416	129.283	77.4573
ENSBTAG00000017869	CAV1	81.7069	81.241	68.2086	98.4268	98.7525	120.362	107.397	118.782	90.3695	80.5171	83.6873	84.0192	64.4966	68.4466	76.7234	97.2966	113.02	94.1365	76.3435	102.792	67.8178	88.766	92.7471	117.846	89.6227	148.872	121.293	101.234	95.669	107.802	93.0428	91.3031	93.8051	97.339	118.564	93.8468	93.1682	119.39	88.6827	90.6276	106.621	90.3546	97.2788	89.4827	106.279	107.567	133.585	94.9111
ENSBTAG00000014831	PPP1R3C	100.329	29.9836	87.9485	143.407	81.1114	107.155	81.963	11.2698	98.2177	48.3465	15.2053	107.838	149.379	14.7873	68.8278	128.974	30.8024	59.9445	52.7475	21.0643	105.317	100.889	16.1813	105.613	99.2132	49.2125	133.093	87.8561	25.0816	43.9894	74.9471	42.018	140.093	77.9135	23.1618	106.491	93.8833	19.6743	114.913	85.8261	36.3905	121.537	96.4051	30.837	148.994	41.8047	12.5859	91.9138
ENSBTAG00000043575	0	57.7712	112.404	8.69218	264.288	111.374	69.0278	140.747	131.77	48.3404	115.606	122.531	45.2048	69.0518	49.2031	26.8993	58.0461	52.5368	33.6328	95.0915	84.9294	34.8951	53.6431	80.0695	14.1269	33.6729	70.2134	97.9251	80.3696	54.7403	25.5866	33.6864	87.9324	38.1379	48.0875	36.1371	8.06338	144.282	117.435	32.2834	38.4148	62.2308	8.20212	18.1422	53.854	44.6876	210.207	249.187	62.8159
ENSBTAG00000039630	TMED2	95.1812	147.043	97.2023	86.3801	127.325	68.5691	94.502	200.799	80.4966	85.6962	223.642	87.7736	83.9101	86.7212	74.3529	83.5771	122.093	73.1107	93.7869	105.87	89.0812	83.8922	206.193	78.0137	114.007	155.61	88.3899	98.9921	149.969	108.575	85.3431	119.923	88.2101	86.4406	221.713	85.4141	86.8286	166.99	77.1706	83.4542	126.719	85.9779	85.582	164.518	82.9728	106.849	167.008	88.2561
ENSBTAG00000013166	SMYD2	90.1443	65.3882	87.9922	65.3961	65.1498	60.5638	109.742	54.7832	92.5031	81.4931	51.3064	88.6397	90.6996	61.1246	78.965	83.323	62.1268	87.3567	97.108	81.0562	87.6195	104.794	69.7443	91.5072	109.376	104.282	85.9014	88.2422	99.4942	82.9617	78.1355	83.252	74.721	105.527	74.3216	98.8124	85.4314	70.7973	78.6565	98.2737	89.8918	92.7783	89.2687	72.0654	86.3284	75.571	63.2494	82.7854
ENSBTAG00000010242	LAMP1	96.6154	111.214	75.9907	91.7799	195.117	69.321	110.859	170.346	83.3482	81.0204	160.403	92.1762	114.892	79.9126	81.9901	76.2926	92.5854	69.8815	97.4688	86.6482	81.8614	89.8333	155.596	84.5262	79.6925	188.539	77.5389	88.6061	160.977	102.261	72.0247	125.45	77.3049	83.7385	231.436	76.0944	90.6449	162.168	81.2321	86.0016	145.037	82.1306	92.0932	156.498	81.0894	100.157	130.254	87.2251
ENSBTAG00000021140	RMND5A	76.0155	173.478	50.7038	78.5956	98.4946	63.9428	121.724	378.074	99.8521	77.0581	377.826	71.9931	30.7835	123.822	77.8911	75.1236	153.569	61.0007	125.72	137.115	86.5285	94.9949	273.659	60.0093	101.651	167.68	75.9538	76.6405	266.743	106.709	105.998	182.134	60.4665	99.0185	386.112	72.8474	81.5469	203.384	50.9107	109.962	261.502	69.6187	96.6665	177.222	83.5347	99.6443	168.101	69.6624
ENSBTAG00000043555	0	173.67	138.186	51.5551	136.884	47.3941	58.4559	115.548	126.35	66.6314	84.9859	74.1142	33.6614	25.3812	38.1977	26.1723	49.2885	57.7742	42.5814	114.89	103.825	42.7544	37.491	101.756	43.2717	54.5568	68.604	56.4453	73.8532	78.2473	58.7801	94.6341	151.399	50.0652	62.4734	46.3151	40.3411	107.115	90.508	36.8819	71.4212	65.6856	18.089	80.1806	63.5212	61.5965	166.38	139.086	58.5134
ENSBTAG00000008185	RTN2	95.7338	78.391	77.1243	79.8522	65.2733	79.7564	92.6704	46.5256	75.844	82.9077	64.3978	92.948	129.66	72.3153	85.9825	93.5185	72.662	81.9012	95.8665	62.588	86.083	90.5764	72.2272	76.1873	90.907	67.2313	70.9334	79.6769	64.9431	83.1359	86.5321	82.9161	93.9292	82.9779	62.4497	76.9569	88.3044	77.8116	88.1118	94.2696	76.7035	88.092	87.7186	77.9272	82.9788	75.8431	57.2758	81.9576
ENSBTAG00000021131	HNRNPK	86.0816	100.012	95.4017	89.2458	101.344	76.712	91.987	176.19	85.2917	75.712	151.76	84.7829	94.4981	98.239	75.5882	81.7502	141.823	77.4502	93.5666	116.319	88.9748	96.2549	146.165	104.714	100.59	136.763	92.5382	79.1813	99.7247	108.19	79.1513	108.887	79.7359	94.1421	171.637	84.1844	79.9289	131.759	81.4511	96.5193	109.765	94.164	96.7878	110.61	95.8159	110.331	162.232	83.2936
ENSBTAG00000004344	ACSL1	58.7849	91.6829	81.6472	86.941	131.27	76.9964	90.1924	287.894	70.3616	91.6852	140.564	72.0079	95.1773	139.958	67.3811	75.0552	186.401	61.8411	80.6405	151.863	68.5177	83.8887	131.931	62.1558	97.2805	153.116	84.7065	103.946	153.257	72.4318	112.899	123.913	103.669	115.836	65.0035	67.4771	78.0801	157.253	61.6275	85.122	94.2675	57.0754	89.1671	107.291	95.6561	97.9833	182.144	82.712
ENSBTAG00000008137	0	69.8193	73.1978	85.0427	138.017	112.663	111.242	78.612	61.1321	73.6832	84.1442	64.7769	108.501	142.247	96.9767	80.2743	84.7809	63.1771	95.8432	74.7227	66.993	72.6601	77.267	68.4126	93.2898	91.8085	68.7648	81.7468	99.1122	79.0898	80.8296	75.4969	74.5877	94.0792	96.3316	57.0286	81.7907	98.858	76.57	85.0265	82.9918	86.9033	84.7596	67.3037	36.7972	72.2802	76.1378	63.0053	94.2204
ENSBTAG00000047265	PPP1R14B	63.9654	111.62	78.0002	67.5094	90.4529	59.8735	103.173	88.5682	86.3689	69.2081	157.922	93.7451	112.14	53.6545	90.2428	102.614	59.1954	94.8148	88.1992	50.7326	75.1267	94.7427	122.385	81.2004	106.583	112.101	87.8741	97.5247	117.534	91.3598	77.0596	81.5527	81.9974	87.2956	160.275	79.5934	82.5495	145.073	100.481	108.107	116.522	82.4622	90.3301	108.434	92.5787	78.4642	92.1129	99.0953
ENSBTAG00000018463	VIM	107.392	70.2542	84.1338	92.5977	129.115	72.029	133.206	94.7938	90.9671	73.0045	66.922	74.8319	64.5768	49.2842	65.1138	104.381	72.5386	91.1774	75.231	78.9438	66.3716	72.7369	88.4579	119.789	81.7723	116.932	110.247	93.2132	64.64	98.8144	80.6005	99.098	79.3315	110.244	114.748	74.5317	97.7562	119.07	88.3849	71.248	75.1797	70.9002	77.8386	111.009	93.8258	90.7087	93.9327	77.2123
ENSBTAG00000011694	TIMM23	84.7065	103.567	83.644	95.9405	167.584	57.6771	94.1748	125.806	76.5245	75.3861	128.803	87.0389	127.116	80.483	77.1225	81.074	104.854	65.1495	73.0647	94.1129	80.6715	85.6581	137.03	80.267	98.4211	144.703	84.2961	93.8742	146.262	100.782	72.5123	138.066	87.4704	87.7109	136.14	75.7058	84.8514	136.67	81.6671	89.2539	131.612	75.7756	83.0621	129.745	80.1932	98.259	132.514	85.7605
ENSBTAG00000046996	EPN1	95.2381	94.5893	88.9303	90.0764	108.062	89.5395	102.347	79.2923	91.325	87.1354	94.4204	102.721	120.289	88.2855	96.4769	77.834	62.435	85.9841	92.8743	82.7851	71.7174	93.37	102.588	89.0062	73.11	100.852	78.619	92.2169	102.025	74.9929	78.9451	70.961	81.6786	90.7269	97.4115	81.049	88.3903	116.856	92.1195	77.0329	87.3834	90.3604	82.2834	118.885	74.7799	81.5715	93.0267	73.1211
ENSBTAG00000001311	MORF4L2	80.4949	126.269	82.0569	90.045	113.789	71.047	83.7771	198.819	81.2318	80.1939	175.214	78.5649	105.898	92.9624	82.2766	79.9307	123.351	75.8225	79.2163	125.207	79.4641	80.4104	155.928	87.9133	95.1174	143.609	91.0571	98.6328	102.878	87.0107	70.5696	82.995	72.8263	83.1652	165.913	88.5755	92.2703	152.702	79.5622	79.5272	97.1731	75.3844	93.2911	136.507	86.2383	130.29	188.134	78.8247
ENSBTAG00000001604	0	78.7908	70.6006	68.4364	82.9662	55.8778	87.6779	91.8478	80.2768	95.2352	97.5955	62.3896	91.3908	70.7397	98.7768	98.7174	89.3966	78.1175	87.1697	101.336	86.22	71.0528	84.4381	68.5397	105.024	73.6589	75.3402	98.9323	71.2116	83.277	94.1198	87.3118	79.7623	73.2958	113.624	68.6316	79.0128	89.3464	86.5224	82.7905	92.7257	89.5858	88.5036	95.6852	104.45	102.502	99.7904	83.1167	99.4599
ENSBTAG00000013749	RHOQ	72.3607	70.8864	56.3013	93.6066	101.792	92.2406	97.4661	44.7697	70.2847	69.5246	46.1082	66.8816	66.0478	57.2269	91.8861	101.431	77.6383	97.8679	83.6095	89.0739	123.52	92.8415	74.0692	63.4282	86.3857	78.0865	83.5712	117.308	82.7709	73.9069	86.7039	83.7729	98.0849	83.1706	69.5307	70.8975	115.275	98.0816	103.174	78.92	62.4987	83.6123	73.6146	72.99	95.2974	101.888	99.1358	98.9032
ENSBTAG00000045748	0	84.2825	205.972	75.441	84.1413	152.9	73.4879	120.092	233.96	92.1101	82.466	287.702	73.1613	102.524	126.137	97.5587	79.1997	130.712	77.017	95.8827	114.852	76.0388	79.252	311.282	86.337	88.8568	143.538	80.6592	73.0433	189.831	109.321	86.3746	179.986	81.2108	86.9167	341.959	84.9836	79.5807	232.75	74.1109	89.2526	180.983	78.4581	87.8532	211.452	70.3034	98.0856	149.903	78.0709
ENSBTAG00000010611	OCIAD1	78.9311	70.8179	88.6228	84.1119	112.397	62.8998	93.2087	61.7383	74.2959	74.9423	83.0684	92.9325	98.3454	62.8921	71.9946	72.5078	74.6787	64.582	76.7404	75.9656	78.496	85.1501	79.6383	75.5694	83.9085	120.297	92.7797	98.1935	112.231	79.1014	66.0721	90.7867	93.1868	104.07	114.388	90.6028	90.608	106.215	78.5285	78.7553	108.832	88.879	92.6663	82.2875	101.812	133.734	123.306	106.294
ENSBTAG00000009509	NDUFA6	83.7566	74.0656	71.0257	102.937	102.535	76.7306	68.939	64.7898	69.3936	71.5233	72.7812	85.3932	155.112	75.0047	70.7631	89.244	73.8711	77.387	66.8554	74.3951	76.1915	85.8864	74.9366	75.3844	84.3334	100.772	87.6	106.234	78.6095	72.5268	78.0286	72.7289	81.218	76.9571	77.2365	69.871	89.4308	83.7338	80.4758	79.1181	82.5046	65.1706	76.1289	85.4692	67.5462	97.1581	80.2438	78.3549
ENSBTAG00000016282	EIF5	91.9553	152.815	95.9685	75.1474	95.012	54.9056	95.36	180.213	75.3082	85.0578	172.865	69.0321	79.5132	93.1317	81.1668	79.7586	138.234	52.7346	82.1461	120.632	66.167	78.467	156.471	64.9602	99.548	103.824	87.1656	89.8366	139.662	105.311	76.541	106.798	66.0807	82.9642	203.091	77.6493	94.8672	161.546	84.2619	98.6196	116.587	89.495	90.7466	130.815	75.2865	110.861	171.779	79.2347
ENSBTAG00000027444	SVIL	79.8062	52.4197	48.8985	61.1109	38.2303	71.902	88.3582	60.3686	81.8956	111.568	57.8626	79.83	27.3361	97.0629	97.4102	101.953	82.1926	83.1526	101.915	100.137	91.7047	100.365	61.3495	75.9102	79.7001	58.6839	87.2517	103.431	59.1042	80.3328	104.794	62.3706	62.7239	102.221	54.1267	75.0497	89.0009	63.3705	74.722	84.7964	66.5337	62.374	78.496	69.1059	83.2971	96.1756	63.9269	79.3132
ENSBTAG00000012632	TECR	93.218	71.954	108.184	80.443	117.846	87.82	101.66	45.7514	100.282	90.4405	45.979	114.39	140.98	59.6879	85.7714	89.0367	53.0946	104.63	86.6659	50.6009	92.0906	79.4873	57.665	91.1158	77.8941	89.311	82.8324	80.2266	80.6895	95.8694	82.1592	81.8122	130.361	96.3047	57.7625	116.318	78.6085	64.4572	85.5664	76.6389	82.4707	118.645	72.4396	54.366	81.6689	80.15	50.1954	105.99
ENSBTAG00000017633	EIF1AX	87.7494	108.545	96.6771	91.734	118.464	74.6646	89.816	123.006	90.9193	75.3102	134.414	83.7195	100.11	66.3355	68.0584	81.1325	92.7485	81.167	76.2231	85.5263	80.7545	80.7443	128.717	86.2326	90.9094	128.236	80.0657	88.5716	94.757	94.7972	77.6263	88.4714	85.8011	87.4733	137.99	85.7167	84.7409	112.678	76.1701	87.5046	93.7009	86.1629	91.3043	141.51	91.3594	110.309	124.928	88.1226
ENSBTAG00000009517	DBI	85.2029	54.6378	76.7748	70.4055	62.105	66.5135	69.9782	52.1529	70.8377	75.407	59.6325	75.6373	160.636	65.3269	56.6488	89.8354	54.7841	69.9236	57.4934	54.723	84.7703	88.8031	56.7719	79.6109	83.4017	87.7535	80.7808	131.392	76.8884	49.0664	85.1689	76.3838	121.143	71.4064	75.2657	73.0273	93.791	70.1575	74.754	82.675	82.2746	73.9658	85.7849	59.092	84.7943	68.1133	74.8111	79.1481
ENSBTAG00000015038	HADHA	64.3009	75.1081	64.8459	82.7035	101.018	82.1625	93.3188	77.0472	72.5744	91.9212	141.915	78.6256	70.7661	77.9182	67.3726	78.1896	71.6958	76.9207	75.9093	66.7493	83.4362	78.1197	81.7088	93.0937	99.7591	193.742	105.73	82.3593	156.248	85.1386	84.1646	129.794	104.237	113.028	154.022	116.257	106.616	135.209	87.1427	81.4482	131.57	75.4389	103.387	137.362	119.026	91.1662	102.6	98.1501
ENSBTAG00000004051	SBDS	82.4628	106.684	81.9381	96.2357	125.432	73.6672	73.3894	131.776	71.4127	73.7388	165.717	73.7007	80.0508	77.5587	67.1933	85.1218	126.789	79.346	95.9425	110.242	88.7378	97.9928	156.32	89.6808	76.0956	125.191	72.2967	82.3686	113.563	89.054	88.5817	131.483	89.7978	76.1684	140.128	70.3975	82.8287	134.846	72.53	107.439	141.329	87.3268	95.0009	131.58	90	98.4968	143.14	82.7786
ENSBTAG00000019794	SYPL1	77.454	99.9794	93.4453	78.9651	66.4557	78.7405	89.1595	72.0365	90.9333	74.3087	82.0429	81.6635	88.7669	66.0463	68.4687	72.8816	85.4027	82.7622	93.7686	77.6141	82.488	82.6663	86.7663	86.1847	102.26	109.441	85.0503	74.5186	101.391	88.0288	80.4285	117.272	87.9233	91.4272	109.042	93.0215	88.6635	79.0825	70.9034	92.2343	124.568	91.8327	107.547	72.6961	100.406	93.4643	92.5932	101.441
ENSBTAG00000003548	GSTP1	80.5963	105.223	77.3762	100.526	144.025	108.129	95.1592	85.2409	93.1074	74.1742	99.9585	84.798	110.779	59.0262	70.667	94.1896	62.873	83.284	101.513	69.3955	88.8593	88.8979	113.005	90.7608	77.2841	146.842	83.8124	90.3979	139.821	86.5829	60.0431	102.736	86.5255	85.8407	229.294	83.6418	102.635	115.754	82.6816	61.9248	130.972	79.7395	83.988	104.943	86.5066	80.2079	113.532	93.3194
ENSBTAG00000021759	NDUFB2	63.6257	62.5721	89.3413	100.16	105.309	98.1912	74.5709	51.7663	71.6438	74.7284	64.9452	94.8899	133.777	67.5886	81.9328	74.4968	61.0205	92.8203	88.4343	75.3394	91.3573	94.5492	83.9358	91.291	90.3249	89.1474	89.0512	106.531	80.1948	86.5894	82.0384	69.5995	86.6431	79.4474	70.0875	84.8792	88.2902	78.154	93.7938	76.7548	75.5619	78.5963	75.1622	85.9688	82.0091	84.9937	79.0428	83.3904
ENSBTAG00000034662	0	77.5214	78.8148	91.5956	104.78	154.465	92.4428	64.2532	58.435	62.4847	73.5363	77.1459	85.3587	94.9672	68.4098	65.9734	89.5382	94.3677	101.16	75.4014	79.0703	86.2826	83.3122	83.7133	87.4051	120.292	147.073	117.557	85.3086	88.0844	75.9791	96.8975	117.65	115.509	88.6893	88.5659	99.1962	89.1935	92.3649	88.845	83.0668	103.656	87.9031	77.0908	74.9386	84.7046	82.697	74.3323	85.7709
ENSBTAG00000005488	ARIH2	87.8914	112.161	69.6639	77.3669	85.1527	62.7584	108.459	123.801	83.0831	88.2535	119.814	79.6103	70.2438	95.23	85.5967	76.1329	91.638	68.9518	91.5696	101.284	82.5324	92.7678	127.075	74.088	80.6164	106.511	81.1318	88.263	120.255	78.3019	85.8984	106.511	70.9292	91.4524	147.683	80.1034	84.0715	128.285	74.3531	86.0778	124.704	76.2994	79.7012	122.871	71.4704	97.1402	105.729	78.0362
ENSBTAG00000012816	0	84.0868	95.0386	81.5308	71.9227	86.2097	59.0271	88.6971	120.947	82.934	81.3019	131.926	86.2192	96.9202	77.4093	70.6895	70.3958	94.1631	73.4803	83.0855	96.3301	83.2493	96.0942	129.76	83.3025	84.9653	111.893	77.7831	91.0098	108.003	82.6853	78.1718	94.2358	82.5134	80.4416	142.555	75.2862	88.3788	121.316	77.0318	84.5735	90.3461	87.3696	96.0943	119.942	103.202	109.583	134.843	87.2798
ENSBTAG00000004922	AGPAT5	97.3555	86.9798	74.78	78.3149	65.353	64.8836	78.6276	30.2588	65.3682	75.9835	34.3615	69.5431	114.255	66.2607	72.4369	85.9448	70.4631	58.777	78.0747	81.1786	83.7257	82.0234	61.259	50.1295	93.7797	46.8008	65.6212	98.6039	48.742	61.5325	79.2031	65.7177	72.2262	76.7342	30.5616	72.9573	86.6731	55.6239	64.9831	96.7649	59.306	96.8648	73.965	61.1234	70.9919	89.4051	56.463	76.171
ENSBTAG00000007547	CACNG1	84.6291	48.0564	108.068	74.083	61.5057	89.5008	81.0615	17.5587	80.9676	80.2523	16.8483	98.4625	203.075	70.4953	107.382	73.9479	36.4398	100.225	91.7693	59.5543	93.626	75.3413	28.0823	85.7647	78.0161	35.1905	82.9704	77.7828	33.5537	77.4983	76.3733	39.4639	103.224	82.9915	14.4105	97.8569	101.43	40.3271	105.015	72.0546	32.3379	114.935	67.3328	37.2826	69.2742	60.6827	29.2237	71.2723
ENSBTAG00000027654	EIF4EBP1	59.82	213.454	73.7164	82.6179	150.462	76.812	131.427	320.912	134.063	104.804	270.562	86.6832	93.5047	203.553	84.9134	55.6188	210.661	96.3992	129.724	196.573	51.6155	61.0895	274.844	111.914	93.0082	195.818	96.5255	53.0055	187.543	181.852	90.2757	233.994	67.4302	85.6896	274.028	85.9291	59.429	192.559	67.0802	89.0835	213.519	58.2024	116.396	223.39	58.8193	72.8328	155.256	87.7701
ENSBTAG00000009047	YPEL3	89.8738	144.298	52.018	81.9173	59.7274	58.625	97.9657	167.078	82.2852	83.4392	195.951	67.6812	55.6367	133.671	75.8499	63.1879	94.8751	56.3187	110.557	111.572	59.3014	76.4034	163.209	78.2664	81.48	130.397	56.7949	54.6669	141.962	87.4425	101.239	130.938	49.0288	85.5256	235.356	50.1943	79.5205	161.298	45.5223	113.302	204.889	55.2	108.175	159.47	70.9357	91.171	120.798	63.9972
ENSBTAG00000005163	S100A1	128.855	88.7827	119.036	144.789	134.146	140.262	72.404	38.1483	81.2891	71.0334	40.9373	76.5339	116.894	53.611	72.3951	52.7371	27.879	59.6282	71.3031	50.35	81.9561	104.611	44.8669	94.8873	55.4929	54.0323	71.9909	96.0846	64.5012	58.6792	58.0169	32.9263	63.4608	72.8794	41.0079	65.0737	102.935	59.4711	95.1104	72.0405	47.2775	68.4867	92.0472	62.3347	80.1327	61.2208	34.6252	67.8637
ENSBTAG00000010083	HADHB	75.5202	80.9062	81.0977	61.6217	66.8973	64.3001	72.0385	70.7948	70.8082	114.859	123.909	88.0975	56.531	60.7386	56.4316	68.2044	74.6015	78.8338	101.424	90.4648	99.3229	70.201	67.1422	81.4175	114.164	213.501	122.592	62.19	98.5266	79.9368	72.893	91.1647	89.3535	138.038	168.138	126.843	84.8318	103.642	69.5081	67.8203	91.602	71.833	87.4976	80.5648	101.186	120.224	136.751	118.368
ENSBTAG00000011582	SERINC2	72.9808	127.118	54.8289	58.3993	60.9724	49.623	92.7865	117.698	69.5157	90.4628	150.34	92.4634	150.984	105.841	71.9239	87.4901	102.427	63.1469	110.237	84.1516	85.6021	76.6238	108.201	53.3112	78.7475	82.2252	63.0687	75.2323	76.5819	85.0032	64.7456	72.801	55.1881	60.0684	109.142	46.2808	87.3682	108.07	77.4113	88.2556	90.7476	88.3295	91.7121	134.827	74.855	81.4535	83.2287	76.9715
ENSBTAG00000005314	MFN2	109.283	61.7139	54.629	57.8245	68.3032	59.4495	87.4298	56.7976	64.8963	90.419	66.6956	77.2795	52.0511	106.854	68.3951	86.0421	87.4852	65.8137	72.195	93.855	66.4444	85.4284	64.5231	64.6007	91.5295	77.8886	78.7196	94.7362	92.9096	72.7202	90.8914	77.4322	81.1327	95.9307	72.6619	70.9355	73.7352	64.7494	71.8419	94.7261	78.1308	62.6274	98.0469	85.8212	75.012	84.0594	70.007	76.7025
ENSBTAG00000000094	ATPAF1	93.7475	67.9682	74.4473	83.4908	72.1607	63.186	85.0824	52.4823	65.8199	73.215	58.2545	74.1982	92.758	57.6864	62.9416	80.2008	55.5311	69.9934	69.7995	67.4343	80.1066	89.1768	68.2467	72.8355	84.297	80.9791	73.5836	102.663	86.0249	65.9295	67.8894	68.2895	82.8626	91.0234	76.1924	79.2319	92.5945	72.208	71.7514	80.0754	78.0443	80.1071	82.6099	77.9369	95.9125	95.2854	88.2517	95.3193
ENSBTAG00000017492	PCMTD1	82.5937	90.1092	60.3659	74.9939	59.8499	61.8794	77.632	110.13	69.0762	87.3269	101.327	66.6434	55.1969	99.6854	63.9617	76.108	105.888	58.7246	94.1377	114.938	71.2573	80.1067	97.8019	69.9337	93.3316	110.501	72.1062	80.6731	123.536	75.3516	83.6288	103.715	62.2116	95.6658	132.432	65.3368	96.2656	116.293	61.5635	98.7658	134.733	66.7615	90.73	81.4461	64.8421	94.8494	109.429	84.2404
ENSBTAG00000023523	GKAP1	101.558	98.9395	77.8876	69.6438	76.0956	63.6861	87.5424	74.5159	72.1461	76.811	96.5171	62.9509	94.8163	72.3398	87.1502	74.4154	75.2879	61.3144	73.7336	91.2572	76.0946	78.6011	87.7966	64.1108	73.4706	95.4164	78.5599	92.3506	73.1815	68.7751	90.1118	88.3199	80.2116	84.5857	99.8066	81.8841	87.1201	99.1055	73.64	98.3314	92.4891	83.2133	88.5915	97.6811	54.9615	86.9794	96.9423	81.3167
ENSBTAG00000001144	NAA20	67.801	87.4418	79.0657	86.9872	149.582	69.941	83.8555	126.448	78.0137	73.1517	129.872	85.937	108.997	80.5264	68.9538	74.6311	88.1603	69.2727	74.884	89.651	75.8542	85.9425	119.939	81.7318	88.081	186.284	82.6869	99.9013	153.117	92.4685	72.7339	121.739	89.2433	85.7956	163.513	86.3424	86.8212	124.311	81.1575	78.1563	141.662	81.043	89.9106	98.7862	89.1085	93.2572	127.035	85.4194
ENSBTAG00000003519	NOL3	75.8735	66.142	80.7181	88.7011	112.302	70.9956	109.897	60.1091	74.9352	72.6212	64.4733	88.1569	119.393	65.0869	90.0182	71.1654	49.5111	78.352	69.8512	52.5255	69.0352	81.1771	73.356	79.0579	66.0049	120.609	64.9164	85.0421	112.209	74.5304	61.788	72.6721	83.8866	97.7349	116.57	74.5509	92.08	95.4701	81.8413	75.0703	86.7809	72.7759	87.2818	126.876	105.165	93.3154	87.1183	90.4006
ENSBTAG00000009541	SUCLG2	84.8946	82.7908	79.6811	84.4938	84.8479	73.5892	87.2356	81.0649	84.7366	89.2789	92.749	77.9174	75.4622	75.9284	68.31	76.9178	66.3744	70.3719	76.0222	75.5145	77.8699	86.1909	78.1193	89.954	84.333	119.628	95.7417	87.2861	84.9213	67.4843	75.7243	89.3322	86.825	85.1116	104.402	94.0303	87.1812	85.2169	73.8263	86.3009	103.987	85.7899	92.7055	95.819	99.8759	87.2173	83.5125	92.2613
ENSBTAG00000019314	USP25	63.349	125.522	56.8521	78.3785	124.894	65.0001	113.103	98.3537	96.2956	85.4252	116.207	61.6345	54.9184	84.4885	73.301	57.0349	114.768	55.5866	90.106	93.4302	76.3626	69.5225	134.739	75.332	111.331	189.676	82.2171	74.5784	176.631	131.563	81.9216	152.098	65.4074	83.9377	206.182	72.9113	88.4442	137.974	62.8673	87.8052	175.282	71.3885	105.039	134.88	69.2217	99.8374	119.654	70.681
ENSBTAG00000004564	MBNL1	89.4617	123.711	68.1799	81.7578	93.8911	61.0462	97.42	146.38	86.7765	86.0865	195.275	72.9471	34.8092	120.404	78.7047	76.2069	125.926	69.7857	97.327	122.436	78.9401	92.6799	159.449	75.3808	83.4901	99.1164	72.8014	71.5977	136.302	106.599	79.5245	113.129	52.9607	83.2922	190.056	66.6361	81.0191	118.158	65.5178	103.492	152.619	75.0121	82.9765	101.502	70.6553	102.986	110.866	69.794
ENSBTAG00000015853	SDHC	72.3041	59.1717	67.8958	112.935	170.335	77.4466	62.5548	47.6297	54.6625	62.3106	53.8388	70.9526	123.72	62.4265	68.4368	72.4667	53.9349	63.2726	71.8469	57.8399	77.4606	82.6007	63.8047	68.6757	107.061	78.0994	78.7431	108.933	82.9476	74.6759	71.2316	82.8481	86.9724	85.4417	86.5226	89.307	81.2548	61.804	71.566	68.6605	81.522	66.4105	89.8042	79.1903	90.6917	70.4879	61.6393	69.4903
ENSBTAG00000021992	MURC	85.5858	66.1187	113.109	96.7672	80.1662	88.4048	88.8034	9.54019	89.5747	73.5962	34.3071	76.3838	84.7435	23.2872	74.4501	86.5157	25.8821	88.8694	76.7766	34.0296	89.4731	81.6558	53.8342	93.0608	94.4287	101.499	90.1508	75.2623	61.4678	73.7457	78.3281	64.2542	105.073	81.0587	59.36	92.8043	79.0595	60.5932	78.8476	83.3292	86.5929	97.1011	98.0669	72.5223	114.508	78.8327	26.4475	101.056
ENSBTAG00000002302	CD59	85.7226	53.0072	93.1774	88.8447	64.5689	79.0911	87.3419	34.7381	84.247	72.4569	42.8835	84.6815	106.892	43.4866	69.1696	76.3182	57.6646	77.5189	65.1359	40.2315	102.679	92.5906	54.7401	81.2843	83.5648	68.4065	90.7367	95.4514	74.1481	64.497	76.8113	92.9592	98.2524	90.3294	51.4489	96.4061	85.1556	66.6645	74.0668	93.0595	66.9882	100.884	70.7536	53.3364	95.7265	71.5429	78.2064	95.0361
ENSBTAG00000000985	RAB10	86.1356	91.3126	88.0395	85.0437	119.384	84.4687	95.1088	93.8369	84.4369	80.1977	87.822	78.5867	79.3047	67.3771	77.5193	83.6033	78.7847	74.5986	75.3157	79.7564	84.8848	87.5983	98.2488	79.0409	82.388	122.099	81.408	100.745	107.228	75.4617	78.2604	98.7964	95.7787	84.841	137.63	101.485	80.9947	95.0098	84.5764	79.6862	100.553	85.5061	84.2339	83.3122	86.1127	76.186	93.0028	82.3006
ENSBTAG00000006133	0	119.66	74.7148	77.2204	94.354	96.0214	86.0026	79.3481	66.4529	82.8626	78.9367	81.4639	80.2891	80.7265	74.7217	70.8902	74.04	76.6723	70.5994	68.8724	69.9251	78.0276	75.7502	72.9899	70.7787	83.3187	110.049	77.7023	88.1393	70.171	65.2304	77.3792	78.8441	81.8247	83.8463	98.9299	77.4856	91.5959	90.2148	77.8017	83.5461	83.8877	76.5263	79.8522	70.624	87.2671	78.0511	81.2913	72.4244
ENSBTAG00000016076	TRAK1	87.8062	54.8226	62.9645	106.128	113.66	80.516	82.703	44.5656	59.166	74.5242	51.7617	69.5279	57.4732	56.7035	74.6	90.0434	50.8881	68.1407	84.9491	68.6466	82.5769	83.3744	52.3305	63.8502	58.4031	87.7807	62.3977	95.1753	89.2562	56.4593	68.0187	79.7711	72.7931	115.185	73.4803	67.3818	104.224	77.7797	72.9221	80.6154	91.4204	69.1571	69.1442	60.0641	79.5763	75.9194	65.0749	86.7594
ENSBTAG00000011547	KBTBD12	92.7884	71.7993	58.6481	82.3676	82.036	75.6327	91.5823	54.2186	62.0456	60.6321	35.7668	61.227	53.9936	44.8882	57.3566	92.475	81.2557	75.7338	70.2911	71.1065	64.8001	102.006	75.3103	70.7908	103.301	88.104	80.9222	83.9645	73.0799	68.143	100.351	88.891	67.1919	72.853	51.3813	64.1238	77.0617	72.9181	81.8176	104.202	85.0534	72.7788	80.2386	83.2942	69.8402	62.8197	37.4724	60.2974
ENSBTAG00000019543	TCEB2	60.6963	81.7405	99.2201	86.0826	99.7067	86.2985	82.2525	49.6485	82.8971	66.3347	60.0699	97.1008	142.235	67.5083	75.6018	81.2359	57.1612	103.84	84.8552	71.4728	90.2866	87.9684	80.7028	94.7066	74.7068	85.2203	83.4722	97.5967	87.4227	82.6135	78.0038	75.6199	81.4409	85.3112	80.1739	80.5006	87.3327	88.8008	90.3492	71.6751	75.1497	89.7474	66.6353	73.0082	82.8918	77.6303	80.0656	80.1227
ENSBTAG00000019525	0	93.7555	66.5889	79.7446	67.9591	68.3572	83.3274	89.1638	38.3351	98.463	83.6459	35.3167	82.705	76.7708	75.7429	79.7923	97.1087	69.117	80.2808	70.2779	88.349	92.3622	70.3564	44.9572	88.9636	76.6505	80.1792	90.1147	95.4359	74.0844	78.6302	85.1001	82.4706	95.7388	81.3614	61.5478	93.4084	85.5412	48.8127	86.2172	87.7793	83.5662	103.023	85.7405	46.3025	91.0729	82.4651	61.1593	87.4773
ENSBTAG00000006189	ACTG1	87.2474	58.9322	88.1405	91.7301	77.6641	95.5787	96.0684	46.431	82.9961	68.3166	45.7001	86.8809	69.6638	55.2889	78.669	79.7522	68.2715	80.1328	82.1134	73.6821	75.9437	64.0032	71.1179	129.108	98.1297	77.1818	84.3584	77.8876	62.2072	97.0077	73.7086	101.662	98.6559	98.6694	68.0838	105.686	85.0936	75.2048	86.0599	74.9622	84.56	94.0067	107.154	69.6894	93.938	73.0631	107.839	81.6606
ENSBTAG00000010919	USP47	90.6466	141.157	79.3477	64.6098	87.8132	61.3546	92.2235	205.572	76.8609	83.4803	206.741	68.4385	73.4066	90.2162	69.1953	81.5045	141.404	66.2977	88.827	118.795	85.559	76.6923	147.229	63.2612	86.9509	99.5193	77.0771	92.4555	120.278	89.4331	73.4628	106.619	79.2671	73.8465	159.149	81.6886	89.0619	135.236	83.0485	78.4331	139.257	82.3491	90.8383	134.688	78.2341	89.8005	145.101	85.8188
ENSBTAG00000003067	PSMB7	79.1755	120.431	99.102	93.7625	108.306	65.9184	94.5391	232.063	80.1296	72.8223	184.943	82.7926	105.319	65.9807	67.9316	77.6193	87.4369	77.3058	81.556	76.1479	82.4305	74.8709	159.428	81.9278	84.2943	111.4	67.4726	90.698	140.398	90.537	68.6318	112.137	87.2469	80.3926	212.945	86.0171	79.52	130.68	75.1749	68.7613	132.731	74.8885	84.5945	161.019	77.2693	83.2386	151.502	81.8555
ENSBTAG00000010073	FLOT2	96.9574	89.4916	92.4179	69.0165	85.8058	80.8882	97.2486	60.8181	94.3766	75.5982	82.6364	95.4341	93.5877	72.2071	90.866	84.8181	69.6851	94.2669	83.019	65.8286	85.5737	74.9903	65.2874	79.6859	82.3612	91.7975	97.4601	78.5186	86.8505	98.6038	84.9585	83.9755	82.5946	80.1116	88.1107	86.0987	75.9548	83.0449	85.5314	80.7378	93.7364	88.8845	84.9397	111.1	91.6436	73.9903	79.2026	86.3123
ENSBTAG00000019803	POLR3K	73.5973	82.2093	78.7335	75.7526	88.7922	61.8338	81.1317	62.145	68.7399	68.0905	67.5218	73.9747	137.548	65.2013	74.2234	78.6649	57.621	72.5141	76.6605	75.3632	81.2546	88.5384	75.2419	66.4788	74.0126	78.8828	71.9516	96.4427	86.3546	64.9041	73.4055	77.7783	75.2303	78.7619	90.0194	68.9356	85.4837	89.3289	79.7224	81.2499	77.5475	77.7797	71.2825	79.9523	58.9089	75.0365	81.757	73.3233
ENSBTAG00000006550	GABARAPL2	82.9556	90.4203	77.8248	86.9956	125.529	69.7874	82.8336	107.1	76.9587	68.5448	114.4	74.1644	101.695	76.1779	64.3406	72.3117	78.0875	70.416	77.1519	76.2207	74.4628	75.8884	103.817	78.4329	82.845	163.16	75.2342	77.0862	117.729	73.005	69.4904	96.322	72.926	88.02	185.666	73.64	81.6402	109.116	72.2848	80.8693	121.252	74.9599	89.2141	97.7321	83.4661	97.476	97.5125	83.5016
ENSBTAG00000012726	PSMB5	72.7428	136.42	87.7305	95.549	157.069	60.1547	87.4059	247.956	72.1425	67.287	221.302	84.083	117.877	72.3194	66.2622	72.3082	90.4246	62.7089	74.0504	86.8729	73.9154	73.7878	191.009	77.0009	94.8027	141.123	65.018	95.6492	152.087	87.5898	63.7205	107.609	80.5337	77.6236	235.767	81.2906	92.5735	175.636	76.1655	69.3002	122.797	75.0747	74.5094	150.91	75.2821	84.8488	148.476	73.1847
ENSBTAG00000020541	PIGY	93.7533	106.032	90.5625	81.2972	76.3816	61.7891	76.875	157.579	74.3335	69.192	191.221	83.7388	114.595	77.9959	68.7916	70.3626	85.8597	61.2176	75.4832	76.9238	69.8956	80.0928	132.937	67.2834	89.0915	137.575	84.6363	89.4562	123.012	82.8067	68.4622	88.491	72.5925	72.1344	200.612	74.0021	75.8543	129.554	71.9298	83.2276	118.209	74.3659	81.4467	85.9762	65.3831	91.6592	111.211	71.8514
ENSBTAG00000002415	TSPAN3	92.3638	67.9754	94.8591	77.0862	75.5896	64.0146	97.4366	49.8091	86.5475	63.735	58.6273	69.8162	106.75	55.6883	72.3125	84.5754	55.0321	73.5939	75.1248	61.6467	83.426	84.0393	73.8433	73.0462	74.3278	79.547	66.8258	94.1929	74.7966	69.5956	64.2047	67.5826	83.2723	92.2212	84.6082	84.8161	79.0269	83.6839	72.5902	81.6548	81.4009	90.9217	66.3602	68.1543	76.7471	78.1103	81.0598	78.3884
ENSBTAG00000003505	DCN	91.3768	60.7006	110.213	110.844	114.048	53.3754	142.696	46.6265	82.5478	51.1595	51.9439	60.0304	81.0335	19.986	58.1872	79.4078	59.5541	51.9428	91.6191	90.171	63.7314	55.8084	80.4617	99.3309	53.053	82.4525	86.4185	60.6747	38.448	75.3164	72.5664	97.8494	56.9127	88.0169	125.028	59.4381	73.8291	71.1932	55.2706	69.578	47.6945	54.6501	107.688	38.2067	59.0632	81.3739	81.618	77.7436
ENSBTAG00000020791	RAPGEF1	89.454	101.153	69.3556	51.515	76.4015	50.6659	119.155	109.831	97.7434	84.6327	117.59	86.8644	58.3676	84.2323	88.2594	80.7586	88.1381	67.8345	88.0633	89.251	80.2897	86.4789	122.765	66.5509	80.9435	107.581	72.6836	85.5299	114.525	87.0398	83.8114	109.303	72.6918	87.928	130.258	65.4585	70.911	109.389	67.362	84.5142	113.224	81.9487	75.2905	107.139	64.2961	81.0219	84.4018	76.4695
ENSBTAG00000008590	SPAG7	100.281	76.6211	95.2998	80.5889	84.2628	64.407	74.3174	48.3554	61.3841	72.6919	58.0842	83.9509	127.516	63.656	68.7365	69.8775	67.3265	63.2162	75.0246	68.4706	77.4208	83.6448	69.1392	79.5059	91.8051	83.3484	80.3212	86.6735	71.3739	83.1915	67.1243	69.0675	86.4206	74.8631	69.8344	80.0243	67.6977	61.9585	69.7877	77.4301	71.1298	93.8908	79.6925	91.675	81.7938	77.8429	69.1884	72.3024
ENSBTAG00000013390	PSMB6	79.91	101.861	93.5436	82.4375	100.059	57.6534	114.643	181.664	102.302	87.0788	185.203	115.597	106.873	48.4711	70.1073	79.7534	64.5327	77.2253	76.4409	61.6825	81.0523	75.0291	112.785	90.2229	72.0807	97.003	60.6878	84.8328	102.636	79.9547	61.0847	74.6584	89.0866	69.2852	147.635	83.2235	85.2023	118.107	81.3479	69.3074	97.898	82.925	72.6383	125.404	79.5524	85.2914	114.701	78.4595
ENSBTAG00000005660	PSMD2	81.369	133.668	74.4045	75.7218	168.045	60.2947	101.233	276.304	73.1233	74.8958	262.68	79.3526	87.6413	77.1065	74.8823	70.5218	105.173	55.375	86.2541	81.6641	74.8251	80.2912	224.376	73.5144	91.6671	226.296	67.474	83.0596	226.687	104.768	72.5901	159.383	73.2107	78.0862	362.988	74.5547	77.8764	189.133	66.7227	71.7147	184.998	71.4502	85.6194	194.491	73.8008	82.6894	146.946	69.0555
ENSBTAG00000001855	COQ9	76.4704	60.7819	77.3304	95.7601	103.73	79.7673	78.7257	46.0178	70.0483	75.7022	47.0778	93.4626	105.334	69.0137	81.3054	86.6372	60.5497	76.2663	65.8822	72.6558	90.4754	81.2226	65.0449	84.2043	77.5323	77.4608	90.1577	88.5591	84.4385	67.7837	68.2809	79.17	101.259	90.8279	74.9302	87.9834	86.7272	81.3685	86.3548	70.3149	87.679	85.2362	70.1342	78.8321	95.5173	82.5152	67.6403	91.441
ENSBTAG00000017710	ECHS1	76.4162	78.3521	90.0588	76.5094	110.082	77.1283	84.6535	94.3074	87.2264	85.3424	123.891	103.819	93.3349	66.8135	63.3792	63.4128	64.8233	90.6458	68.4022	64.2788	74.5088	93.3575	106.522	100.632	69.7492	100.797	84.2522	96.8465	97.9754	91.8011	58.9479	64.0189	71.3051	99.6276	129.599	102.485	86.2587	109.833	82.5767	62.3718	72.3431	74.1112	81.3594	104.786	103.764	103.91	114.598	105.925
ENSBTAG00000016762	SLC25A12	85.5961	68.1251	71.729	107.422	157.493	90.5051	85.9425	37.5395	57.2258	62.1177	48.4085	72.5302	69.9517	71.4582	62.2103	71.7367	73.9455	65.8955	64.3216	74.3989	79.7517	97.2941	74.6723	87.787	92.0668	104.677	76.1274	82.3223	108.892	88.2231	69.123	109.374	78.2115	99.0508	68.515	78.1924	73.3604	73.105	74.2544	81.6864	95.0072	83.868	76.0302	76.8591	103.199	81.2635	61.9985	80.333
ENSBTAG00000017416	KPNA4	79.8513	77.2177	70.8005	77.6583	84.4626	65.1508	84.0237	109.333	69.3793	83.2302	96.5845	62.3736	66.9444	69.7152	67.7952	81.5418	88.4345	60.0754	65.0518	92.3097	71.4874	89.2207	96.1015	64.118	75.4668	99.5316	77.8481	104.719	84.1833	65.2225	73.0954	71.3522	83.0735	76.1782	110.421	79.0548	91.2149	103.065	81.9689	75.8088	73.318	77.9906	75.5091	71.842	69.438	92.7833	126.813	75.4366
ENSBTAG00000046587	0	63.3892	55.223	168.484	38.2433	18.5248	59.0478	69.6545	11.0638	104.759	49.1325	17.3136	79.6577	228.672	36.8359	50.3957	104.894	26.6368	129.2	75.9226	57.0003	175.027	120.24	45.0122	102.557	73.6874	18.75	71.658	104.722	41.644	53.6292	66.2364	45.1204	150.834	66.3975	23.1786	115.24	52.759	32.3939	74.522	79.0469	26.6979	205.29	29.3731	39.5117	79.8971	69.6468	44.2332	100.284
ENSBTAG00000009389	HNRNPH1	41.2667	65.4123	75.3846	59.7637	61.6584	72.0129	58.4969	204.751	86.0045	73.1637	107.717	67.3526	73.0399	82.5418	72.5466	81.948	131.8	80.9028	93.0404	121.806	65.7133	78.7676	178.513	107.899	73.7802	119.5	98.8861	72.6747	106.168	82.5459	71.5216	69.5571	75.0496	108.085	108.267	82.8753	95.2971	171.245	67.31	73.1174	89.0539	74.0226	102.444	114.595	79.8238	133.711	145.039	77.2144
ENSBTAG00000002026	RPL5	79.7946	73.7418	101.814	79.6543	207.847	85.3509	84.9952	110.863	87.6027	65.4279	115.668	89.9598	111.135	61.5013	80.5901	77.7491	63.4363	97.47	76.4303	90.005	86.9682	84.2204	112.479	106.897	67.985	157.148	99.0526	102.939	79.7466	69.3864	71.4811	81.8613	97.6321	79.5964	138.987	88.4548	72.0372	94.4704	93.6941	75.2363	74.2604	93.6094	78.701	92.283	78.5952	81.7236	90.8045	84.7213
ENSBTAG00000039682	MTUS1	70.3511	53.965	65.2232	77.0002	63.2331	89.6461	91.785	40.9084	77.8102	66.8897	27.41	68.6866	49.5595	61.6627	76.9172	92.1189	54.8682	88.8007	63.64	70.6807	81.6771	85.8863	46.4724	79.6274	63.9612	48.4145	73.2917	80.0309	66.4718	72.0542	98.0973	78.836	98.5831	114.822	47.5862	81.7691	84.8493	58.0013	77.9872	100.146	91.9389	102.879	79.7347	51.1392	95.3085	65.7405	50.6638	89.8716
ENSBTAG00000005186	DBNDD2	95.1388	85.5194	69.5933	62.4119	51.367	56.815	83.1444	69.0484	73.1613	65.0472	70.9077	68.1603	117.207	91.361	78.4721	68.3661	63.7662	63.4133	74.5838	98.8879	70.5822	83.1045	80.2792	63.8968	68.222	54.7042	65.8805	88.9696	55.0305	60.8055	81.8594	67.7998	65.2363	70.2597	83.0027	70.237	82.5582	88.8667	71.6052	85.1774	68.5817	77.4426	78.8123	88.9362	64.5851	77.3616	91.5725	71.5623
ENSBTAG00000002971	CUTC	85.5106	100.594	104.489	86.5349	95.7372	78.9892	93.0678	62.4491	90.1954	80.9009	44.1789	77.4761	94.486	64.0805	88.2383	74.6847	77.523	77.2753	66.0761	77.7399	79.498	74.0317	90.8618	95.8918	74.3892	97.9611	78.6232	80.7419	95.4372	97.5457	68.8123	64.1039	77.8162	61.7672	77.6516	103.888	82.4109	113.799	103.938	72.2157	82.4016	79.5178	88.6147	105.496	88.6305	97.5417	69.3617	85.4907
ENSBTAG00000001538	0	74.0314	90.1043	85.5544	99.5661	177.539	90.242	89.8433	117.032	74.7335	68.2105	117.345	91.996	132.155	82.7452	90.9997	66.1753	74.0378	73.1706	72.0805	83.3805	69.5593	76.2449	130.429	109.954	63.0345	144.127	76.6354	81.2307	102.141	74.2436	69.1612	111.375	89.7741	95.5634	164.876	96.5699	77.2486	117.724	82.8961	69.3659	97.5391	82.9694	67.9122	123.174	70.3791	79.2268	110.606	76.3579
ENSBTAG00000002734	EIF3G	74.8612	100.261	88.796	92.0106	139.687	77.9573	85.5018	150.036	84.6956	73.7431	135.407	83.8987	105.678	79.1365	81.669	71.7439	81.1356	80.7296	79.3796	81.721	78.0963	79.3368	122.903	93.5875	74.6139	143.128	76.2157	74.6686	106.598	101.127	70.2324	97.252	83.9827	79.2758	146.725	84.2919	74.7409	122.929	80.8582	75.059	108.074	83.6113	81.7038	139.308	86.2764	84.2344	122.118	82.7004
ENSBTAG00000004861	EIF3F	66.4378	110.017	93.646	87.7403	141.507	78.1897	91.9585	143.059	80.4675	74.3265	156.857	90.0935	118.045	92.7833	90.8766	60.8379	88.0657	73.8252	77.4936	90.5882	68.3366	76.3236	142.109	83.9905	70.1422	136.07	77.204	72.6627	105.115	83.05	69.6564	108.655	78.9018	81.6162	159.027	79.5067	74.2574	125.774	77.6252	82.9853	120.027	81.6615	82.913	141.939	80.6348	88.9745	117.394	77.5677
ENSBTAG00000004079	ZNF106	99.1767	83.2938	62.6722	77.1346	82.6625	66.3908	59.7927	63.0591	98.7023	89.1014	81.1427	73.9086	38.1314	71.2631	101.027	85.2412	53.2242	136.653	85.2939	110.597	112.035	98.6991	83.743	49.3852	51.7765	112.358	82.0512	211.279	77.3904	74.2314	52.6042	46.2571	62.3376	67.8756	53.1799	100.703	83.3112	89.3789	90.6746	56.5054	53.796	62.3092	46.0538	83.0649	71.3304	71.9067	80.337	62.321
ENSBTAG00000014971	SEC61G	71.0404	93.3392	75.62	94.0419	136.369	61.7321	73.7033	146.873	66.5964	66.0293	173.383	78.3347	99.5764	46.8526	54.3234	74.4581	88.8483	67.3094	68.9263	84.3893	70.736	76.4382	135.341	78.751	77.305	141.953	68.6561	90.0457	111.252	80.7705	64.4901	103.776	75.6025	79.3423	190.845	90.9392	80.1712	130.056	68.5932	73.047	101.259	72.6428	87.4028	130.646	78.1307	97.1199	140.976	77.6373
ENSBTAG00000000203	ATP6V1G1	75.7627	98.6224	70.2669	83.1252	89.5363	59.8241	88.8968	150.748	76.1122	69.6831	141.421	70.7839	93.245	64.0097	53.4882	68.4118	91.2835	64.3106	69.0836	83.6928	59.8288	69.3089	113.673	66.8645	69.2952	109.484	63.1548	96.7132	104.705	79.3546	62.1755	82.5497	65.5469	83.8087	139.841	81.4849	76.5898	119.573	76.1043	84.5813	101.833	79.9612	90.3787	114.308	83.2128	88.8181	137.947	76.4613
ENSBTAG00000019368	IGFBP7	85.663	48.2237	50.7029	84.8754	81.5895	77.4116	90.6411	66.0677	55.5342	62.4603	42.1597	52.714	45.0016	29.0239	37.3748	75.0126	42.5217	46.728	59.2292	39.3772	44.5636	85.2289	47.5515	84.95	60.7422	92.0891	70.0196	89.7861	57.1805	65.8365	79.6273	71.5061	54.5054	98.8262	81.8027	52.6329	105.7	72.6445	60.6596	78.3157	60.308	48.5842	81.9922	53.043	86.8282	85.2225	77.3662	60.1897
ENSBTAG00000008061	RILPL1	58.2	204.141	58.512	88.7968	245.173	66.5872	105.784	561.596	73.4745	63.4239	538.245	58.1538	97.6626	99.2077	80.8349	61.6736	137.069	48.7043	91.5141	115.524	71.7808	59.4197	363.928	69.51	61.8197	337.959	62.5823	71.6042	473.636	114.838	73.7842	280.13	83.6545	87.2703	784.383	83.1593	74.9426	423.417	55.0721	61.9589	275.304	62.052	83.6976	333.567	55.8595	123.707	321.785	83.4202
ENSBTAG00000018854	SOD1	70.0353	105.293	84.7991	88.9706	98.5511	70.5689	79.1251	151.79	75.6962	61.5455	145.812	65.6412	66.4441	63.2449	65.9997	75.7381	84.1666	65.4547	74.6471	80.0428	65.6187	74.499	140.757	85.2892	87.9422	137.421	66.0129	82.2565	156.842	87.642	67.3705	101.549	71.5424	82.282	229.486	77.747	95.0978	148.475	66.3734	65.3891	134.731	67.375	104.1	120.17	92.3203	88.5712	149.632	74.5341
ENSBTAG00000008652	DUSP27	70.6608	95.804	88.5768	70.9464	105.671	68.169	97.7852	110.237	80.6831	107.398	107.921	74.6551	78.9777	110.914	85.9896	68.2625	119.712	65.9731	87.6678	119.034	86.6313	83.875	124.06	92.1772	93.6714	115.184	74.9224	66.9454	97.7964	92.1266	73.359	70.625	68.8242	67.7138	117.499	109.26	78.2004	102.826	72.8753	70.4033	71.4504	76.2148	72.2975	143.758	78.9324	73.2625	93.9333	66.7275
ENSBTAG00000018723	SLC25A34	77.1816	73.9845	48.4492	69.0693	76.7024	53.1623	91.6552	40.7866	56.7542	70.4035	48.006	52.9788	65.7965	54.4043	82.725	63.2924	40.3163	76.6365	133.077	78.3373	74.7048	66.5339	54.5835	61.6734	78.2157	81.1821	59.4407	61.0095	102.296	72.4408	95.3852	123.416	55.8143	106.83	91.1274	48.9866	62.4061	98.5168	53.7875	85.4698	122.321	37.7854	78.2692	66.3143	67.8397	55.3973	50.1309	60.7622
ENSBTAG00000007685	PSMB1	79.3518	136.379	95.4706	82.9916	118.088	58.1117	86.6578	248.179	82.8568	69.9281	242.459	81.0388	102.589	78.1449	74.5048	63.907	99.3573	60.1602	64.9546	66.9136	59.1685	74.7946	189.798	88.1821	102.016	155.871	66.5187	70.7818	147.025	106.012	62.8604	110.732	76.8248	74.7997	236.709	75.0207	76.5712	165.867	74.5786	71.698	145.755	72.3771	82.1763	165.817	76.9996	86.9459	159.085	75.1829
ENSBTAG00000021367	ANP32B	70.3515	129.271	66.4801	73.2169	122.342	58.6289	91.8002	254.371	79.4736	76.3613	244.264	56.0334	72.0677	76.2073	62.71	60.2834	120.485	52.7976	92.3186	104.605	64.6999	64.1944	179.809	76.1783	74.0579	165.861	63.1352	60.7554	144.631	98.2024	71.3368	140.427	64.3988	89.9287	248.88	73.2575	73.1136	161.724	57.0264	78.6383	159.042	59.7665	101.154	195.159	71.9815	103.292	181.344	80.4111
ENSBTAG00000014667	PAIP2B	75.6028	99.1426	54.9863	62.1585	58.861	74.8695	98.8014	80.0211	96.5596	76.8809	73.9111	75.7909	25.0974	74.8727	71.3598	84.9124	64.4829	77.1561	86.7064	72.6709	81.6912	75.3345	100.689	69.2684	117.235	67.0129	78.7275	65.2189	71.4833	87.295	74.4342	78.4318	55.9883	79.7477	83.7647	61.7125	74.9602	84.4206	69.9376	103.714	93.6295	82.0722	80.9662	88.0755	78.8883	69.0835	60.6446	65.9413
ENSBTAG00000046837	ZNF358	75.1388	94.8465	80.6961	68.7425	97.1846	56.716	97.6273	77.9888	67.203	74.02	103.119	86.9658	110.225	87.2498	75.3244	63.8656	64.9027	62.9092	84.7184	79.8296	62.5116	71.4751	91.4985	52.131	59.8268	88.4634	63.5947	85.3431	97.6549	64.2029	65.9148	67.2444	53.1201	85.4056	107.38	65.306	78.8284	102.764	66.6688	69.2004	85.9816	71.26	75.7553	98.3646	56.3444	80.8762	91.6748	59.8701
ENSBTAG00000025274	TUBB4B	52.7792	94.6938	64.776	101.308	182.781	56.0943	110.166	182.213	61.9454	69.4209	198.888	73.4246	136.54	53.07	86.4497	83.9979	71.576	69.4016	68.1135	51.9274	71.8376	69.4011	147.662	72.0919	45.4433	146.14	63.0934	72.2094	147.447	61.4865	50.8667	69.1466	85.7422	95.7206	276.757	79.879	82.4712	152.342	71.0689	52.0373	104.778	82.6262	60.2505	111.415	66.1446	94.5103	199.324	56.8651
ENSBTAG00000003997	UBE2D4	101.479	55.3498	70.716	67.2011	48.3737	62.0008	60.7627	30.8312	66.6874	67.4176	37.7161	68.3563	112.719	87.0212	75.1193	78.9909	56.8602	65.4778	73.4373	73.0982	77.8972	77.4661	47.2678	58.0685	74.1654	43.997	63.3301	91.4214	49.0135	63.969	78.6955	69.6912	66.6149	70.1126	42.4373	71.6974	69.1698	45.6928	68.0545	83.8751	59.825	73.1643	80.1918	46.234	60.9245	56.6039	38.5107	63.8744
ENSBTAG00000021205	PPAPDC3	62.2024	83.184	46.4476	69.3358	92.4415	53.8655	79.898	42.3625	54.5162	83.7044	40.4925	61.6549	116.725	69.2118	73.638	76.6007	66.6271	58.184	79.6761	63.5085	63.6178	65.0453	63.3966	48.1879	74.2764	50.5037	53.2912	63.2759	82.1784	62.9411	79.6333	109.589	51.2814	73.0574	62.6071	50.4409	96.6543	80.6405	52.079	80.3435	104.178	54.7718	90.2162	73.607	51.2118	52.1931	42.2901	49.1669
ENSBTAG00000002196	TCEB1	93.5888	110.016	81.5663	78.3433	99.9775	68.111	83.4733	100.762	77.0804	68.1361	125.662	74.8884	88.9101	58.303	69.2742	69.2888	70.9731	64.6029	68.542	66.3971	68.0525	75.2424	107.683	79.2488	84.09	153.588	78.4785	78.7627	111.107	76.5958	73.0803	96.1549	73.3284	72.4317	170.37	79.0997	68.0893	108.96	72.3051	77.1613	109.146	64.9889	85.3503	95.2395	70.1366	77.3939	88.6178	78.0747
ENSBTAG00000006202	ST13	71.5167	90.2071	74.7244	72.2501	108.411	59.8009	91.9604	89.9133	70.8273	69.3874	88.4432	67.1464	89.2135	71.6854	75.4199	67.7815	77.6138	61.7576	69.9722	87.2274	75.3894	71.4771	97.4862	76.4911	74.6299	129.531	72.7179	77.7892	92.5526	82.1286	72.1108	89.1681	80.0208	85.3601	101.353	79.2778	72.1956	83.8018	70.6045	78.8173	90.1693	79.3783	83.0513	117.161	86.7831	91.9637	99.7557	74.0812
ENSBTAG00000004230	SCYE1	75.6769	103.673	72.1094	70.1272	79.2811	57.3632	72.8964	129.723	73.7051	72.8563	115.978	66.5554	97.3872	70.9986	65.2663	69.0416	84.6189	60.8556	83.1777	85.3988	73.4512	71.2796	100.922	71.6196	78.7973	110.68	60.9843	81.04	98.5658	81.5926	69.4512	94.5575	71.5327	74.6661	123.759	71.99	74.1811	97.9428	68.0747	82.0309	105.784	69.8861	83.6275	129.426	59.0831	82.5464	113.767	66.4851
ENSBTAG00000020894	LAPTM4A	76.3897	81.989	89.3196	81.2187	102.476	74.9781	76.3796	88.3538	75.2746	63.3503	94.2664	72.218	83.4276	56.4608	60.8535	70.059	70.9652	73.3116	75.0489	75.5521	70.1141	80.2452	98.7443	86.4061	83.2558	114.586	82.0888	85.3568	85.5322	77.5409	72.2084	84.7976	81.5151	76.5755	112.231	81.7667	71.3894	98.605	76.2836	72.1423	82.2795	71.996	77.7257	83.208	79.2155	91.7385	110.114	81.3615
ENSBTAG00000005085	TRIM63	45.2109	267.882	38.4644	96.0544	347.459	35.1519	66.9434	1776.26	47.3196	76.9152	1636.05	45.3625	64.2064	558.954	44.8168	47.1356	1830.3	23.45	101.91	711.345	40.6709	63.9489	835.126	34.2974	86.2681	134.523	30.9081	64.9875	595.779	96.9922	104.627	367.102	37.1753	61.3425	1111.09	50.3688	41.961	488.32	28.0545	87.2507	456.14	50.0981	87.2627	409.73	28.0884	133.682	920.92	30.3105
ENSBTAG00000040602	0	70.2582	103.439	59.0862	71.6287	87.8301	49.9856	85.3918	150.331	65.9177	73.5575	166.287	66.2484	93.4086	72.55	58.0241	58.2431	83.4729	53.0623	80.174	95.4235	63.9432	72.6358	146.804	71.7714	76.2444	118.211	66.7398	72.619	113.189	96.5495	60.4327	108.519	55.0637	89.1038	161.356	60.9233	64.828	119.239	58.4224	79.6604	122.97	55.6676	81.0854	153.241	72.3427	99.178	120.647	70.5636
ENSBTAG00000004871	NDUFV2	55.1912	66.6113	77.5601	82.6229	95.3911	70.0226	72.7174	48.7935	68.09	66.9865	59.6726	83.8618	106.947	62.5157	66.2707	72.7622	61.0979	77.3799	63.8933	66.1275	73.7353	76.2376	62.7184	83.0231	75.3902	88.5147	80.5284	89.6432	72.5649	60.2372	75.8641	76.3168	87.6501	77.5398	67.4624	79.531	81.2842	72.7535	76.5799	78.4652	73.5988	73.4765	73.7164	55.6635	73.0337	79.121	67.377	73.4244
ENSBTAG00000016264	FKBP8	75.8861	77.6076	68.938	67.7849	73.7181	59.6772	86.3138	71.0003	74.0536	69.1582	73.0862	76.3233	89.8069	73.801	79.2566	74.2086	66.8163	71.4764	79.157	67.1174	60.54	75.2862	82.6819	72.8395	60.6558	73.7904	65.7472	78.3014	90.8503	67.4238	78.4902	75.7112	69.2563	76.9815	84.9111	65.5081	80.3923	86.1121	72.2982	74.0985	92.0952	72.2617	82.089	113.495	71.9975	76.3665	75.0756	75.5637
ENSBTAG00000006101	PSMD4	76.7407	122.535	60.8746	78.245	143.677	49.1963	81.5301	234.147	64.4166	70.1938	188.781	67.8108	98.0481	76.4016	64.9088	59.9564	99.161	49.6641	79.1798	75.2805	62.9674	69.5173	179.881	64.2855	84.4379	156.112	58.682	74.2371	192.535	95.2878	58.4554	121.167	63.5572	74.6325	278.129	63.0269	79.9858	182.459	64.7431	66.0522	170.177	59.9167	85.9186	209.16	73.0408	85.8433	150.047	61.4486
[truncated: 18,769 more rows]
[truncated: 13 more columns]

## Sheet: DAVID_annotation_LP-EL-ML_M
LP
[truncated: 87 more rows]
[truncated: 30 more columns]
