# Supplementary material for: Transcriptomics of liver and muscle in Holstein cows genetically divergent for fertility highlight differences in nutrient partitioning and inflammation processes
Source: BMC Genomics. 2016 Aug 11;17:603. doi: 10.1186/s12864-016-2938-1 (PMC4982134; doi:10.1186/s12864-016-2938-1)
Supplement: Additional file 3: Table S3. — Sequencing Metrics; total reads, aligned reads and uniquely mapped reads per sample in each tissue with mean and standard deviation for each category. (XLSX 11 kb) [file 12864_2016_2938_MOESM3_ESM.xlsx]

## Sheet: liv_musc.reads
	Liver_total_reads	Muscle_total_reads	Liver_aligned_reads	Muscle_aligned_reads	Liver_total_uniquely_mapped	Muscle_uniquely_mapped
Sample_1	28764417	27031132	24858471	21678586	23323710	17818786
Sample_2	27302798	25642725	25084024	23514639	21803458	19362904
Sample_3	33767377	31618544	24146035	22411710	25254407	18610372
Sample_4	28696811	26711485	27236924	25429864	22423629	21422737
Sample_5	25382677	23817961	24745923	23087839	20533104	19674005
Sample_6	27204841	25531118	27404300	25566109	21306869	21730390
Sample_7	28521641	26769718	26811668	24951106	22282979	20583510
Sample_8	28718218	26656919	24063789	22427027	22586505	17968057
Sample_9	27188379	25401448	24373150	22671317	19888887	18861335
Sample_10	28264793	26311363	26093747	24381519	22200376	20353136
Sample_11	25669214	24123095	25388421	23723757	19527943	18962712
Sample_12	29079337	27203533	24200699	22546791	21032787	18868377
Sample_13	31296479	28960534	26162826	24331068	24338724	20232053
Sample_14	33575681	31468712	22397872	20801370	25900041	17335119
Sample_15	32209348	29998819	23710640	22089071	24526323	18587850
Sample_16	24479464	22283724	25644595	23961417	18718497	20014534
Sample_17	30317608	28413927	23017720	21187145	23490689	17074861
Sample_18	24269208	22838524	25122016	23325274	18223640	19676158
Sample_19	23326336	21927742	21696300	20160104	18041165	16702179
Sample_20	33908338	31706517	25477963	23655995	26358063	19393272
Sample_21	23771420	22489766	24451918	22648857	18478453	18964379
Sample_22	26934253	25327328	25361889	23513745	20400783	19464147
Sample_23	26335388	24860668	23524184	21812253	20087903	17264409
Sample_24	29257906	26997719	24512675	22703016	21197588	18737653
Sample_25	22544826	20846153	22103906	20316761	16896922	16595659
Sample_26	20226284	18606971	23453907	21242762	15821057	16546197
Sample_27	25396578	23361232	21897627	20126348	18833905	16519229
Sample_28	20430730	19155731	22700338	20832753	16042694	17199940
Sample_29	28972660	26808615	22849488	21138176	21344720	16924851
Sample_30	19935317	18517515	22649161	20909937	15766907	17242465
Sample_31	18954875	17757794	20114529	18465612	14966847	15279337
Sample_32	20463107	18991262	21530151	19800106	16131761	15887869
Sample_33	20651819	19342725	20974709	19448356	16493032	16195107
Sample_34	20960740	19644125	23455093	21750279	16775711	17737288
Sample_35	21352408	19897544	21928313	20131837	16740258	15463987
Sample_36	25759297	24001093	21907789	20033857	19148949	16414078
Sample_37	22735744	20980983	23404475	21702414	17117604	18040669
Sample_38	27222583	25173260	21137225	19396472	20589662	15527970
Sample_39	29106347	26885847	21511321	19972311	21889210	16854397
Sample_40	23276330	21592237	21588579	20044235	17347151	16461169
Sample_41	26592240	24630873	23626438	21971821	19847803	17487076
Sample_42	30398266	28179860	23271673	21553479	23214702	17929358
Sample_43	28065150	25945546	22409955	20830680	21881069	17022392
Sample_44	28303015	26091930	24234731	22338830	21911198	18295645
Sample_45	30065386	27858192	20718869	19230525	22644966	15795921
Sample_46	23224864	21533182	22235809	20612039	17434209	16650282
Sample_47	29032388	26753076	21528765	20016486	22799657	15934168
Sample_48	25565962	23656153	22113760	20586940	19894617	17090100
Mean	2.64058e+07	2.45897e+07	2.35174e+07	2.17715e+07	2.02804e+07	1.78908e+07
Standard Deviation	3.87373e+06	3.61617e+06	1.78585e+06	1.72594e+06	2.91639e+06	1.60916e+06
